# Supplementary material for: Transcriptome Based System Biology Exploration Reveals Homogeneous Tumorigenicity of Alimentary Tract Malignancy
Source: Front Oncol. 2021 Jan 22;10:580276. doi: 10.3389/fonc.2020.580276 (PMC7862768; doi:10.3389/fonc.2020.580276)
Supplement: Supplementary file 2 [file Table_1.xls]

## Sheet: ESCA
	logFC	logCPM	PValue	FDR
TMED6	-4.81728	1.37849	1.40016e-70	2.6253e-66
SIGLEC11	-5.66752	0.713617	3.87146e-62	3.62949e-58
GPR155	-4.17605	5.45027	6.99078e-59	4.36924e-55
VIP	-5.97731	0.88299	4.64109e-57	2.17551e-53
ESRRB	-4.99044	0.325919	1.89879e-53	7.12047e-50
CKM	-5.87254	1.4085	5.82645e-51	1.82077e-47
CKMT2	-3.99357	1.14471	3.41709e-48	9.15292e-45
SLC26A7	-5.34416	1.18429	6.60012e-47	1.5469e-43
SLC1A2	-4.66094	1.87527	9.84426e-46	2.05089e-42
ESRRG	-5.79565	3.25513	8.06511e-44	1.51221e-40
B3GAT1	-5.61027	2.90934	9.68616e-43	1.65105e-39
MFSD4	-5.01129	5.57573	7.33174e-42	1.14558e-38
ASB11	-6.62158	0.0993266	1.9218e-40	2.77183e-37
PTGER3	-4.36951	3.55101	7.89499e-39	1.05736e-35
ATP4A	-8.92253	7.98492	1.94253e-37	2.42817e-34
AQP4	-7.27639	2.54223	2.32578e-37	2.72553e-34
KCNA5	-4.53519	0.178508	4.25115e-37	4.68876e-34
ANGPTL3	-4.00574	0.236195	7.90682e-37	8.23627e-34
GPER1	-3.78541	2.76799	2.77019e-35	2.73374e-32
CLCNKA	-4.73759	-0.254073	6.69419e-35	6.2758e-32
ATP4B	-9.16776	7.02205	1.59758e-34	1.42641e-31
GRIA4	-5.00265	0.218123	7.04505e-34	6.00431e-31
KCNE2	-6.19917	3.30144	9.04426e-34	7.37304e-31
PEBP4	-5.11275	-0.713579	2.98158e-32	2.24738e-29
TCEAL6	-4.49878	-3.36412	3.02212e-32	2.24738e-29
HRH2	-3.69702	1.434	3.11637e-32	2.24738e-29
P2RY14	-3.55705	1.93197	4.21362e-32	2.92613e-29
CKB	-3.45715	6.60065	8.24236e-32	5.51943e-29
PSCA	-5.42659	7.35195	1.67058e-31	1.08012e-28
GIF	-8.40455	7.50856	1.88119e-31	1.17574e-28
SIK2	-1.98781	6.1922	2.25333e-31	1.3629e-28
ETNPPL	-6.64249	1.0759	3.63704e-31	2.13108e-28
STX12	-1.74423	5.81467	4.02313e-31	2.28587e-28
DUSP19	-2.56797	2.61275	4.84787e-31	2.67346e-28
HDC	-3.8697	1.12072	1.62487e-30	8.70466e-28
ASAH2	-3.3227	1.31221	1.88458e-30	9.81553e-28
TRIM74	-3.1178	-1.71258	2.41915e-30	1.22592e-27
GNMT	-3.40425	-0.0679408	4.31988e-30	2.13152e-27
ERO1LB	-3.10053	4.57162	5.80902e-30	2.7928e-27
C16orf89	-5.32611	2.75819	2.24164e-29	1.05077e-26
VIPR2	-4.21725	0.158119	5.33105e-29	2.40832e-26
CNTD1	-2.60071	1.27096	5.39464e-29	2.40832e-26
GHRL	-5.23199	3.46621	6.53377e-29	2.84903e-26
KLHL41	-3.29855	-0.968294	2.01364e-28	8.58086e-26
LEPR	-3.06043	4.4649	2.61509e-28	1.08962e-25
PLIN5	-3.76671	1.26894	3.25003e-28	1.32474e-25
FNDC5	-3.64293	1.26027	6.52565e-28	2.60332e-25
GKN1	-8.47702	8.12227	1.97264e-27	7.70562e-25
GUCA2B	-6.26874	-0.256284	2.36795e-27	9.06104e-25
ITGA8	-3.7672	4.45419	2.42533e-27	9.09497e-25
LIFR	-3.34314	5.09735	3.45929e-27	1.2718e-24
TRIM50	-5.9484	1.69185	9.71128e-27	3.50166e-24
KRTAP3-2	-7.62981	0.955348	1.02545e-26	3.62777e-24
COL2A1	-5.20459	2.72961	1.41572e-26	4.9157e-24
ADCYAP1R1	-4.21704	-0.0243761	4.47352e-26	1.52506e-23
KLF15	-3.73756	2.17218	9.6436e-26	3.22888e-23
GRIP2	-3.42394	1.73724	1.62805e-25	5.35544e-23
C2orf40	-4.89456	1.8393	1.98538e-25	6.41824e-23
NBPF12	-2.13998	3.89113	4.40962e-25	1.40136e-22
PIRT	-4.2199	-2.23629	4.80274e-25	1.50086e-22
DPT	-3.9521	3.41596	6.23014e-25	1.915e-22
RAB11FIP2	-1.7857	4.76862	1.37473e-24	4.15744e-22
GBGT1	-2.86032	2.44418	2.12188e-24	6.31513e-22
C14orf180	-5.17195	-3.38471	2.19997e-24	6.44523e-22
SCUBE2	-3.35924	2.70162	2.43539e-24	7.02518e-22
GKN2	-7.39342	4.73138	2.55014e-24	7.24473e-22
CCKBR	-6.16001	1.92722	2.94154e-24	8.23192e-22
MTURN	-2.26514	4.8643	3.30194e-24	9.10462e-22
CLIC6	-4.09316	5.57201	7.83467e-24	2.12899e-21
PDIA2	-4.98865	3.63967	1.21941e-23	3.26627e-21
RCAN2	-2.9975	4.14756	1.70817e-23	4.51101e-21
SIDT2	-1.72268	5.89418	2.48359e-23	6.46768e-21
RGMB	-2.07279	4.26481	2.84038e-23	7.2955e-21
PM20D1	-2.9755	-0.590621	3.42219e-23	8.67109e-21
MYRIP	-3.85514	2.23584	6.00429e-23	1.50107e-20
BHLHA15	-3.47999	0.829188	1.47898e-22	3.60141e-20
ALAD	-1.59649	5.59891	2.62953e-22	6.321e-20
XYLT2	-1.86813	5.72424	4.66739e-22	1.10777e-19
PGA5	-8.43725	8.61891	1.00327e-21	2.35142e-19
DNER	-4.40035	2.62046	1.67685e-21	3.88159e-19
ZNF385B	-3.97898	1.45734	1.69774e-21	3.88202e-19
SLC25A4	-2.07126	4.6413	1.76787e-21	3.99367e-19
SH3GL2	-4.8916	0.367566	2.56859e-21	5.68974e-19
GSTM5	-2.89937	0.911242	2.57935e-21	5.68974e-19
ALDH6A1	-1.9716	5.07996	2.81296e-21	6.1329e-19
APOBEC2	-3.38163	0.274913	3.11286e-21	6.70876e-19
DCAF12L1	-6.17856	-2.26329	9.60859e-21	2.03232e-18
RBPJL	-3.65623	-1.66767	9.64675e-21	2.03232e-18
TMEM161B	-1.52917	4.20055	9.87718e-21	2.05775e-18
TRIM73	-2.41962	-1.00369	1.37681e-20	2.83684e-18
SV2C	-3.16271	-0.681115	2.81927e-20	5.74579e-18
ZBTB16	-3.94766	3.1199	5.19344e-20	1.04706e-17
CRY2	-1.49275	4.93351	5.74313e-20	1.14557e-17
CYP2C8	-3.23547	-0.560114	6.73925e-20	1.33011e-17
GUCA1C	-6.1668	-2.35793	8.13499e-20	1.58887e-17
HTR1E	-5.70422	-2.38154	1.17322e-19	2.26782e-17
RIMS4	-4.2583	0.345404	3.10013e-19	5.93137e-17
ADAMTS8	-3.48518	1.95467	3.99814e-19	7.57224e-17
DKFZp434P228	-2.63962	-2.75857	4.39837e-19	8.24694e-17
DGKD	-2.19159	5.95468	6.68589e-19	1.24045e-16
KCNJ13	-2.9658	0.25174	6.74806e-19	1.24045e-16
MYOC	-5.4225	2.99604	9.20431e-19	1.67554e-16
KL	-3.00847	1.41265	1.00017e-18	1.8032e-16
GPR133	-3.35519	3.016	1.04575e-18	1.86742e-16
EPHA5	-4.15793	-1.19432	1.15739e-18	2.04728e-16
SLC9A4	-4.44947	3.4809	1.26243e-18	2.21219e-16
RANBP3L	-3.7625	-0.08128	1.27897e-18	2.22043e-16
ACACB	-2.34547	4.7897	1.44675e-18	2.48867e-16
HSPB6	-3.62011	4.73677	1.66289e-18	2.83447e-16
MT1G	-3.65302	5.44295	2.40688e-18	4.06567e-16
SLC16A7	-2.93938	4.62025	2.91057e-18	4.87261e-16
PHYHIP	-2.9083	1.79908	4.46519e-18	7.40905e-16
SLC7A14	-3.84088	-1.95213	5.36975e-18	8.83183e-16
SLC5A5	-4.31496	2.89012	6.41784e-18	1.04639e-15
ARHGDIG	-3.99212	0.498487	7.28e-18	1.17672e-15
JADE1	-1.92849	5.20155	7.35961e-18	1.17943e-15
CD300LG	-3.62008	-1.99526	1.29831e-17	2.063e-15
FAM107A	-3.21961	3.01448	1.80004e-17	2.8362e-15
ADH1A	-3.5674	-1.67328	1.88117e-17	2.93933e-15
CGNL1	-2.93188	4.33466	3.10565e-17	4.81248e-15
PTCHD1	-3.30005	1.00462	4.13126e-17	6.34927e-15
ECI2	-1.66723	4.63607	4.49181e-17	6.84727e-15
FAM19A2	-2.31667	0.183235	4.96253e-17	7.50383e-15
GALR1	-3.59898	-2.72015	5.46184e-17	8.19276e-15
PDGFD	-2.6422	3.377	5.61591e-17	8.35701e-15
CAB39L	-2.17243	3.79588	5.87657e-17	8.67604e-15
PXMP2	-1.81527	3.26809	6.91337e-17	1.0127e-14
ZHX3	-1.4338	5.39965	7.18856e-17	1.04485e-14
C3orf18	-2.13637	1.35653	7.82485e-17	1.12858e-14
PBLD	-2.45304	3.76912	8.61741e-17	1.23341e-14
NMRK2	-3.58751	-3.20146	1.01376e-16	1.44e-14
FHL1	-3.00341	6.09579	1.10352e-16	1.55571e-14
GPT2	-2.17459	6.0451	1.40747e-16	1.96941e-14
MT-ND6	-2.00023	9.4852	1.48049e-16	2.05624e-14
RBPMS2	-2.99774	3.35487	1.5582e-16	2.14825e-14
CARTPT	-4.90818	-2.15663	2.00738e-16	2.74732e-14
MASP1	-2.97652	1.55373	2.05965e-16	2.79844e-14
CCKAR	-5.91263	0.763907	2.13368e-16	2.87817e-14
CYFIP2	-2.41418	4.77888	2.20994e-16	2.95974e-14
CHRM2	-3.74605	-0.219312	2.37996e-16	3.16484e-14
LCN10	-3.60951	-1.79008	2.83257e-16	3.74019e-14
CUX2	-3.99428	0.750643	2.89714e-16	3.79869e-14
MYBPC3	-2.99435	-0.593237	3.06643e-16	3.98965e-14
FIGF	-2.98974	-0.0938132	3.08533e-16	3.98965e-14
RSPO2	-3.75559	0.325321	3.13626e-16	4.02773e-14
MLYCD	-1.2984	3.54561	3.3013e-16	4.21084e-14
PBXIP1	-1.52527	6.34298	3.4119e-16	4.32251e-14
PCDH11Y	-3.54197	-3.38222	3.51191e-16	4.41935e-14
FRMD1	-4.46308	1.9427	3.77467e-16	4.71833e-14
AR	-2.64015	1.68167	4.4475e-16	5.52255e-14
TRPC5	-3.2656	-3.38766	6.85992e-16	8.46208e-14
KCNJ16	-4.63045	2.54492	8.73603e-16	1.07059e-13
FAM180B	-3.2302	-3.31933	8.8392e-16	1.0762e-13
ACAT1	-1.54157	4.98727	8.95467e-16	1.08323e-13
TMEM100	-3.04413	0.0541806	1.35842e-15	1.63271e-13
UBL3	-1.72127	6.16765	1.38662e-15	1.65599e-13
APLP1	-3.26854	3.73846	1.84261e-15	2.18664e-13
PARK2	-2.37106	1.0859	2.25813e-15	2.66288e-13
CDH2	-3.31232	2.77943	2.30344e-15	2.69934e-13
SUCLG2	-1.63534	5.70828	3.09036e-15	3.59902e-13
PDK4	-3.42069	6.27966	3.12971e-15	3.62235e-13
PDCD4	-1.63518	6.27681	3.50689e-15	4.034e-13
KIAA1191	-1.16789	6.60453	4.0216e-15	4.57618e-13
FBP2	-3.38663	0.630573	4.02704e-15	4.57618e-13
CTIF	-1.64264	5.18387	4.86228e-15	5.49203e-13
TMEM132C	-3.54363	-1.14222	5.82509e-15	6.54015e-13
TPX2	2.29701	6.9925	7.22768e-15	8.06661e-13
ITIH5	-2.54353	4.67537	1.01099e-14	1.11507e-12
ASXL3	-2.98373	0.109134	1.16539e-14	1.27784e-12
TBC1D14	-1.45173	5.04745	1.39929e-14	1.52539e-12
CCBE1	-2.9557	1.23135	1.52466e-14	1.65245e-12
METTL7A	-2.36112	5.7664	1.66592e-14	1.79517e-12
ACSM1	-2.36856	-0.568542	1.82745e-14	1.95798e-12
MT-ND5	-1.77212	11.4779	2.4327e-14	2.59165e-12
ACADL	-3.40523	-0.212743	2.96685e-14	3.14285e-12
CHAD	-3.07459	1.56237	3.15041e-14	3.31855e-12
TNXB	-3.21323	5.73499	3.62528e-14	3.78799e-12
CNTN3	-3.59841	-0.0798796	3.63647e-14	3.78799e-12
SYNJ2BP	-1.27942	5.62624	3.76903e-14	3.90438e-12
CPA2	-5.18974	3.56375	4.39965e-14	4.5326e-12
SLC4A1	-2.93444	-1.88434	5.41774e-14	5.55096e-12
CBX7	-1.72381	4.37756	5.95196e-14	6.06517e-12
FYCO1	-1.43204	6.04338	6.31904e-14	6.40443e-12
SEC14L5	-2.26529	0.390227	6.77185e-14	6.82646e-12
PGC	-5.90558	12.3973	7.69085e-14	7.71141e-12
NKX6-2	-4.32744	-0.842303	7.86665e-14	7.84573e-12
KIF23	2.09338	5.3647	8.22652e-14	8.16123e-12
LRIG1	-1.87706	6.48264	1.17735e-13	1.16186e-11
SORBS1	-2.77416	6.64628	1.38225e-13	1.3503e-11
BIRC5	2.4886	5.40984	1.3827e-13	1.3503e-11
NUF2	2.41127	4.25772	1.4046e-13	1.36457e-11
CIRBP	-1.12759	6.42719	1.42137e-13	1.37375e-11
PRKACB	-1.81746	5.39809	1.44424e-13	1.38869e-11
DBT	-1.28101	5.22096	1.56944e-13	1.50137e-11
GREM2	-3.28795	2.33195	1.78606e-13	1.69993e-11
PDE1B	-2.41689	1.66258	1.94608e-13	1.84288e-11
PI16	-4.01914	2.85263	1.99766e-13	1.88222e-11
CFD	-2.62638	4.6433	2.03748e-13	1.91014e-11
KIF18A	2.30742	4.11525	2.28688e-13	2.13328e-11
PNPLA7	-2.29215	3.14766	2.31231e-13	2.14633e-11
ADRA1A	-3.01089	-1.72377	2.4529e-13	2.26266e-11
SMIM11	-2.15763	-3.82696	2.46177e-13	2.26266e-11
MAPT	-2.82121	2.09573	2.84375e-13	2.60099e-11
PAIP2B	-2.45394	3.33614	2.95787e-13	2.69224e-11
FMOD	-2.34178	6.11248	3.01669e-13	2.73251e-11
PCDH9	-3.38	2.2922	3.1163e-13	2.79743e-11
GDF9	-2.042	-0.555905	3.1182e-13	2.79743e-11
LCN6	-3.17861	-2.17164	3.4501e-13	3.08045e-11
LIPJ	-3.26269	-2.8146	3.72774e-13	3.31256e-11
TRPM3	-2.99741	-0.903457	3.7898e-13	3.35183e-11
SECISBP2L	-1.20888	5.6717	3.94232e-13	3.47035e-11
VSIG2	-3.59148	4.92745	5.00835e-13	4.38816e-11
GPRASP1	-2.09698	2.18883	5.58749e-13	4.85893e-11
TMEM211	-3.48073	-1.76932	5.59749e-13	4.85893e-11
ECT2	2.21021	7.00281	5.71619e-13	4.9391e-11
TROAP	2.17458	4.85771	6.55152e-13	5.63491e-11
UBE2C	2.30991	5.87576	6.77479e-13	5.80033e-11
NEK2	2.31829	4.51352	6.97531e-13	5.94486e-11
PDILT	-5.97145	1.62834	7.82198e-13	6.63629e-11
PRRG3	-2.56238	1.80271	7.99298e-13	6.75083e-11
PLIN4	-3.02513	3.77852	8.16939e-13	6.86888e-11
TREH	-2.61918	-0.41969	1.00004e-12	8.37085e-11
UBE2T	2.16779	4.45211	1.06332e-12	8.86098e-11
CMTM4	-1.79606	6.28399	1.06947e-12	8.87284e-11
LIPF	-6.54492	12.107	1.08229e-12	8.93964e-11
ME3	-2.19617	2.89975	1.09897e-12	9.03214e-11
ITIH3	-2.74395	-0.132642	1.10313e-12	9.03214e-11
C6orf201	-1.94625	-1.6103	1.30446e-12	1.06342e-10
PHOX2B	-4.2129	-3.55017	1.34456e-12	1.09137e-10
GNAL	-2.12502	3.80548	1.38933e-12	1.12284e-10
KIF4A	2.17361	5.09429	1.70038e-12	1.36834e-10
FGD4	-1.80389	5.69376	1.73909e-12	1.38914e-10
CCDC110	-2.42107	0.385215	1.74105e-12	1.38914e-10
LDB3	-2.77832	2.03246	2.31872e-12	1.8422e-10
CLCNKB	-2.89412	-1.53204	2.37191e-12	1.87651e-10
MUSK	-2.54905	-0.601201	2.50112e-12	1.97042e-10
KIF14	2.28182	4.66243	2.60847e-12	2.04639e-10
FMO5	-2.85606	4.45658	2.65043e-12	2.07065e-10
GLUL	-1.97645	9.23562	2.81676e-12	2.19147e-10
PTGFR	-2.70514	1.43521	3.37339e-12	2.61368e-10
PSAPL1	-3.80214	2.2753	3.50292e-12	2.70287e-10
KIF2C	2.00112	5.3207	3.59878e-12	2.76546e-10
DLG2	-2.43433	1.3657	3.63379e-12	2.78096e-10
C1QTNF7	-2.68733	0.644008	3.76842e-12	2.87227e-10
SMIM14	-1.31819	5.79448	3.87736e-12	2.94334e-10
KCNK2	-3.58946	0.782004	4.02676e-12	3.04443e-10
KIF18B	2.18996	5.43667	4.07879e-12	3.07138e-10
ALOX12	-2.92628	4.31316	4.1871e-12	3.14032e-10
PDE1C	-2.22076	1.79345	4.73674e-12	3.5384e-10
PRX	-1.50437	2.04827	4.88807e-12	3.63696e-10
ANGPTL1	-3.00162	2.10035	5.00851e-12	3.70757e-10
WIPF3	-2.34808	3.21616	5.02252e-12	3.70757e-10
PMM1	-1.437	4.17288	5.06345e-12	3.72312e-10
FAM63A	-1.57802	4.78237	5.19966e-12	3.80835e-10
PLIN1	-2.14414	-0.582057	5.26937e-12	3.84439e-10
GNG7	-2.31873	2.3465	5.67456e-12	4.12396e-10
DLGAP5	2.19368	5.00706	5.86857e-12	4.24848e-10
KCNQ1	-2.80723	5.89101	6.27983e-12	4.52872e-10
KIAA1958	-1.5511	4.38379	6.35246e-12	4.54734e-10
KLHDC8A	-2.42908	1.37482	6.37352e-12	4.54734e-10
PLCXD3	-4.0209	2.09406	6.3784e-12	4.54734e-10
MT1M	-2.9289	2.09238	6.88801e-12	4.89205e-10
RECQL4	2.01078	5.38303	7.23436e-12	5.11865e-10
RAP1GAP	-2.35458	5.70592	7.27783e-12	5.13005e-10
BUB1	2.08847	5.49703	7.49771e-12	5.26524e-10
RAB27A	-1.36446	5.15651	7.6412e-12	5.34599e-10
CLEC3B	-2.47241	1.39369	8.0207e-12	5.59063e-10
SBSPON	-2.41708	3.1724	8.32204e-12	5.77919e-10
ABI3BP	-2.8669	4.83841	8.43062e-12	5.83299e-10
EME1	2.20491	2.54382	8.84382e-12	6.09639e-10
ARHGEF28	-1.47949	5.12375	9.357e-12	6.41626e-10
CKS2	2.08882	5.39038	9.37629e-12	6.41626e-10
CDK1	1.94481	5.88257	9.87447e-12	6.71425e-10
PPP1R1A	-3.35684	0.0406184	9.88338e-12	6.71425e-10
FLNC	-2.82657	6.63105	9.97652e-12	6.75306e-10
AURKA	1.99652	5.17744	1.02153e-11	6.88979e-10
BLM	1.93466	4.0929	1.11399e-11	7.48647e-10
C14orf159	-1.19107	5.06542	1.12885e-11	7.55929e-10
KIT	-2.41303	3.72558	1.14584e-11	7.64576e-10
MTBP	1.796	3.5127	1.32586e-11	8.81555e-10
TBC1D31	1.59154	3.87936	1.37993e-11	9.14265e-10
FGL2	-2.70464	5.46648	1.43727e-11	9.48902e-10
SLC2A4	-2.65538	2.45278	1.47783e-11	9.7098e-10
AKR7A3	-3.10905	4.86235	1.48107e-11	9.7098e-10
SLC7A3	-3.85459	-1.59231	1.59662e-11	1.04309e-09
GDF7	-2.47651	1.0629	1.66098e-11	1.08137e-09
FAM150B	-2.77377	0.202747	1.79124e-11	1.16214e-09
SRL	-2.21176	0.0270327	1.82296e-11	1.17864e-09
CENPE	1.97996	5.23707	1.94712e-11	1.25459e-09
CKS1B	1.77524	5.06024	1.96172e-11	1.25966e-09
NCAPH	2.05268	4.6521	2.05033e-11	1.31207e-09
ORC6	1.98063	3.62084	2.12718e-11	1.35662e-09
ASPA	-2.65419	0.422689	2.21813e-11	1.40983e-09
RAB4A	-0.973467	5.134	2.33314e-11	1.47792e-09
MTFR1L	-0.975707	4.79572	2.34734e-11	1.48191e-09
ATOH8	-2.38535	1.65781	2.40218e-11	1.50894e-09
CPEB3	-1.4502	3.49837	2.40626e-11	1.50894e-09
ABCC12	-3.64583	-3.06409	2.54685e-11	1.59178e-09
LONRF2	-3.08458	3.50119	2.57923e-11	1.60667e-09
LYVE1	-2.62784	2.48246	2.62745e-11	1.62748e-09
CDKN3	2.22938	4.04179	2.63e-11	1.62748e-09
CENPF	2.08214	7.12268	2.65455e-11	1.63726e-09
GYS2	-4.07521	1.54586	2.66921e-11	1.64091e-09
MAP1LC3C	-2.68276	-2.46182	2.8095e-11	1.72151e-09
MMP11	5.53199	6.87218	2.89654e-11	1.76906e-09
ITPR1	-1.82647	4.79039	3.00229e-11	1.82769e-09
ARHGEF37	-1.69296	4.76799	3.22487e-11	1.95684e-09
DEPDC1	2.0985	4.77225	3.25439e-11	1.96838e-09
SYNE1	-2.07348	5.37347	3.36985e-11	2.03166e-09
GRIN2A	-3.0384	1.69174	3.50687e-11	2.10207e-09
ETFDH	-1.36437	4.65104	3.50906e-11	2.10207e-09
TSPYL4	-1.20348	4.88574	3.58579e-11	2.1412e-09
AURKB	2.27902	4.66945	3.66271e-11	2.18018e-09
FAT3	-3.04534	1.50573	3.67765e-11	2.18215e-09
KCNMA1	-2.9963	5.43602	3.80474e-11	2.25043e-09
ACADSB	-1.44336	4.68422	3.83711e-11	2.26245e-09
MAD2L1	1.88472	5.19495	3.85676e-11	2.2669e-09
DPP6	-3.19271	-0.272808	4.16467e-11	2.44023e-09
CMA1	-3.1272	-1.72744	4.20607e-11	2.45682e-09
NUSAP1	1.91235	5.93569	4.27725e-11	2.49063e-09
RYR2	-2.73933	3.2434	4.35895e-11	2.53035e-09
DDI1	-3.0565	-3.43997	4.45006e-11	2.57527e-09
MYZAP	-2.48189	1.79687	4.54545e-11	2.62237e-09
EXO1	2.14125	4.13962	4.84624e-11	2.78733e-09
MTRNR2L1	-1.91225	1.06666	5.00531e-11	2.87002e-09
GNAO1	-2.5117	3.14715	5.02811e-11	2.8743e-09
LIM2	-4.12717	-2.48975	5.27036e-11	3.00363e-09
FKBP5	-1.99882	6.96686	5.57772e-11	3.16024e-09
KIF20A	2.20329	5.24241	5.58203e-11	3.16024e-09
FAXDC2	-1.78837	3.66215	5.59572e-11	3.16024e-09
TM7SF2	-1.79215	4.21546	5.64088e-11	3.17617e-09
CDCA5	2.16285	4.90341	5.94738e-11	3.33262e-09
CENPA	2.23311	3.54028	5.95428e-11	3.33262e-09
RBFOX3	-2.5757	-0.336115	6.02927e-11	3.36178e-09
HOMER2	-2.26943	4.9195	6.04223e-11	3.36178e-09
KLF9	-1.84896	5.96761	6.10478e-11	3.38653e-09
MT1F	-2.1151	3.58144	6.16718e-11	3.41105e-09
CDC20	2.11079	5.90722	6.78163e-11	3.73987e-09
MCM10	2.30166	4.05132	7.24791e-11	3.98529e-09
C7	-3.57284	4.85026	7.2937e-11	3.99359e-09
DEAF1	-0.980093	4.87714	7.30561e-11	3.99359e-09
ATP1A2	-3.37925	3.05738	7.54007e-11	4.10977e-09
ZNF57	-1.27025	3.04405	7.96495e-11	4.32878e-09
CSRP3	-2.78839	-3.70616	8.3595e-11	4.53008e-09
KIAA1524	2.0421	4.20889	8.38952e-11	4.53324e-09
PRC1	1.77026	6.0884	8.51499e-11	4.58782e-09
ABCC9	-2.37233	3.75438	8.56184e-11	4.59984e-09
LAMA2	-2.20377	4.74954	9.31726e-11	4.98754e-09
CDC45	2.2157	4.14541	9.33667e-11	4.98754e-09
KNTC1	1.5431	5.93768	9.66252e-11	5.14694e-09
TGFBR3	-2.13119	5.21593	9.77717e-11	5.19326e-09
SLC26A9	-3.16449	4.57608	9.96734e-11	5.27931e-09
TNS2	-1.63325	6.0342	1.01103e-10	5.33993e-09
CKAP2L	2.09003	4.56076	1.02297e-10	5.38783e-09
TK1	2.22576	6.48922	1.04374e-10	5.48181e-09
AK3	-1.06844	6.39412	1.0503e-10	5.49053e-09
RAD54L	1.93192	3.5064	1.05125e-10	5.49053e-09
TCP11L2	-1.60967	4.05107	1.06276e-10	5.53521e-09
SCTR	-2.91015	0.185769	1.06864e-10	5.55039e-09
TACR2	-2.73873	2.48969	1.11517e-10	5.77609e-09
ADIPOQ	-4.15538	-2.28731	1.11953e-10	5.7827e-09
CASQ2	-3.10403	2.25764	1.16315e-10	5.99151e-09
SCARA5	-3.27823	3.08904	1.17818e-10	6.05231e-09
SGOL2	1.69964	4.12096	1.21602e-10	6.22962e-09
RAF1	-0.829054	6.67828	1.28819e-10	6.58133e-09
ZNF540	-2.08102	-0.00411725	1.31261e-10	6.68788e-09
GTSE1	1.82581	4.5118	1.3193e-10	6.70378e-09
GLP2R	-2.72539	-0.75493	1.38298e-10	7.00834e-09
UPK1A	-3.68637	2.08147	1.44207e-10	7.28811e-09
BTD	-1.37809	3.71487	1.45357e-10	7.32645e-09
GPRC5C	-2.25833	6.06907	1.47285e-10	7.40372e-09
BUB1B	1.92657	5.17047	1.47996e-10	7.41957e-09
VSTM2A	-3.56468	-2.2882	1.54339e-10	7.71693e-09
C17orf53	2.06227	3.46253	1.55644e-10	7.7615e-09
PKNOX2	-2.17834	0.59287	1.56693e-10	7.79307e-09
TMEM252	-3.18516	-0.932709	1.60805e-10	7.97646e-09
UBE2S	1.87791	5.70198	1.63931e-10	8.11004e-09
ZBTB47	-1.43029	3.94837	1.70051e-10	8.39068e-09
C1orf112	1.3966	3.57983	1.75399e-10	8.63183e-09
ENAM	-3.18357	-0.26346	1.83503e-10	9.00704e-09
ASAP3	-1.53996	4.54849	1.9959e-10	9.77107e-09
DEPDC1B	2.11172	4.05693	2.07005e-10	1.01077e-08
FXYD1	-2.30308	-0.849203	2.10678e-10	1.02603e-08
AFF3	-2.52861	2.15383	2.16539e-10	1.04979e-08
TIMELESS	1.53004	5.80067	2.16676e-10	1.04979e-08
AUH	-1.10303	3.46097	2.27494e-10	1.09936e-08
GFRA2	-2.2256	-0.444687	2.30832e-10	1.11262e-08
SGSM3	-1.0424	5.78773	2.32236e-10	1.11652e-08
ABL1	-1.04845	7.15312	2.42788e-10	1.16427e-08
GPR64	-2.21241	1.28875	2.446e-10	1.16996e-08
ACER1	-3.66958	0.783814	2.6828e-10	1.27905e-08
MT-CO1	-1.39219	14.3748	2.68772e-10	1.27905e-08
FOXN3	-1.147	6.61485	2.72988e-10	1.29583e-08
PGM5	-2.88921	4.06144	3.06414e-10	1.45082e-08
MELK	1.96226	5.01387	3.24928e-10	1.53461e-08
GCNT4	-2.15985	2.73341	3.28615e-10	1.54813e-08
TDO2	3.65501	2.29274	3.36967e-10	1.58349e-08
FRRS1L	-3.06712	0.791311	3.48437e-10	1.6333e-08
WBP1L	-0.979172	5.61532	3.54504e-10	1.65759e-08
SKA3	2.08658	4.27893	3.57221e-10	1.66614e-08
TMOD1	-2.39719	2.43791	3.67673e-10	1.71064e-08
TSC22D3	-1.74009	6.46104	3.78878e-10	1.75841e-08
ASPM	1.95717	6.00068	3.80526e-10	1.76169e-08
ARHGAP10	-1.59148	4.36755	3.82772e-10	1.76572e-08
FANCI	1.63876	6.0438	3.83279e-10	1.76572e-08
KIF11	1.64864	6.02265	3.87429e-10	1.78046e-08
CLSPN	1.72874	4.55096	3.89026e-10	1.78343e-08
PTGDR2	-2.21252	0.249505	3.9951e-10	1.82703e-08
CEP55	2.02717	5.6772	4.1014e-10	1.87107e-08
GPHA2	-2.91775	-3.08033	4.11378e-10	1.8717e-08
GRIK5	-2.26646	1.38872	4.12273e-10	1.8717e-08
ANLN	2.24047	6.87418	4.32318e-10	1.95796e-08
TCEAL2	-3.25909	0.52711	4.42696e-10	2.00013e-08
ESM1	4.26494	2.94679	4.472e-10	2.01562e-08
GINS1	1.88045	4.65174	4.49984e-10	2.02331e-08
BCKDHB	-1.31161	4.26169	4.55177e-10	2.04176e-08
HJURP	2.04075	4.55494	4.59415e-10	2.05585e-08
KIFC1	1.76296	4.86369	4.75733e-10	2.12381e-08
IDH2	-1.3777	7.20597	4.89093e-10	2.17826e-08
FAM110D	-1.93235	0.566377	4.94336e-10	2.1964e-08
NDC80	2.03529	4.32425	5.07578e-10	2.2499e-08
ACSM5	-2.60572	-1.61787	5.20792e-10	2.29969e-08
CNKSR2	-3.04645	0.71564	5.21264e-10	2.29969e-08
IGFALS	-3.11565	1.73648	5.27195e-10	2.3204e-08
NUCB2	-1.29007	5.78108	5.36713e-10	2.35676e-08
CFC1	-4.59802	-3.29044	6.09056e-10	2.66818e-08
EPM2A	-1.4004	2.33837	6.33587e-10	2.76917e-08
CRISPLD2	-1.97944	6.42817	6.69206e-10	2.91805e-08
ADCY5	-2.68366	4.3821	6.77652e-10	2.94802e-08
CDC25B	2.11234	7.158	6.96116e-10	3.02134e-08
WDHD1	1.78406	4.66677	7.26727e-10	3.14691e-08
TNS1	-2.17641	8.13068	7.70943e-10	3.33069e-08
CELA3A	-3.98147	-1.01251	8.30649e-10	3.58038e-08
CCNB2	1.87551	5.40417	8.6969e-10	3.74007e-08
KIAA2022	-3.09359	0.716624	9.00089e-10	3.86194e-08
ACO2	-1.00938	6.68593	9.07764e-10	3.88598e-08
ADAMTS12	3.72614	4.92667	9.36865e-10	4.00142e-08
RAB44	-1.94642	-1.10946	9.68268e-10	4.12614e-08
ISM2	-3.17249	0.229899	9.96555e-10	4.23705e-08
ZCWPW2	-1.54837	-0.73808	1.01314e-09	4.29784e-08
KAT2B	-1.53799	4.84249	1.02421e-09	4.33499e-08
ARHGAP24	-1.61728	3.60683	1.02927e-09	4.34313e-08
FXYD4	-3.42437	0.168963	1.03077e-09	4.34313e-08
DTL	1.93563	5.03415	1.07553e-09	4.52158e-08
PTF1A	-4.15157	-3.61576	1.09839e-09	4.60732e-08
PLK1	1.80098	6.08614	1.10257e-09	4.61456e-08
NPY2R	-4.02382	-4.36851	1.1091e-09	4.63155e-08
NTN4	-1.77103	4.65266	1.13341e-09	4.72254e-08
FP325317.1	-3.08847	-3.65534	1.15109e-09	4.78559e-08
E2F7	2.37001	4.39183	1.19433e-09	4.95437e-08
TRIP13	2.74239	5.29374	1.19981e-09	4.96608e-08
NEGR1	-2.32068	3.05002	1.23118e-09	5.08473e-08
TUSC5	-2.88334	-3.20099	1.23673e-09	5.09642e-08
KIF22	1.28675	5.74737	1.27412e-09	5.22992e-08
KCTD8	-3.52288	-1.51957	1.27471e-09	5.22992e-08
PBK	2.06429	4.53624	1.32376e-09	5.40984e-08
NCAPG	1.78319	4.93738	1.32536e-09	5.40984e-08
CCNB1	1.85368	5.81301	1.32721e-09	5.40984e-08
C22orf23	-1.96641	0.993192	1.37308e-09	5.58466e-08
RFC3	1.72644	4.92754	1.43328e-09	5.8169e-08
KIAA0430	-0.825735	6.63928	1.47526e-09	5.97433e-08
CEP85L	-1.4518	2.80831	1.50957e-09	6.10011e-08
ADCYAP1	-2.70439	0.123826	1.53531e-09	6.19075e-08
PINK1	-1.1687	4.58495	1.61208e-09	6.48635e-08
SNX10	2.31408	4.67877	1.65455e-09	6.64302e-08
MSANTD1	-1.73082	-0.63298	1.69949e-09	6.80887e-08
ADHFE1	-2.42143	1.82218	1.71751e-09	6.86523e-08
PDE2A	-1.84793	3.0156	1.72088e-09	6.86523e-08
DIXDC1	-1.63705	4.15081	1.80599e-09	7.18279e-08
ABCA8	-2.7115	2.97978	1.80938e-09	7.18279e-08
STIL	1.7392	5.09913	1.81198e-09	7.18279e-08
RAB9B	-2.2265	0.943106	1.90185e-09	7.51519e-08
USP53	-1.20671	5.88293	1.90385e-09	7.51519e-08
RD3	-2.45116	-3.32809	1.929e-09	7.59849e-08
RBL1	1.44741	4.84689	1.97114e-09	7.74655e-08
PDZRN4	-3.03738	0.950308	1.97485e-09	7.74655e-08
MYBL2	2.18322	6.82752	2.00718e-09	7.8569e-08
PLAU	3.40386	7.12481	2.03867e-09	7.96357e-08
HSPB7	-2.76203	3.66169	2.10198e-09	8.19378e-08
TOM1L2	-1.4059	6.7792	2.23168e-09	8.68133e-08
MRGBP	1.27552	4.46774	2.2532e-09	8.74691e-08
ADAM33	-2.27365	2.38406	2.32234e-09	8.99667e-08
RFC4	1.83724	4.74354	2.36992e-09	9.16206e-08
CNN1	-2.71676	5.96478	2.44292e-09	9.42483e-08
SLC46A2	-2.26888	-1.22735	2.49377e-09	9.60126e-08
ERBB4	-3.21141	-0.11679	2.61769e-09	1.00577e-07
SLC25A18	-1.33598	-0.341147	2.62603e-09	1.00606e-07
CDCA8	1.63532	5.04928	2.62917e-09	1.00606e-07
GPD1L	-1.4192	5.30334	2.64714e-09	1.01087e-07
MT4	-4.21279	-3.55075	2.71315e-09	1.03398e-07
CDCA3	1.77703	4.4371	2.75288e-09	1.04699e-07
CPED1	-2.13121	3.64017	2.76228e-09	1.04843e-07
CCDC149	-1.40885	3.55391	2.85652e-09	1.08202e-07
TTK	1.67093	4.78827	2.87003e-09	1.08494e-07
XRCC2	2.08199	3.63237	2.88151e-09	1.08709e-07
C8orf46	-2.51385	-0.912121	2.95156e-09	1.11128e-07
RAD51AP1	2.03906	4.27708	2.97226e-09	1.11683e-07
PLK4	1.62123	4.31265	3.04845e-09	1.14317e-07
CADM2	-3.40512	1.08369	3.05575e-09	1.14362e-07
MAMDC2	-2.69682	3.15548	3.14115e-09	1.17324e-07
PPP1R12C	-0.953723	5.94176	3.39471e-09	1.26542e-07
KANK2	-1.74967	6.33942	3.4169e-09	1.27117e-07
KCNMB1	-2.32357	3.63173	3.5526e-09	1.31904e-07
RNF180	-1.96354	1.55854	3.63894e-09	1.34842e-07
PKMYT1	2.18059	5.14861	3.64833e-09	1.34923e-07
HMGB3	1.94508	5.84707	3.71992e-09	1.373e-07
FAM49B	1.26441	6.3756	3.81263e-09	1.40202e-07
GSTA3	-3.7117	-1.47076	3.81349e-09	1.40202e-07
PKHD1L1	-2.49237	-0.10964	3.84002e-09	1.40901e-07
TRPC3	-1.96809	-0.693764	3.89739e-09	1.42727e-07
MCM7	1.82226	7.30673	3.92786e-09	1.43562e-07
PRR11	1.96481	5.41903	4.41262e-09	1.60966e-07
NCAM1	-2.67437	3.03667	4.47158e-09	1.628e-07
SASH1	-1.72675	5.91286	4.55226e-09	1.65417e-07
CKAP2	1.64032	5.89917	4.68677e-09	1.69975e-07
GMPR	-2.07784	2.45427	4.75987e-09	1.72293e-07
NT5C1A	-2.78901	-3.35351	4.78019e-09	1.72695e-07
WFDC1	-1.85609	2.94816	4.8216e-09	1.73856e-07
ROR1	-2.07835	3.64846	5.0251e-09	1.80846e-07
KRT3	-3.29652	0.619893	5.05685e-09	1.8164e-07
CENPI	1.78148	3.26026	5.15559e-09	1.84832e-07
ASF1B	1.7394	5.03753	5.27219e-09	1.88652e-07
SNAI3	-1.60522	0.349069	5.37684e-09	1.9203e-07
RAD51	1.79519	3.69978	5.49205e-09	1.95772e-07
FOXS1	2.79972	0.906386	5.50851e-09	1.95986e-07
DDX39A	1.20891	6.28563	5.64707e-09	2.00535e-07
FAM13A	-1.33363	4.47961	5.67588e-09	2.01177e-07
MITF	-1.68171	3.61403	5.74925e-09	2.03393e-07
LAMP3	3.05362	5.32993	5.76259e-09	2.03481e-07
GNAZ	-1.998	2.73251	5.77497e-09	2.03535e-07
TADA2B	-0.879747	4.82665	6.06012e-09	2.12391e-07
C16orf59	2.04203	2.71587	6.06787e-09	2.12391e-07
TICRR	1.88497	4.86906	6.07117e-09	2.12391e-07
CADM3	-2.93665	1.23961	6.07155e-09	2.12391e-07
SYNPO2	-2.72329	7.14578	6.22012e-09	2.17183e-07
SNRPG	1.16993	5.53836	6.2492e-09	2.17793e-07
PEG3	-2.08488	1.09087	6.4804e-09	2.25431e-07
HPGD	-2.4366	5.47619	6.57886e-09	2.28433e-07
FAM72D	2.18895	0.593967	6.88386e-09	2.38581e-07
KPNA2	1.54187	7.43119	6.9719e-09	2.41186e-07
MAGI1	-1.50699	5.74861	7.02933e-09	2.42375e-07
CDCA2	1.82339	4.11082	7.03212e-09	2.42375e-07
BRCA1	1.64808	5.37097	7.07973e-09	2.43569e-07
PTPN21	-1.07067	4.76985	7.16744e-09	2.46134e-07
UMOD	-3.33244	-3.70327	7.24106e-09	2.48208e-07
ACTN2	-2.84559	0.363893	7.27437e-09	2.48895e-07
CLN8	-1.07142	4.27111	7.34486e-09	2.50849e-07
WDR62	1.65247	4.77088	7.51437e-09	2.56172e-07
FABP3	-1.8657	2.16577	7.54316e-09	2.56687e-07
SCNN1B	-3.01286	4.52093	7.5973e-09	2.5806e-07
EFCAB14	-0.856368	7.54283	7.65423e-09	2.59524e-07
N4BP3	-1.72837	4.00871	7.7182e-09	2.61221e-07
ARHGAP11A	1.56616	5.60571	7.8919e-09	2.66618e-07
SORBS2	-2.12698	4.83915	8.46195e-09	2.85362e-07
PLA2G1B	-3.05074	-1.94761	8.47931e-09	2.85435e-07
TMEM8B	-1.39003	3.791	8.59964e-09	2.88966e-07
TYMS	1.68895	5.21601	9.0185e-09	3.02499e-07
HMMR	1.9116	4.8394	9.05282e-09	3.0283e-07
RNASEH2A	1.59739	4.57453	9.06067e-09	3.0283e-07
SVEP1	-1.87925	4.32815	9.07778e-09	3.02862e-07
COL4A3	-2.39941	1.60896	9.24566e-09	3.07915e-07
CENPK	1.67894	3.50512	9.37513e-09	3.11477e-07
SMYD1	-3.03521	-1.95754	9.38764e-09	3.11477e-07
ACOX3	-1.22574	4.37085	9.40246e-09	3.11477e-07
CHEK1	1.57073	4.60172	9.54042e-09	3.1549e-07
FOXM1	1.99865	6.68673	9.89042e-09	3.26488e-07
POLQ	1.81398	4.70161	1.006e-08	3.31503e-07
KIAA0101	1.78793	5.16308	1.01904e-08	3.35211e-07
PYGM	-2.41155	1.43423	1.02158e-08	3.35459e-07
FANCA	1.47536	4.9662	1.04372e-08	3.4213e-07
MTRNR2L6	-1.59722	-0.649184	1.04635e-08	3.42392e-07
BDH2	-1.12558	3.54939	1.05228e-08	3.43732e-07
IQGAP3	1.83623	6.24667	1.06928e-08	3.48677e-07
NPR1	-1.83499	2.68472	1.07486e-08	3.49891e-07
ANP32E	1.19308	6.26618	1.08403e-08	3.52264e-07
SMIM1	-1.72763	-0.161873	1.09193e-08	3.54216e-07
FAM189A2	-2.37851	2.52279	1.12011e-08	3.6273e-07
TMEM220	-1.60471	2.31644	1.13286e-08	3.66227e-07
MPC1	-1.22559	4.74706	1.15837e-08	3.73829e-07
COBLL1	-1.30989	6.44458	1.17114e-08	3.77302e-07
NRM	1.59396	4.84694	1.18481e-08	3.81049e-07
NMUR1	-2.01917	-0.492373	1.19604e-08	3.84003e-07
LMOD1	-2.65329	5.84567	1.22378e-08	3.92236e-07
NUDT1	1.72727	3.92631	1.2629e-08	4.04085e-07
ORC1	1.82806	3.81534	1.27246e-08	4.06449e-07
CALCOCO1	-1.01839	5.76653	1.30763e-08	4.16974e-07
IP6K3	-2.46812	-0.661517	1.32926e-08	4.2315e-07
BAI3	-2.56247	-0.528548	1.35631e-08	4.31032e-07
NDST3	-2.60914	-1.0769	1.39498e-08	4.42571e-07
SGOL1	1.61445	3.41075	1.40309e-08	4.44389e-07
RACGAP1	1.35916	6.00789	1.40562e-08	4.44441e-07
COL10A1	5.98349	5.15649	1.4131e-08	4.46055e-07
NFIC	-1.15378	8.13872	1.4219e-08	4.48079e-07
RGN	-2.45536	1.24953	1.4244e-08	4.48113e-07
ACADVL	-0.917811	7.40239	1.43672e-08	4.51135e-07
PPP1R3C	-2.68549	4.24444	1.43882e-08	4.51135e-07
TOP2A	2.60003	8.34507	1.49524e-08	4.68042e-07
AOC3	-2.11848	4.9078	1.53158e-08	4.78576e-07
SYCN	-3.01627	-3.48195	1.534e-08	4.78576e-07
SKA1	1.93716	3.49631	1.58485e-08	4.92136e-07
NEXN	-1.84408	4.3378	1.58526e-08	4.92136e-07
ADAMTS1	-1.90232	5.9111	1.58534e-08	4.92136e-07
PRICKLE2	-1.74752	4.04842	1.59222e-08	4.93456e-07
PGA3	-5.97332	8.63377	1.60255e-08	4.95839e-07
XPO1	0.897259	8.01115	1.65425e-08	5.10392e-07
FANCB	1.71665	1.65957	1.65503e-08	5.10392e-07
PCNA	1.45392	7.08173	1.66988e-08	5.14127e-07
STMN1	1.80346	7.21559	1.68168e-08	5.1686e-07
CDC7	1.51508	3.69391	1.68735e-08	5.1686e-07
DAAM2	-2.14169	4.56762	1.69135e-08	5.1686e-07
CDC6	2.56458	5.44758	1.69159e-08	5.1686e-07
LRRC52	-3.39482	-4.5871	1.69254e-08	5.1686e-07
IGIP	-1.16546	3.28512	1.69668e-08	5.1728e-07
PRIM2	1.23107	4.11476	1.71649e-08	5.22471e-07
CDK2	1.16823	5.04975	1.72975e-08	5.25653e-07
MRVI1	-1.99611	5.3997	1.73674e-08	5.26924e-07
GPR146	-1.38789	0.404639	1.7475e-08	5.29332e-07
ANK2	-2.32065	3.63837	1.77435e-08	5.36597e-07
CHIA	-5.9455	5.65415	1.80783e-08	5.45843e-07
DPP10	-3.50977	-0.930419	1.82159e-08	5.48594e-07
SLC16A10	-1.91802	2.75234	1.82279e-08	5.48594e-07
SLC4A2	-1.20544	6.66677	1.8396e-08	5.52763e-07
CSRP1	-1.32527	7.89283	1.86595e-08	5.59252e-07
SHCBP1	1.65084	4.13765	1.86716e-08	5.59252e-07
TXNIP	-1.6516	8.71979	1.89846e-08	5.67723e-07
PPP1R12B	-1.99959	7.00482	1.91281e-08	5.71102e-07
RMND5B	-1.13092	5.36562	1.93417e-08	5.76303e-07
ZNF471	-2.10083	1.40913	1.93638e-08	5.76303e-07
EPB41L4A	-1.7195	3.40658	1.95674e-08	5.81439e-07
DDIAS	2.03942	4.01031	1.96586e-08	5.83226e-07
PLN	-2.70267	3.68415	1.97944e-08	5.86326e-07
FAM64A	2.25852	3.34711	2.01824e-08	5.96878e-07
NICN1	-1.03541	2.90846	2.08664e-08	6.16134e-07
KLHDC1	-1.42037	1.45433	2.09943e-08	6.18121e-07
MT-CYB	-1.24046	12.8519	2.10273e-08	6.18121e-07
TPM2	-1.77785	6.91676	2.10326e-08	6.18121e-07
NPTX1	-2.84696	1.38324	2.12421e-08	6.233e-07
SLC18A2	-1.70299	0.408241	2.16817e-08	6.35206e-07
DCLK2	-1.69202	1.61252	2.27566e-08	6.65656e-07
ANKRD31	-2.22306	-0.105882	2.30461e-08	6.73075e-07
PLAUR	2.15767	5.97037	2.32922e-08	6.79205e-07
CDHR3	-1.83647	2.17797	2.38895e-08	6.95541e-07
LMNB1	1.45818	5.75691	2.42223e-08	7.04136e-07
ADAM12	3.93494	5.18217	2.4359e-08	7.07013e-07
PGA4	-6.81458	4.59477	2.45884e-08	7.12569e-07
NR2E3	-1.82362	-1.4927	2.50672e-08	7.25323e-07
CBFB	1.08322	6.04478	2.51949e-08	7.27896e-07
CHEK2	1.38159	3.58789	2.54152e-08	7.33131e-07
DSCC1	1.61274	3.67013	2.57059e-08	7.40378e-07
AOX1	-2.57938	2.8597	2.57605e-08	7.40812e-07
KIF15	1.58878	4.08986	2.64158e-08	7.58494e-07
MTFR2	1.91485	2.84403	2.70987e-08	7.76913e-07
GSG2	1.62375	3.15149	2.71573e-08	7.77404e-07
CENPL	1.17553	3.66825	2.81213e-08	8.03771e-07
GDAP1L1	-2.02839	-1.6921	2.84982e-08	8.13305e-07
DMD	-1.99025	4.65146	2.88936e-08	8.23337e-07
IBSP	4.11755	0.608634	2.91853e-08	8.29239e-07
SPC24	1.67002	3.23755	2.91892e-08	8.29239e-07
ATAD2	1.39945	6.51923	2.93395e-08	8.32247e-07
FAM72B	2.12564	1.31135	2.97957e-08	8.43912e-07
SMOC2	-2.25228	5.09124	3.05275e-08	8.63335e-07
LAMB2	-1.27414	7.3357	3.11451e-08	8.79475e-07
RPRM	-2.7075	0.331617	3.18224e-08	8.96753e-07
YOD1	-1.50535	5.63286	3.18527e-08	8.96753e-07
CXCL8	4.21088	6.39703	3.22737e-08	9.07245e-07
HPR	-2.00437	-2.74492	3.27059e-08	9.16921e-07
NCAPG2	1.52878	5.41049	3.27157e-08	9.16921e-07
HOXB7	2.19273	3.8835	3.28331e-08	9.18838e-07
DNMT3B	2.30923	3.84249	3.29205e-08	9.1991e-07
KIAA0895	-1.42059	4.01986	3.31806e-08	9.25798e-07
MMP3	5.32279	5.61299	3.47035e-08	9.66851e-07
ACADS	-1.2209	4.38794	3.49303e-08	9.71725e-07
OGN	-2.6205	3.64867	3.54977e-08	9.86048e-07
CCNI	-0.806786	8.46632	3.57753e-08	9.92287e-07
LY6E	2.10596	8.31645	3.5855e-08	9.93031e-07
ISG15	3.09849	6.40708	3.59985e-08	9.95534e-07
MCM4	1.52986	7.21175	3.69089e-08	1.01771e-06
AKAP12	-2.0398	5.63283	3.75296e-08	1.0333e-06
NRTN	-1.57051	1.6104	3.80666e-08	1.04655e-06
PLCZ1	-2.69978	-1.67993	3.83501e-08	1.0528e-06
NME5	-2.23688	-1.17831	3.90146e-08	1.06899e-06
MTRNR2L8	-1.46734	2.70878	3.90539e-08	1.06899e-06
SPINK13	-2.80009	-2.46663	3.96607e-08	1.08402e-06
GPRIN1	2.18496	4.46446	3.996e-08	1.09061e-06
COL14A1	-2.08723	5.53625	4.03295e-08	1.0991e-06
KAT6B	-0.834052	5.70609	4.04961e-08	1.10203e-06
CHAF1A	1.20867	4.9628	4.0592e-08	1.10304e-06
CCDC150	1.81688	2.01001	4.11957e-08	1.11739e-06
CCNA2	1.58178	5.53532	4.12479e-08	1.11739e-06
KRT2	-3.02935	-0.656587	4.12989e-08	1.11739e-06
PRUNE2	-2.63267	5.76954	4.23589e-08	1.14442e-06
PCCA	-1.2825	3.90043	4.24525e-08	1.1453e-06
GATSL3	-1.73922	0.875498	4.26333e-08	1.14853e-06
MCM2	1.91594	6.58606	4.44258e-08	1.1951e-06
PPFIBP2	-1.28677	5.39724	4.45884e-08	1.19776e-06
KCNJ11	-2.14329	1.6807	4.50033e-08	1.20717e-06
DBF4	1.60729	4.85219	4.54713e-08	1.21798e-06
HADHB	-0.723181	6.43543	4.57302e-08	1.22317e-06
KCNB1	-2.99847	1.85775	4.64251e-08	1.23999e-06
ACTL6A	1.34933	6.29723	4.70522e-08	1.25495e-06
EZH2	1.34409	4.85454	4.83201e-08	1.28693e-06
MICU3	-1.92422	1.39637	5.06297e-08	1.34653e-06
HCN2	-2.04024	1.79409	5.14324e-08	1.36594e-06
TCEB3	-0.777535	6.2031	5.2031e-08	1.37989e-06
GINS4	1.97248	3.40905	5.22062e-08	1.38258e-06
GPIHBP1	-2.13518	-0.478642	5.31054e-08	1.40441e-06
RAP1GAP2	-1.3608	5.9177	5.32133e-08	1.40528e-06
ATP8B1	-1.43166	7.19566	5.43452e-08	1.43315e-06
ERP27	-2.07339	1.45405	5.52619e-08	1.45528e-06
PTGER2	-2.32232	2.99152	5.56713e-08	1.46401e-06
ACSM6	-2.05173	-2.58034	5.58032e-08	1.46517e-06
INSRR	-2.46984	-1.29305	5.59063e-08	1.46517e-06
KIF1C	-1.01364	7.66807	5.595e-08	1.46517e-06
CELA2A	-2.28507	-3.14089	5.61753e-08	1.46902e-06
C11orf96	-1.83368	5.18903	5.64018e-08	1.47289e-06
BRCA2	1.64104	4.74611	5.65523e-08	1.47477e-06
GSN	-1.35384	8.91724	5.74461e-08	1.49599e-06
PARPBP	1.53464	3.77291	5.76527e-08	1.49929e-06
CENPW	2.02423	3.85917	5.86325e-08	1.52266e-06
EPN3	-1.52099	5.86754	6.09548e-08	1.58078e-06
DNAH10OS	-1.61755	0.655763	6.15625e-08	1.59433e-06
FBXL13	-1.92531	1.09267	6.33098e-08	1.63732e-06
TCEA3	-1.43166	4.8852	6.34267e-08	1.63809e-06
EMP1	-2.18421	8.98608	6.39323e-08	1.64887e-06
SPINK8	-3.58213	-2.51728	6.49434e-08	1.67265e-06
SPDL1	1.26454	4.28811	6.50476e-08	1.67291e-06
FAM132B	2.70368	1.88059	6.51319e-08	1.67291e-06
DHRS7	-1.15617	5.42957	6.54717e-08	1.67934e-06
ULBP1	3.58762	1.52958	6.58309e-08	1.68624e-06
SCUBE1	-2.43138	3.31872	6.65846e-08	1.70322e-06
PAFAH2	-1.13497	4.55564	6.66793e-08	1.70332e-06
PGLYRP2	-2.47583	-1.57452	6.68884e-08	1.70634e-06
PGRMC2	-0.713276	5.9975	6.81591e-08	1.73639e-06
MTRNR2L11	-1.6916	-1.90747	6.84853e-08	1.74233e-06
G6PC2	-3.06101	-3.40094	6.89287e-08	1.75124e-06
DNMT1	1.15647	6.9502	6.97094e-08	1.76867e-06
MYH13	-2.38548	-1.59028	7.02459e-08	1.77988e-06
RRM2	1.74313	6.66976	7.06348e-08	1.78732e-06
OXCT1	-1.55839	5.38519	7.13869e-08	1.80391e-06
LMOD3	-1.9289	-1.33801	7.25577e-08	1.83069e-06
ERCC6L	1.75632	3.3077	7.26418e-08	1.83069e-06
GABRD	2.99899	0.751951	7.37633e-08	1.85646e-06
POLE2	1.39209	3.33944	7.53362e-08	1.8935e-06
CDT1	1.7561	5.21724	7.57567e-08	1.90152e-06
CYSTM1	-2.15994	7.28281	7.60766e-08	1.907e-06
FUT9	-3.63933	2.94633	7.90375e-08	1.97858e-06
FOXI2	-2.82857	-1.34075	8.02842e-08	2.0071e-06
MYLK	-2.08239	7.7246	8.1008e-08	2.0225e-06
CENPM	1.68911	3.2893	8.15208e-08	2.0326e-06
ITGA7	-1.76159	4.24274	8.1849e-08	2.03807e-06
FZD2	2.56358	3.2581	8.27053e-08	2.05666e-06
SLIT3	-1.96989	5.58785	8.32981e-08	2.06866e-06
GPR17	-2.161	0.165832	8.366e-08	2.0749e-06
GABARAPL1	-1.22126	5.50012	8.40395e-08	2.08156e-06
IL11	3.57661	2.06989	8.46496e-08	2.09391e-06
SPP1	5.44617	7.92132	8.64153e-08	2.13477e-06
CBX3	1.12388	7.34335	8.70886e-08	2.14857e-06
ZNF662	-1.9944	1.3856	8.75577e-08	2.1573e-06
MFAP2	3.07877	4.55285	8.83857e-08	2.17485e-06
KRTAP4-1	6.22893	-0.0581597	9.00278e-08	2.21235e-06
E2F1	1.38261	4.5867	9.14368e-08	2.24403e-06
CDC25C	1.65923	2.79214	9.2002e-08	2.25495e-06
CHP1	-0.992295	7.36232	9.22426e-08	2.25535e-06
CTHRC1	2.9775	5.35658	9.22588e-08	2.25535e-06
AUNIP	1.7772	2.23194	9.27253e-08	2.2638e-06
MYL4	-1.66412	-2.49965	9.31801e-08	2.27195e-06
PRKAB1	-0.952846	5.46734	9.38994e-08	2.28651e-06
HIPK4	-1.73473	-1.74769	9.56424e-08	2.32593e-06
CAPZA3	-2.91508	-3.12978	9.65535e-08	2.34505e-06
UPRT	-1.09728	3.02725	9.76232e-08	2.36796e-06
ADCK3	-1.3398	5.70149	9.90238e-08	2.39883e-06
MASTL	1.19635	4.6183	9.96472e-08	2.41082e-06
TRIM59	1.54831	4.12064	1.018e-07	2.4577e-06
MT1A	-2.55826	0.751186	1.01847e-07	2.4577e-06
IQCF6	-3.21267	-4.19984	1.02081e-07	2.46017e-06
GINS2	1.91138	3.96415	1.06119e-07	2.55421e-06
AAMDC	-1.04071	2.53261	1.08123e-07	2.5991e-06
CAPN9	-2.91822	2.42535	1.10794e-07	2.6599e-06
GLYATL1	-2.42652	-1.02694	1.12292e-07	2.69243e-06
LGI1	-2.77459	-1.87522	1.12616e-07	2.69675e-06
B4GALNT3	-1.54674	6.5121	1.13905e-07	2.72412e-06
REP15	-2.0148	-1.03443	1.14696e-07	2.73956e-06
MKI67	1.65758	8.04457	1.15211e-07	2.74835e-06
SERPINH1	1.85301	7.85109	1.15837e-07	2.75978e-06
MFI2	2.78739	5.91377	1.16972e-07	2.78328e-06
MBOAT4	-1.71504	-1.4415	1.17346e-07	2.78863e-06
FAM129A	-1.70697	6.48403	1.17651e-07	2.79235e-06
NACC2	-1.0915	5.39721	1.18246e-07	2.80292e-06
MMP12	4.30299	5.68662	1.19381e-07	2.82626e-06
KIF20B	1.3383	5.36112	1.21317e-07	2.86743e-06
ZNF626	-2.09129	1.82652	1.21426e-07	2.86743e-06
NKAPL	-1.6764	-2.21913	1.21868e-07	2.87425e-06
MTRNR2L10	-1.50451	-0.329945	1.23755e-07	2.91507e-06
MARC2	-1.49898	3.43666	1.25721e-07	2.9554e-06
INPP5J	-1.55341	2.83401	1.25782e-07	2.9554e-06
ZNF778	-0.981392	3.63507	1.26519e-07	2.969e-06
MCM8	1.28219	5.1244	1.26746e-07	2.97061e-06
PLA2G7	2.57598	3.02214	1.27511e-07	2.98481e-06
TAPT1	-0.825161	4.31865	1.27781e-07	2.9874e-06
RANBP9	-1.07398	6.24918	1.29298e-07	3.01909e-06
DNA2	1.40882	3.8064	1.29684e-07	3.02435e-06
PMP2	-2.44496	-1.52892	1.30291e-07	3.03473e-06
MT-ND4	-0.977903	13.6489	1.3062e-07	3.03862e-06
B4GALNT2	-3.24977	2.69472	1.31023e-07	3.04421e-06
BRIX1	1.2563	5.31493	1.32387e-07	3.0721e-06
EIF4E3	-1.21191	4.66092	1.33449e-07	3.0929e-06
MAPKAPK3	-0.969003	5.38772	1.34993e-07	3.12483e-06
SEC14L6	-2.1555	-1.14039	1.3714e-07	3.17063e-06
FAM72A	1.82975	0.864063	1.4098e-07	3.25539e-06
PLAC9	-1.73824	1.74961	1.41182e-07	3.25605e-06
KLHL15	-1.15561	4.15307	1.42242e-07	3.27645e-06
TSPYL2	-1.22588	3.94591	1.4301e-07	3.29012e-06
C5orf34	1.81182	2.32381	1.45479e-07	3.34281e-06
KIAA0319L	-0.829684	6.57335	1.46434e-07	3.36063e-06
ACER2	-1.91508	3.35629	1.50276e-07	3.44458e-06
PFDN2	1.24318	5.18989	1.54219e-07	3.53065e-06
MICB	2.41032	3.44997	1.58258e-07	3.6187e-06
MT-ND1	-1.13313	12.0234	1.60919e-07	3.67507e-06
TTLL7	-1.83776	3.46724	1.62911e-07	3.71605e-06
ATP8A1	-2.00181	4.87425	1.65433e-07	3.76898e-06
PLCD4	-1.18701	2.52382	1.67862e-07	3.81967e-06
SYNM	-2.5836	6.86833	1.70844e-07	3.88282e-06
PTX4	-2.81207	-1.53702	1.71118e-07	3.88434e-06
PRIM1	1.40594	3.3273	1.71726e-07	3.89251e-06
FEN1	1.36869	5.35788	1.71893e-07	3.89251e-06
ECHDC2	-1.16008	5.32617	1.73801e-07	3.92625e-06
CXCL17	-2.66259	5.86313	1.73802e-07	3.92625e-06
ENDOU	-3.18035	3.53337	1.75649e-07	3.96321e-06
LDHD	-1.81776	3.21918	1.76641e-07	3.98078e-06
CENPN	1.2353	4.46793	1.77444e-07	3.99409e-06
HIST2H2AC	1.91317	-0.395177	1.82794e-07	4.10957e-06
WNT2	3.60458	2.22779	1.84293e-07	4.13832e-06
TOB2	-0.842271	6.51315	1.8874e-07	4.23309e-06
SAR1B	-0.784856	5.93908	1.90893e-07	4.27628e-06
GTF2IRD2	-1.20961	1.35948	2.00118e-07	4.47758e-06
SMDT1	-0.846932	4.6972	2.01375e-07	4.50033e-06
ATP1B2	-1.80474	1.36322	2.03677e-07	4.54637e-06
FAM174B	-1.58868	3.95345	2.04033e-07	4.54888e-06
RUVBL1	1.30607	5.67603	2.05612e-07	4.57865e-06
MAGI3	-1.04729	5.06349	2.06852e-07	4.60081e-06
TMEM26	2.40685	0.937012	2.08572e-07	4.63357e-06
FOXO3	-0.846559	6.75147	2.09001e-07	4.63759e-06
UHRF1	1.56207	5.05734	2.14551e-07	4.74822e-06
SH3BGR	-1.48119	0.824228	2.14806e-07	4.74822e-06
PCBD2	-0.836671	3.36977	2.14963e-07	4.74822e-06
FZD4	-1.46068	4.43525	2.15e-07	4.74822e-06
WLS	-1.13403	6.15433	2.16271e-07	4.77068e-06
MMS22L	1.1423	4.75197	2.2073e-07	4.86333e-06
PCSK9	3.13439	5.05991	2.27885e-07	5.01507e-06
MTMR10	-0.903083	5.34037	2.31587e-07	5.09058e-06
SORCS1	-2.73869	0.10573	2.3596e-07	5.18062e-06
BHMT	-2.44794	-0.571202	2.37363e-07	5.20533e-06
PIK3C2G	-2.70462	3.57816	2.39044e-07	5.23607e-06
ELL2	-1.42944	6.62701	2.39558e-07	5.2412e-06
PDE7B	-1.54377	1.88996	2.40743e-07	5.26098e-06
RAI2	-1.76628	3.40356	2.43761e-07	5.32075e-06
RNF225	-2.76864	1.67734	2.45694e-07	5.35598e-06
TLN1	-1.05093	9.12803	2.45947e-07	5.35598e-06
CSRNP1	-1.24683	5.41294	2.47568e-07	5.38504e-06
LURAP1	-1.6523	-0.0287744	2.48576e-07	5.4007e-06
TBC1D9	-1.14395	5.18215	2.52708e-07	5.48411e-06
MKNK2	-1.22962	7.90154	2.5525e-07	5.53287e-06
HERC1	-0.766449	6.25825	2.57201e-07	5.56873e-06
C1QTNF6	2.49731	4.73711	2.57936e-07	5.57821e-06
NECAB1	-2.04887	1.46438	2.58993e-07	5.5946e-06
KLHL36	-0.79606	5.84188	2.60215e-07	5.61453e-06
RIMS3	-1.81695	3.18224	2.60883e-07	5.62247e-06
FAM172A	-0.915738	4.57652	2.65309e-07	5.71131e-06
MEST	2.10895	5.8522	2.66676e-07	5.73415e-06
FBXO5	1.14754	3.84332	2.70914e-07	5.81861e-06
CHTF18	1.33484	4.56687	2.75778e-07	5.91629e-06
ARPC1B	1.63457	7.65187	2.82399e-07	6.05141e-06
BCL2L12	1.2357	4.02508	2.86054e-07	6.12272e-06
AIF1L	-2.01666	4.77871	2.88711e-07	6.17256e-06
NPAS4	-2.28025	-1.77345	2.91988e-07	6.23551e-06
NOX4	2.62477	1.76174	2.9244e-07	6.23805e-06
JAM2	-1.74313	3.24719	2.93576e-07	6.25518e-06
VAMP2	-0.925979	5.55536	2.94223e-07	6.26183e-06
PLA2G12A	-0.749197	4.99074	2.96653e-07	6.30639e-06
SPC25	1.40035	3.0697	2.98219e-07	6.33251e-06
MYO9A	-0.841536	5.57339	2.99402e-07	6.35043e-06
PAK3	-2.44257	1.41181	3.01189e-07	6.38112e-06
CSTB	-2.1777	9.58656	3.0724e-07	6.50199e-06
TFRC	2.03708	8.6278	3.09878e-07	6.5504e-06
SESN1	-1.19816	4.66308	3.1119e-07	6.57074e-06
ZBTB3	-0.853213	3.04226	3.20292e-07	6.75531e-06
GPR150	-1.82921	-0.801443	3.24494e-07	6.83626e-06
TMC3	-1.78091	-2.41108	3.33336e-07	7.01464e-06
CASC5	1.48531	5.26141	3.35498e-07	7.05222e-06
PDE8B	-1.09948	2.32841	3.50179e-07	7.35259e-06
KIAA0232	-0.929711	5.88607	3.66837e-07	7.69373e-06
REPS2	-1.86353	4.66054	3.6768e-07	7.69821e-06
ERH	0.899537	5.92131	3.67872e-07	7.69821e-06
DSN1	1.17983	4.60646	3.71063e-07	7.75634e-06
CDH24	1.65502	4.23662	3.71844e-07	7.76399e-06
MAML3	-1.19939	4.28251	3.76322e-07	7.84876e-06
MND1	1.78519	2.07949	3.77443e-07	7.8634e-06
PRR5L	2.40916	3.74623	3.94418e-07	8.20153e-06
CST1	4.69818	5.19641	3.94548e-07	8.20153e-06
C1orf116	-1.73329	7.19222	4.01863e-07	8.34433e-06
SLC44A2	-0.917449	7.48816	4.10719e-07	8.51878e-06
ZWILCH	1.16708	5.06194	4.15158e-07	8.60133e-06
ULBP2	2.9326	3.17677	4.18591e-07	8.6629e-06
TCOF1	1.11214	6.67834	4.26649e-07	8.81991e-06
MYH11	-2.73158	10.1809	4.2987e-07	8.87672e-06
CD3EAP	1.29827	2.57719	4.36967e-07	9.01335e-06
KCNT2	-2.20364	1.16039	4.40885e-07	9.08417e-06
PRKAR2B	-1.84963	3.66912	4.49164e-07	9.24459e-06
PHYHD1	-2.09189	2.85224	4.50822e-07	9.26854e-06
MT-ND3	-1.14756	9.50707	4.62177e-07	9.49158e-06
NFIX	-1.06029	7.21281	4.75997e-07	9.76471e-06
NME1	1.37855	5.68533	4.87686e-07	9.99357e-06
DKC1	0.988167	6.54268	4.99022e-07	1.02147e-05
TFR2	-2.00402	3.29654	5.00591e-07	1.02356e-05
PTTG1	1.67472	5.16867	5.02591e-07	1.02653e-05
ELANE	-2.39864	-2.87805	5.04964e-07	1.03026e-05
ACSL3	-0.839919	6.87551	5.08262e-07	1.03586e-05
RECK	-1.522	3.03285	5.11281e-07	1.04088e-05
ALDOB	-3.17144	4.70776	5.21991e-07	1.06153e-05
SGCA	-2.25671	1.54104	5.35245e-07	1.08496e-05
PRDM6	-1.74222	1.44181	5.36513e-07	1.08635e-05
F8	-1.33263	3.10606	5.39642e-07	1.09151e-05
RBSN	-0.731937	5.089	5.58175e-07	1.12778e-05
SDS	2.82439	2.93833	5.65601e-07	1.14155e-05
ADAMTSL3	-2.1184	2.64743	5.71096e-07	1.1514e-05
POLD1	1.12121	5.24489	5.9313e-07	1.19454e-05
IGFBP6	-2.20249	5.58969	5.95922e-07	1.19888e-05
CCNF	1.31404	5.10004	6.00562e-07	1.20692e-05
C19orf40	1.37271	2.2852	6.09455e-07	1.22348e-05
HIPK2	-1.12098	7.27119	6.15649e-07	1.23459e-05
SNRPB	1.1008	7.80056	6.18941e-07	1.23987e-05
TONSL	1.3305	5.68329	6.21724e-07	1.24411e-05
TREM1	3.71717	2.35139	6.33387e-07	1.2661e-05
PTPRM	-1.38037	5.05016	6.39565e-07	1.27709e-05
MYL9	-1.97356	7.89028	6.60302e-07	1.31709e-05
MT-CO3	-0.98488	12.9526	6.65507e-07	1.32606e-05
CILP	-2.67727	3.55849	6.67196e-07	1.32802e-05
SEC14L3	-2.07939	-3.06167	6.68717e-07	1.32963e-05
DNAJC28	-1.21691	0.064469	6.72617e-07	1.33597e-05
TUBB	1.08763	9.5886	6.91764e-07	1.37255e-05
DBF4B	1.29048	4.05534	6.9621e-07	1.37872e-05
BCL2L2	-0.842229	5.39866	6.96345e-07	1.37872e-05
LPP	-1.11166	8.6702	7.09302e-07	1.40289e-05
RHOU	-1.71537	4.72098	7.14194e-07	1.41108e-05
TRAIP	1.36451	2.54686	7.16459e-07	1.41406e-05
DCAF13	0.97133	5.78241	7.47676e-07	1.47412e-05
KCNK3	-2.10139	1.94912	7.50851e-07	1.47883e-05
CPXM2	-1.87196	3.89887	7.55543e-07	1.48651e-05
WDR37	-0.788504	4.54293	7.59661e-07	1.49304e-05
CIDEA	-3.02595	-0.552067	7.66385e-07	1.50468e-05
TMEM232	-1.57469	-0.943859	7.70856e-07	1.51063e-05
C6	-3.07464	0.327833	7.71028e-07	1.51063e-05
MCM6	1.14163	6.01206	7.78606e-07	1.52389e-05
NEIL3	1.88947	2.45304	8.01207e-07	1.56632e-05
CPQ	-1.36262	3.97215	8.01954e-07	1.56632e-05
RPA3	1.18949	4.84345	8.12227e-07	1.58473e-05
PIF1	1.48296	3.0943	8.14832e-07	1.58816e-05
SCN2B	-2.14981	-0.60525	8.23701e-07	1.60378e-05
DMGDH	-1.59565	-0.524098	8.31575e-07	1.61743e-05
ALYREF	1.04017	5.52198	8.40403e-07	1.63291e-05
MEDAG	-2.05155	3.26501	8.57156e-07	1.66373e-05
NCALD	-1.58025	3.5913	8.70103e-07	1.68712e-05
OLR1	3.95354	3.21248	8.73224e-07	1.69142e-05
SPARCL1	-1.73453	7.47669	8.79072e-07	1.70099e-05
GAB2	-1.27632	4.74003	8.97311e-07	1.73449e-05
SASS6	1.16151	3.74938	9.02306e-07	1.74235e-05
ANKS1B	-2.00519	-0.0438718	9.0855e-07	1.7508e-05
CACNB2	-1.76069	2.39949	9.12613e-07	1.75683e-05
CMSS1	1.30556	4.19403	9.27736e-07	1.78411e-05
VPS13D	-0.892088	6.90488	9.31422e-07	1.78936e-05
ZNF467	-1.42212	3.02625	9.33035e-07	1.79063e-05
COL11A1	6.16631	5.38589	9.38987e-07	1.80021e-05
HELLS	1.25572	5.48691	9.51432e-07	1.82101e-05
C16orf45	-1.37663	3.22869	9.51783e-07	1.82101e-05
CACYBP	0.996213	6.03306	9.54962e-07	1.82523e-05
CXCL1	3.84704	6.3919	9.6384e-07	1.84033e-05
NUP107	1.33684	5.70561	9.68534e-07	1.84741e-05
PLCL1	-1.60302	2.44497	9.78465e-07	1.86445e-05
ZSCAN5C	-1.94052	-3.44435	9.81835e-07	1.86754e-05
CAPN13	-2.41335	3.24145	9.82079e-07	1.86754e-05
CHRNA7	-1.98094	0.724512	9.888e-07	1.87842e-05
NDC1	1.04964	5.96761	9.91886e-07	1.88191e-05
SNAP91	-2.5726	-1.16532	9.92644e-07	1.88191e-05
NUDCD1	1.05596	4.74024	1.01665e-06	1.92547e-05
CCDC80	-2.04026	6.70963	1.02408e-06	1.93758e-05
PNPT1	0.926808	5.52712	1.06304e-06	2.00927e-05
MTRNR2L9	-1.44264	0.271992	1.0793e-06	2.03795e-05
COL19A1	-2.63437	-0.442455	1.08091e-06	2.03894e-05
BTG2	-1.38462	7.0064	1.09488e-06	2.06321e-05
C1orf95	-2.43344	2.03727	1.10872e-06	2.08719e-05
STON1-GTF2A1L	-2.05996	-2.62571	1.12636e-06	2.11829e-05
RERE	-0.83955	7.35835	1.12834e-06	2.11988e-05
HOXD9	2.44209	2.16809	1.13922e-06	2.13817e-05
MT-ND4L	-0.994509	9.69024	1.14225e-06	2.14171e-05
PROK1	-2.37765	-3.32026	1.14556e-06	2.14577e-05
HMCN2	-2.01977	3.64544	1.14772e-06	2.14769e-05
CDCA4	1.53822	5.17151	1.16197e-06	2.17219e-05
MZT1	1.18548	4.89358	1.17193e-06	2.18862e-05
PLXNA4	-1.9721	2.72668	1.17784e-06	2.19746e-05
UNC13B	-1.22262	5.92653	1.19843e-06	2.23366e-05
C15orf65	-1.37743	0.266886	1.23476e-06	2.29898e-05
POU6F1	-1.15379	2.73535	1.23593e-06	2.29898e-05
INPP5A	-0.830608	4.69089	1.23839e-06	2.30127e-05
ARHGAP11B	1.2854	3.78178	1.25596e-06	2.33161e-05
MXD4	-0.881419	5.87922	1.26656e-06	2.34896e-05
CELA3B	-3.23847	-0.798268	1.27366e-06	2.3598e-05
LOXL2	2.08773	6.17713	1.27797e-06	2.36543e-05
HIST1H1E	2.08506	1.01835	1.28551e-06	2.37704e-05
MTRNR2L12	-1.31679	3.48978	1.29872e-06	2.39911e-05
CCL23	-2.00192	-1.81799	1.30292e-06	2.4045e-05
TMEM47	-1.57903	4.46276	1.30655e-06	2.40882e-05
BAX	1.01243	5.08415	1.31865e-06	2.42875e-05
CARNS1	-1.80729	1.90289	1.3275e-06	2.44265e-05
AMACR	-1.36972	2.56519	1.32941e-06	2.44324e-05
CNTN2	-2.26102	-0.382947	1.33042e-06	2.44324e-05
MSRB3	-1.72868	4.94593	1.33182e-06	2.4434e-05
SCNN1G	-2.51326	2.54512	1.33683e-06	2.44947e-05
MAP6	-1.90565	1.66037	1.33774e-06	2.44947e-05
SH3BP5	-1.23844	2.49245	1.35076e-06	2.4709e-05
WDR72	3.05467	5.63927	1.35239e-06	2.47148e-05
HAUS8	1.06125	3.1607	1.36863e-06	2.49871e-05
NWD1	-2.08581	1.65003	1.37418e-06	2.50596e-05
MIS18A	1.2588	3.51707	1.37527e-06	2.50596e-05
ZNF365	-2.44686	3.23168	1.37987e-06	2.5119e-05
GOLGA8R	-1.45172	-1.60134	1.41451e-06	2.56997e-05
PALM3	-2.40715	2.36012	1.44486e-06	2.62258e-05
PUS7	1.27524	5.22738	1.44919e-06	2.62788e-05
CENPJ	1.27604	4.07115	1.45997e-06	2.6437e-05
LIPM	-1.69951	1.02175	1.46073e-06	2.6437e-05
NUP62	0.760199	6.31919	1.47888e-06	2.67396e-05
FAM149A	-1.73604	2.70648	1.49432e-06	2.69928e-05
SENP8	-0.919809	1.24271	1.51855e-06	2.73777e-05
RFWD3	0.953744	6.09008	1.59848e-06	2.8791e-05
MROH2A	-2.4966	-0.125329	1.60144e-06	2.88167e-05
ZNF536	-2.16081	-0.0693979	1.61242e-06	2.89865e-05
ABCA9	-1.99619	1.77892	1.6215e-06	2.91217e-05
CHRNA3	-1.62022	0.109972	1.66456e-06	2.98665e-05
MTHFD1L	1.27894	5.25764	1.6776e-06	3.00717e-05
SAMD13	-1.8571	0.626855	1.69804e-06	3.0409e-05
PXK	-0.785537	3.97285	1.72049e-06	3.07816e-05
SYT15	-1.72852	-0.515833	1.73258e-06	3.09509e-05
ANGPT2	1.91405	4.17284	1.73325e-06	3.09509e-05
DTYMK	1.12672	4.76642	1.73931e-06	3.10296e-05
PEX7	-1.00488	3.06172	1.74287e-06	3.10634e-05
RPL3	-0.779467	10.1511	1.748e-06	3.11253e-05
GRIA3	-1.83951	-0.262623	1.78173e-06	3.16958e-05
PRDM16	-2.15168	3.8104	1.80711e-06	3.21169e-05
RP13-672B3.2	-2.15004	-4.47831	1.82697e-06	3.2439e-05
ZWINT	1.29898	5.30532	1.83024e-06	3.24664e-05
RDH12	-2.35055	2.46836	1.83402e-06	3.25027e-05
LMOD2	-2.18661	-3.41789	1.85144e-06	3.27805e-05
IKBIP	1.42126	3.95388	1.87333e-06	3.31367e-05
GEN1	1.01915	4.96775	1.8783e-06	3.31933e-05
E2F3	0.965196	4.78144	1.8876e-06	3.33263e-05
PRRX2	2.5401	3.48863	1.90561e-06	3.36125e-05
GPX3	-1.82229	6.4348	1.90931e-06	3.36461e-05
OIP5	1.54686	2.29851	1.91701e-06	3.37423e-05
CALD1	-1.56407	8.76349	1.91836e-06	3.37423e-05
HMGB2	1.29268	6.52888	1.93e-06	3.39153e-05
NECAB3	-0.917208	4.42984	1.97006e-06	3.45867e-05
LRFN4	1.50488	5.23852	1.98977e-06	3.49e-05
SPERT	4.11976	-0.497835	2.00583e-06	3.5149e-05
ERN1	-0.999642	5.53668	2.03316e-06	3.55945e-05
MAGOH	0.916274	4.30106	2.04333e-06	3.57392e-05
LMNB2	1.23389	7.24256	2.04917e-06	3.5808e-05
EVA1A	3.38862	2.30416	2.05198e-06	3.58237e-05
ACOX2	-1.62649	1.63076	2.05666e-06	3.58719e-05
FSIP2	-1.8726	2.44554	2.09622e-06	3.65037e-05
CXCL5	6.42717	5.31593	2.09897e-06	3.65037e-05
FBXL17	-0.806071	4.75242	2.09897e-06	3.65037e-05
HOXC9	2.26192	1.81359	2.10067e-06	3.65037e-05
CRBN	-0.707554	4.46957	2.11554e-06	3.67282e-05
UNC79	-1.50602	-0.00885294	2.11864e-06	3.67479e-05
KLHDC2	-0.69058	4.96435	2.12562e-06	3.68349e-05
UTRN	-1.07806	6.47362	2.14111e-06	3.7069e-05
CASQ1	-1.7351	-1.62914	2.14628e-06	3.71243e-05
THSD4	-1.59866	5.63267	2.15752e-06	3.72844e-05
BRIP1	1.34553	4.1063	2.17146e-06	3.74907e-05
HOXC8	2.42094	1.83635	2.20519e-06	3.80334e-05
ZNF483	-1.59677	0.908137	2.20695e-06	3.80334e-05
CCDC69	-1.59093	4.83636	2.22447e-06	3.82849e-05
LIG1	1.04301	5.28213	2.22563e-06	3.82849e-05
BUB3	0.787151	6.77109	2.23513e-06	3.84132e-05
NEDD1	1.02121	4.9919	2.26342e-06	3.88637e-05
CXCL6	4.10951	4.05352	2.30923e-06	3.95867e-05
MYOM2	-1.89598	0.982348	2.30975e-06	3.95867e-05
ODAM	-3.09828	2.62197	2.33049e-06	3.99057e-05
BHMT2	-1.8785	0.937069	2.34025e-06	4.00288e-05
CENPQ	1.31985	3.05327	2.34195e-06	4.00288e-05
ABHD5	-1.03055	4.27569	2.43676e-06	4.16113e-05
RELL1	-1.14776	3.3785	2.44797e-06	4.1762e-05
TEX2	-0.728046	5.95924	2.45211e-06	4.1762e-05
TACC3	1.30076	6.08313	2.45226e-06	4.1762e-05
PARVA	-0.887888	6.2363	2.46047e-06	4.18638e-05
FBXL5	-0.717806	6.22068	2.46703e-06	4.19373e-05
TYMP	2.30457	7.58399	2.47451e-06	4.20263e-05
WNT3	2.0662	2.0373	2.47758e-06	4.20405e-05
C4orf3	-1.0416	6.41712	2.48602e-06	4.21454e-05
CYSRT1	-2.49694	4.63213	2.52109e-06	4.27014e-05
FAM60A	1.08791	6.45796	2.53054e-06	4.28227e-05
BOP1	1.29826	6.4935	2.5686e-06	4.34277e-05
DMPK	-1.07653	5.30912	2.57722e-06	4.3534e-05
SPRYD3	-0.702762	5.82942	2.58705e-06	4.36609e-05
SLMAP	-0.813929	6.59825	2.59778e-06	4.38025e-05
MYLK3	-1.41686	-1.30882	2.62771e-06	4.42673e-05
ZNF710	-0.81742	5.41918	2.65009e-06	4.46043e-05
PFDN4	1.07653	4.20578	2.67777e-06	4.50298e-05
FILIP1L	-1.41832	5.7707	2.68133e-06	4.50492e-05
RORC	-2.2571	3.58297	2.69545e-06	4.52458e-05
KCNA2	-2.55686	-0.786582	2.70912e-06	4.54348e-05
TEAD4	1.2105	4.64212	2.71219e-06	4.54455e-05
C11orf84	1.24765	4.29338	2.72257e-06	4.55788e-05
STRIP2	2.238	3.4771	2.72554e-06	4.55878e-05
CENPH	1.41473	3.38799	2.72881e-06	4.56018e-05
BORA	1.24405	3.31187	2.73226e-06	4.56187e-05
TRIP11	-0.768034	5.90313	2.75846e-06	4.60152e-05
MTRNR2L5	-2.29468	-4.27636	2.77271e-06	4.62118e-05
SMTN	-1.15145	6.91333	2.80002e-06	4.66157e-05
SLC41A1	-0.792031	5.58293	2.80191e-06	4.66157e-05
ACTG2	-2.28763	7.46876	2.80978e-06	4.67052e-05
PPP1R3G	-1.71173	1.74112	2.82879e-06	4.69379e-05
ZNF85	-1.6377	1.48385	2.83449e-06	4.69909e-05
FGD6	1.35797	5.98825	2.85126e-06	4.72271e-05
RTKN	1.04854	5.88818	2.85528e-06	4.7252e-05
CSF2	4.45384	0.158001	2.91546e-06	4.82053e-05
LRRFIP2	-0.79991	5.62018	2.93492e-06	4.84844e-05
NR2F2	-1.44267	6.17755	2.98199e-06	4.92187e-05
SKP2	1.3258	5.46357	2.99457e-06	4.93828e-05
ITGA9	-1.72249	4.30248	3.2023e-06	5.2762e-05
AK9	-1.13293	2.48428	3.2124e-06	5.28819e-05
CLIP3	-1.46914	4.16977	3.25658e-06	5.35622e-05
HPN	-2.81711	2.88856	3.2802e-06	5.39033e-05
ARSD	-1.24712	5.75395	3.32987e-06	5.46717e-05
DPCR1	-3.33076	6.96808	3.38112e-06	5.54646e-05
HTR3B	-2.96164	-2.53641	3.38809e-06	5.55304e-05
HIST1H3B	3.20318	-1.41197	3.3977e-06	5.56393e-05
PPL	-2.07641	9.43523	3.44751e-06	5.63565e-05
GPR176	2.52307	3.87904	3.46244e-06	5.65512e-05
MYOCD	-2.16894	3.03473	3.48398e-06	5.68534e-05
PMEPA1	2.18846	7.50876	3.53151e-06	5.7579e-05
SP8	5.48185	0.31008	3.54838e-06	5.78037e-05
CMTM5	-2.09507	-3.45731	3.57545e-06	5.81478e-05
NDUFS1	-0.751265	6.90026	3.5757e-06	5.81478e-05
WNK4	-2.12756	3.362	3.57966e-06	5.81617e-05
CKLF	1.42507	2.82084	3.59057e-06	5.82886e-05
AMT	-1.20139	2.5649	3.6621e-06	5.9398e-05
MAL	-3.22545	7.49819	3.66525e-06	5.9398e-05
CYB5A	-1.07919	5.20942	3.69437e-06	5.98182e-05
P2RX2	-2.29295	-1.60512	3.70029e-06	5.98624e-05
GOLGA8T	-2.09363	-4.52284	3.7161e-06	6.00663e-05
AZGP1	-2.61988	4.93963	3.79369e-06	6.12676e-05
SDPR	-1.6555	4.10493	3.80985e-06	6.14756e-05
CCSAP	0.990964	4.32117	3.8336e-06	6.18057e-05
TCEAL3	-1.20517	3.37184	3.84718e-06	6.19713e-05
MCEE	-0.83092	2.61961	3.86676e-06	6.22332e-05
MSH2	0.996833	5.24085	3.90388e-06	6.27768e-05
PPP1R14A	-1.55846	2.76065	3.91872e-06	6.29327e-05
NFIA	-1.06175	6.50228	3.96631e-06	6.3617e-05
KCNMB2	-1.95891	-0.895144	3.97399e-06	6.36858e-05
SNRPC	0.922864	5.81793	3.98272e-06	6.37711e-05
BVES	-1.81061	3.09039	3.99431e-06	6.39021e-05
FAM219B	-0.850345	3.47314	4.13554e-06	6.61052e-05
RANBP1	1.12052	6.77939	4.14412e-06	6.61859e-05
C17orf96	1.78429	3.6399	4.22885e-06	6.74816e-05
HPCAL4	-2.13434	-0.312397	4.25125e-06	6.77815e-05
COL27A1	1.85613	6.16968	4.26206e-06	6.78961e-05
THRB	-1.55777	4.32329	4.27415e-06	6.80309e-05
CHAF1B	1.31606	3.98239	4.28648e-06	6.81125e-05
ABLIM3	-1.67072	4.79655	4.28655e-06	6.81125e-05
PTH1R	-1.59323	-0.469424	4.30799e-06	6.83952e-05
RAE1	0.791906	5.65217	4.32494e-06	6.86062e-05
DMXL1	-0.812759	5.63427	4.34021e-06	6.87903e-05
FUS	0.70357	7.70627	4.34481e-06	6.8805e-05
GCNT2	-1.54988	3.96325	4.36443e-06	6.90574e-05
OBFC1	-1.04872	4.49809	4.48052e-06	7.08346e-05
BCKDHA	-1.03016	1.76264	4.48439e-06	7.08361e-05
MYL3	-1.80557	-2.88155	4.61027e-06	7.27631e-05
INMT	-1.67181	2.14921	4.62758e-06	7.29748e-05
SPX	-1.9059	-2.39023	4.68595e-06	7.38332e-05
CHRDL1	-2.68885	3.89366	4.70211e-06	7.40256e-05
NATD1	-1.0496	3.89452	4.73758e-06	7.45216e-05
GALNT15	-1.86307	2.7451	4.7622e-06	7.4846e-05
CCDC186	-0.903035	5.83042	4.81419e-06	7.55997e-05
CPEB1	-1.77128	-0.206374	4.83003e-06	7.5785e-05
TNFRSF18	3.06689	3.09491	4.86414e-06	7.62564e-05
APOE	2.72534	6.95007	4.88625e-06	7.6539e-05
LIMK1	1.17066	6.21107	4.92448e-06	7.70735e-05
TSPYL1	-0.692595	5.99842	4.93843e-06	7.72273e-05
ANKDD1A	-1.0764	2.17736	4.97966e-06	7.78072e-05
PRELP	-2.01867	4.94357	5.00881e-06	7.81975e-05
RGS11	-1.82119	1.60613	5.03334e-06	7.84575e-05
JPH2	-2.06607	3.9103	5.03383e-06	7.84575e-05
RFC5	1.03488	4.56307	5.04235e-06	7.8525e-05
KCNJ10	-1.7684	-0.130343	5.0611e-06	7.87515e-05
TUBE1	-0.85225	3.78477	5.09388e-06	7.91959e-05
REEP1	-1.74971	2.88331	5.10066e-06	7.92357e-05
SLC5A7	-2.99872	-0.923627	5.12369e-06	7.95275e-05
EIF3L	-0.809952	6.92677	5.15887e-06	8.00072e-05
NEDD4L	-1.14305	6.66122	5.18133e-06	8.0225e-05
PTH	-3.1122	-4.21234	5.18146e-06	8.0225e-05
PAQR5	-1.65746	4.17126	5.20043e-06	8.04522e-05
RELT	1.30562	3.49301	5.21646e-06	8.06337e-05
PSMA7	0.833563	7.21319	5.25885e-06	8.12219e-05
CCT5	1.13732	7.91456	5.33716e-06	8.23636e-05
GADD45B	-1.36181	4.94123	5.39707e-06	8.32196e-05
DEPTOR	-1.75745	4.44496	5.429e-06	8.36432e-05
LTBP4	-1.12757	7.8564	5.4915e-06	8.45367e-05
ARRDC4	-1.41348	5.50504	5.62152e-06	8.64671e-05
PTGS1	-1.5504	5.33365	5.65899e-06	8.69722e-05
HDGF	0.855415	8.62201	5.68784e-06	8.73439e-05
PDE3A	-1.77639	4.23959	5.85213e-06	8.97156e-05
TMEM229A	-3.03082	-0.652313	5.8555e-06	8.97156e-05
TMEM206	1.16969	3.34188	5.85664e-06	8.97156e-05
CLEC5A	2.54876	1.77705	5.88741e-06	9.01134e-05
WBSCR27	2.31825	2.03238	5.94025e-06	9.08481e-05
POC1A	1.34064	3.33544	5.96418e-06	9.11397e-05
SLC16A12	-1.96435	-1.12212	5.98613e-06	9.14007e-05
ABLIM1	-1.32369	8.41279	6.00307e-06	9.15847e-05
FHL5	-1.68467	1.00907	6.02134e-06	9.17888e-05
MIS18BP1	0.913583	5.16395	6.02923e-06	9.18344e-05
SYPL2	-1.74881	0.216239	6.05697e-06	9.21391e-05
TTC36	-1.21106	-1.27546	6.06082e-06	9.21391e-05
MYO18B	-2.38767	1.14482	6.06398e-06	9.21391e-05
TRMT6	0.926043	4.55622	6.08442e-06	9.23446e-05
APOC1	2.71	4.31681	6.08736e-06	9.23446e-05
MYT1L	-2.37368	-3.13912	6.21084e-06	9.41281e-05
LRRC2	-2.06711	0.494414	6.21496e-06	9.41281e-05
ACTA2	-1.65556	7.58789	6.24191e-06	9.43266e-05
WDR54	1.46918	3.51946	6.24379e-06	9.43266e-05
ANKRD22	-1.44965	4.77592	6.25023e-06	9.43266e-05
PSKH1	-0.771038	5.2431	6.25323e-06	9.43266e-05
SF3B4	0.796657	7.09667	6.29115e-06	9.48224e-05
MRPL47	1.02059	5.40388	6.33569e-06	9.5417e-05
CCDC34	1.47083	3.95655	6.35279e-06	9.55977e-05
SYCP3	-1.62501	0.185071	6.48077e-06	9.74455e-05
BTBD3	-1.06968	5.80514	6.53654e-06	9.82053e-05
PDZRN3	-1.68596	4.53712	6.60194e-06	9.91084e-05
PLLP	-1.47157	5.03918	6.64228e-06	9.96341e-05
GPR32	-2.75273	-4.16505	6.70957e-06	0.000100483
FLNA	-1.52147	11.0147	6.77445e-06	0.000101374
ALG3	1.09739	6.73084	6.85226e-06	0.000102456
PPP1R36	-1.76474	0.86369	6.8885e-06	0.000102916
RGS19	1.22227	3.96916	6.97796e-06	0.000104169
SIX1	2.87627	2.96111	7.01922e-06	0.000104561
ADRM1	0.857207	6.877	7.02018e-06	0.000104561
DKK2	2.78845	1.21335	7.02366e-06	0.000104561
DUSP10	1.57507	3.94437	7.07128e-06	0.000105144
SMC2	1.04975	6.02616	7.18407e-06	0.000106736
METTL20	-0.988877	1.70011	7.21835e-06	0.000107161
STC2	2.84903	4.26066	7.2444e-06	0.000107462
WASF3	-1.69018	3.02672	7.34069e-06	0.000108805
FOXF1	-1.49141	3.93423	7.41769e-06	0.000109859
ZC3H6	-0.974654	4.20843	7.46016e-06	0.000110401
LMF1	-1.02073	3.55204	7.50277e-06	0.000110944
PAEP	6.11194	0.0534689	7.52733e-06	0.000111219
TOPBP1	1.06282	6.5041	7.60233e-06	0.000112239
PER1	-1.25923	6.56853	7.66209e-06	0.000113032
NISCH	-0.749636	6.33252	7.74219e-06	0.000114124
ANKAR	-0.882385	1.83813	7.87614e-06	0.000116008
SULT2A1	-3.31763	0.997697	7.94061e-06	0.000116796
CTSG	-2.25466	-0.509222	7.94216e-06	0.000116796
DLX4	2.33443	1.56294	7.95135e-06	0.00011684
G0S2	-1.8531	3.62705	8.01458e-06	0.000117677
ZNF425	-1.20042	1.37467	8.05262e-06	0.000118143
C4orf46	1.15843	3.96201	8.0817e-06	0.000118477
KRT4	-3.53322	11.2028	8.11583e-06	0.000118884
CKAP5	0.888537	7.57426	8.13188e-06	0.000119026
AKAP6	-1.5637	3.10007	8.15887e-06	0.000119328
TECPR1	-0.933243	5.08602	8.17539e-06	0.000119477
BID	1.08574	5.08496	8.25899e-06	0.000120523
AP1S1	1.16052	5.12327	8.25987e-06	0.000120523
ZNF582	-1.52682	-0.351471	8.32144e-06	0.000121327
MTRNR2L3	-1.16014	-0.988124	8.3658e-06	0.000121879
ANXA10	-2.70068	5.4325	8.39391e-06	0.000122194
DNAJB11	0.866227	6.31956	8.48737e-06	0.000123264
PVRL3	-1.77516	4.38012	8.48824e-06	0.000123264
LMAN1L	-2.16586	-3.9649	8.49371e-06	0.000123264
COLGALT1	1.01556	7.0957	8.59855e-06	0.000124689
PRR33	-1.55445	-0.992244	8.60712e-06	0.000124717
CELF2	-1.52602	4.67589	8.6169e-06	0.000124762
CYP4F22	-2.60052	3.48769	8.70372e-06	0.000125922
CCL7	4.43237	-1.48131	8.74243e-06	0.000126287
PDE6A	-1.54992	-0.256198	8.75107e-06	0.000126315
IFI6	2.51055	8.1126	8.7754e-06	0.000126568
EPN1	-0.768203	7.97495	8.81881e-06	0.000127097
SLC9A2	-2.02009	4.47231	8.86381e-06	0.000127647
CPNE6	-1.99175	-1.78231	8.91543e-06	0.000128292
CCNG1	-0.885052	6.1183	8.95552e-06	0.00012877
FOXP1	-0.927784	6.37407	9.0007e-06	0.00012932
BARX1	-2.44228	2.47354	9.05271e-06	0.000129968
FAM72C	1.96319	0.0218144	9.07988e-06	0.000130258
CHST1	2.98962	3.73903	9.20679e-06	0.000131893
DDX11	0.969679	5.33704	9.20792e-06	0.000131893
PKIB	-1.81012	2.74449	9.21772e-06	0.000131933
PSMB2	0.814824	7.41215	9.24905e-06	0.000132202
HMOX2	-0.905256	5.5203	9.25059e-06	0.000132202
HDAC5	-0.773677	5.84235	9.28198e-06	0.000132549
TCF19	1.11025	5.06996	9.30411e-06	0.000132764
HCRTR1	-1.39384	-2.50862	9.33759e-06	0.000133141
PKD1	-0.923779	7.08446	9.35802e-06	0.00013333
ZNF852	-1.05075	1.35416	9.54555e-06	0.000135899
CEP131	0.889422	4.33518	9.62381e-06	0.000136909
C10orf55	2.5659	0.966854	9.77051e-06	0.000138891
FAM229B	-1.2875	1.6243	9.80606e-06	0.000139291
GAS2L3	1.50932	3.97915	1.00534e-05	0.000142696
DONSON	0.946553	4.10842	1.01215e-05	0.000143445
FNBP1	-1.22572	5.73512	1.01811e-05	0.00014418
NUP155	1.0538	6.38417	1.02866e-05	0.000145565
HAUS6	0.902653	4.92773	1.05704e-05	0.0001494
ADAMTSL1	-1.94382	3.09332	1.05764e-05	0.0001494
H2AFX	1.23019	6.4046	1.05815e-05	0.0001494
CHD5	-2.17878	1.44773	1.05996e-05	0.000149542
CHRNA1	2.66225	-0.0777211	1.06431e-05	0.000150044
NSUN5	0.942041	5.02327	1.07303e-05	0.000151159
KCNH7	-2.02007	-2.19566	1.0745e-05	0.000151253
KLK12	-2.78835	4.46506	1.07834e-05	0.000151679
CEP72	1.35821	3.58026	1.08103e-05	0.000151943
BBIP1	-0.728335	3.46649	1.08292e-05	0.000152095
OSR1	-1.66644	2.20296	1.09057e-05	0.000153056
ZNF267	0.9284	4.49686	1.10282e-05	0.000154543
SLC22A31	-2.42175	0.0591518	1.10495e-05	0.000154726
CYP1B1	-2.05706	4.56031	1.1114e-05	0.000155446
ABHD6	-0.956845	3.4278	1.11175e-05	0.000155446
ACADM	-0.828859	5.24506	1.11503e-05	0.000155789
STON1	-1.53842	4.10666	1.11606e-05	0.000155817
MT-ATP6	-0.83708	11.6294	1.1243e-05	0.000156849
MMP9	3.24152	5.66052	1.13126e-05	0.000157704
MMP10	4.25408	4.39238	1.13284e-05	0.000157807
PIFO	-1.94059	0.921804	1.13527e-05	0.000158027
COL1A1	2.74643	12.0656	1.14909e-05	0.000159833
CAPN14	-2.84575	5.3557	1.15239e-05	0.000160172
COL24A1	2.59932	1.80411	1.15882e-05	0.000160947
TREM2	2.43283	2.61271	1.15969e-05	0.000160948
SPINK7	-3.19808	4.83926	1.16184e-05	0.000161128
FAM46B	-2.02651	4.79888	1.16272e-05	0.00016113
HCFC2	-0.785117	4.10793	1.16866e-05	0.000161834
MFAP4	-1.7289	6.13338	1.17458e-05	0.000162535
MCM5	1.21923	6.58644	1.17989e-05	0.000163148
CA9	-2.28576	5.15438	1.18109e-05	0.000163195
RAB3D	-1.02993	6.06272	1.18408e-05	0.000163462
CACNA2D2	-1.76167	1.99529	1.18535e-05	0.000163462
KIAA0513	-1.16791	4.67134	1.18565e-05	0.000163462
PTGIS	-2.20057	4.52721	1.18708e-05	0.00016354
PLEKHG4	1.77357	5.17415	1.18994e-05	0.000163813
CSE1L	0.898685	7.56798	1.19176e-05	0.000163944
DLGAP2	-1.86207	-2.1371	1.20194e-05	0.000165222
PRIMA1	-2.14735	3.45779	1.20503e-05	0.000165446
CRISP3	-3.24771	4.99829	1.20533e-05	0.000165446
KPRP	-3.37045	3.26141	1.21054e-05	0.000166034
CFAP46	-2.32674	1.4433	1.21139e-05	0.000166034
CACNA1C	-1.42324	4.05122	1.2208e-05	0.00016712
MTERF3	0.938682	4.15117	1.22109e-05	0.00016712
RFX8	2.51689	-0.302949	1.22897e-05	0.000168075
CLIC3	-2.12594	5.30975	1.23024e-05	0.000168127
MTMR3	-0.779441	3.08289	1.24524e-05	0.000170053
FAM129B	-1.24611	9.03987	1.26674e-05	0.000172863
HSPB9	-1.60663	-1.04364	1.27114e-05	0.000173337
TOX	-1.67096	3.25164	1.27208e-05	0.000173339
PRMT9	-0.743483	3.22341	1.2796e-05	0.000174237
TARM1	-2.57128	-3.93557	1.28337e-05	0.000174426
SSC5D	-1.63903	4.09864	1.28378e-05	0.000174426
PGPEP1L	-1.90685	-3.0224	1.28425e-05	0.000174426
ATAD5	1.06384	4.41691	1.28479e-05	0.000174426
RHEBL1	1.44732	0.288671	1.28564e-05	0.000174426
PITPNM2	-0.972159	5.16904	1.29834e-05	0.000176022
IGF2BP3	2.9858	4.59985	1.30834e-05	0.000177249
SNX24	-0.918249	3.61248	1.31114e-05	0.000177492
SPOCD1	2.14187	2.21129	1.31202e-05	0.000177492
FRMPD4	-2.18799	-2.8535	1.31716e-05	0.000178059
TNFAIP8L3	-1.53107	2.36829	1.3229e-05	0.000178706
HIF3A	-2.17959	3.65077	1.33182e-05	0.000179652
DOPEY2	-1.09846	6.00936	1.34192e-05	0.000180754
NUP37	0.96103	4.43891	1.34429e-05	0.000180943
PIGN	-0.900234	5.00397	1.3536e-05	0.000182067
HERPUD1	-0.982066	6.77638	1.35556e-05	0.000182198
EEF2	-0.76291	11.1936	1.36339e-05	0.00018312
GREM1	-1.93643	7.63593	1.3716e-05	0.000184091
DCLK3	2.09756	-0.592043	1.37758e-05	0.000184761
RPL39L	2.30918	3.59161	1.38056e-05	0.000185029
CPT2	-0.721965	4.79111	1.39144e-05	0.000186353
NUP62CL	1.83382	2.0902	1.39963e-05	0.000187317
PNPLA1	-1.96524	0.538891	1.40721e-05	0.000188197
PARP12	1.11182	6.01361	1.41823e-05	0.000189535
PPM1K	-1.0483	4.12002	1.42059e-05	0.000189619
GRINA	0.924205	7.6658	1.42088e-05	0.000189619
DGKB	-2.19733	0.419634	1.44846e-05	0.000193163
UQCRQ	-0.765239	6.09356	1.45916e-05	0.00019445
BAZ1A	0.973072	6.9454	1.46382e-05	0.000194934
NOP56	0.842071	7.03697	1.48458e-05	0.000197557
GALNT16	-1.85279	1.17474	1.48696e-05	0.000197734
IFITM1	1.91629	6.67554	1.48854e-05	0.000197804
ARID5B	-0.915616	6.37789	1.49221e-05	0.000198151
PYCRL	1.13825	4.25912	1.50083e-05	0.000199155
TMTC2	-0.933751	4.54011	1.51707e-05	0.000201167
CHRFAM7A	-1.59421	-1.13128	1.53366e-05	0.000203224
RBPMS	-1.18482	6.04538	1.54325e-05	0.000204349
SLC39A10	1.19211	5.18505	1.56934e-05	0.000207547
FCGR1B	-1.59528	-1.22796	1.56961e-05	0.000207547
SMKR1	2.48712	0.358537	1.57082e-05	0.000207561
SNRPD1	1.00967	6.08128	1.57525e-05	0.00020796
PARD3B	-1.32942	4.10159	1.57606e-05	0.00020796
MOCS1	-1.13307	3.24182	1.58378e-05	0.000208832
ZBTB4	-0.800648	6.72347	1.59847e-05	0.00021062
SULT1B1	-2.48904	5.45938	1.61363e-05	0.000212468
MB21D1	1.65089	4.46006	1.6331e-05	0.000214881
IL33	-1.89786	4.11524	1.65409e-05	0.00021749
LIMS2	-1.49292	4.54538	1.65742e-05	0.000217776
TSGA10IP	-2.21993	-2.93602	1.66407e-05	0.000218497
TTYH3	1.43028	8.08959	1.67834e-05	0.000220217
TMEM194A	1.07304	5.43967	1.6955e-05	0.000222012
CACNA1H	-1.7143	5.24446	1.6955e-05	0.000222012
SH2D2A	1.55413	3.05961	1.69606e-05	0.000222012
BMPER	-1.8642	0.717214	1.69676e-05	0.000222012
CD276	1.30578	6.79405	1.69795e-05	0.000222012
DNAJC2	0.985811	5.51756	1.70348e-05	0.000222579
CCDC125	-0.840692	3.49771	1.716e-05	0.00022406
DCLRE1B	0.942514	3.7517	1.72092e-05	0.000224391
AHNAK	-1.0784	10.3578	1.7221e-05	0.000224391
PDE4D	-1.04806	4.76383	1.72213e-05	0.000224391
HIST1H3F	2.13107	-2.28299	1.75955e-05	0.000228808
ZFAND5	-0.735007	7.68468	1.75968e-05	0.000228808
TAF1A	0.918729	2.86988	1.79388e-05	0.000232931
CRYBG3	-0.959899	5.19782	1.80832e-05	0.000234644
KIF19	-2.1529	0.998645	1.81814e-05	0.000235754
NKD2	2.64681	3.74646	1.82721e-05	0.000236706
TMEM171	-1.55379	3.25612	1.828e-05	0.000236706
DOCK3	-1.59921	2.40005	1.84253e-05	0.000238423
MMP13	6.06001	5.24324	1.85301e-05	0.000239614
TTC9	-1.75251	5.36271	1.85854e-05	0.000240162
NXPH3	-1.65178	0.696226	1.86098e-05	0.000240313
IGFBP2	-1.65144	7.40124	1.86576e-05	0.000240764
VASN	-1.18926	4.55505	1.87672e-05	0.000242011
ABCC8	-2.6889	0.773644	1.88007e-05	0.000242277
GREB1	-1.46126	2.33144	1.88152e-05	0.000242297
HIPK3	-0.763554	7.29255	1.88403e-05	0.000242454
PSMA4	0.746821	6.85708	1.88895e-05	0.000242813
KIAA1109	-0.765575	6.47208	1.88941e-05	0.000242813
FSD2	-1.46972	-2.36974	1.89509e-05	0.000243351
TCEAL5	-2.08282	-3.03547	1.89619e-05	0.000243351
CHRM3	-1.43387	4.47483	1.90261e-05	0.000244008
MXI1	-0.877626	5.47267	1.90636e-05	0.000244155
MMD2	-2.66959	-3.73689	1.9141e-05	0.000244979
DDR2	-1.53169	5.45819	1.91765e-05	0.000245265
PDLIM2	-1.33281	4.87106	1.93426e-05	0.000247222
TAGLN	-1.6705	7.28991	1.93692e-05	0.000247392
MMP14	1.47051	8.37353	1.943e-05	0.000248
MOAP1	-0.750061	4.40422	1.95414e-05	0.000249252
NTN1	-1.65376	5.57942	1.96658e-05	0.000250668
PAICS	1.00953	7.25966	2.01256e-05	0.000256355
PSME2	1.01851	6.66107	2.01441e-05	0.000256417
LAMC2	2.56846	9.12889	2.028e-05	0.000257972
LYPD2	-2.7026	3.89129	2.03759e-05	0.000259016
MED30	1.01724	3.79081	2.05168e-05	0.000260277
TTC28	-1.18589	4.75445	2.06354e-05	0.000261605
LGI4	-1.45606	1.42029	2.06662e-05	0.000261819
SCARB1	1.44863	5.9353	2.06864e-05	0.000261898
ZNF835	-1.52887	-0.939495	2.08658e-05	0.00026399
FBXO43	2.06058	0.388575	2.1132e-05	0.000267178
SAPCD2	1.54614	5.71394	2.11662e-05	0.00026743
ST5	-0.842253	6.47269	2.15146e-05	0.000271466
ERGIC1	-0.733797	7.26064	2.15393e-05	0.000271595
LARGE	-1.12027	4.61495	2.16151e-05	0.000272368
KCNG4	-2.19779	-3.69014	2.18464e-05	0.000274937
FCGR3A	2.38927	4.72588	2.18483e-05	0.000274937
PODN	-1.73544	4.79854	2.19424e-05	0.000275935
CCPG1	-0.930166	4.30614	2.23156e-05	0.000280441
SOCS2	-1.2757	3.84248	2.24023e-05	0.000281342
CCDC160	-2.19205	-2.28196	2.24363e-05	0.000281579
MMP1	3.30872	7.59525	2.2528e-05	0.000282542
USP54	-0.988741	6.07349	2.26567e-05	0.000283965
PSMB3	1.1254	7.06331	2.27426e-05	0.000284662
UBE2U	-2.90161	-2.04242	2.28079e-05	0.000285289
CCNE1	2.11151	4.12641	2.29154e-05	0.000286442
LHX3	-2.4705	-2.6646	2.29892e-05	0.000287174
ODF2	0.779987	5.6118	2.3019e-05	0.000287354
RCC1	1.01167	5.6269	2.34379e-05	0.00029239
STX1A	1.60488	3.65794	2.35281e-05	0.000293319
TCEAL1	-0.902062	3.1845	2.37064e-05	0.000295185
EIF4EBP3	-1.06464	1.05563	2.37092e-05	0.000295185
SLC12A9	1.02984	5.79285	2.37358e-05	0.00029532
MCM3	1.06495	7.11304	2.37627e-05	0.000295458
FERMT2	-1.36817	5.34671	2.37814e-05	0.000295494
PAQR4	1.23461	4.8019	2.38118e-05	0.000295677
MADCAM1	-1.63631	0.0833979	2.38682e-05	0.00029618
SSB	0.762208	6.12816	2.39716e-05	0.000297267
C10orf11	-1.37828	1.72232	2.41771e-05	0.000299617
SHISA3	-2.18179	0.475427	2.42905e-05	0.0003007
TMC6	1.01459	6.04724	2.42965e-05	0.0003007
TMEM70	-0.694798	4.52798	2.43257e-05	0.000300809
ZSCAN18	-1.57302	3.12555	2.43648e-05	0.000300948
RERGL	-1.98822	-0.776261	2.46488e-05	0.000304256
ALDH1A1	-1.93314	7.68627	2.47534e-05	0.000305324
FIGNL1	1.01865	4.60752	2.47679e-05	0.000305324
TNFRSF4	1.70826	1.50222	2.55713e-05	0.000315021
DUSP3	-0.71558	6.45961	2.56184e-05	0.000315394
SPTBN4	-1.662	1.26201	2.58686e-05	0.000318056
GHR	-1.81058	2.91721	2.60373e-05	0.00031992
MTRNR2L13	-1.5998	-3.66662	2.60846e-05	0.000320109
MEX3A	2.33011	3.94252	2.60868e-05	0.000320109
SEMA3G	-1.35087	2.87619	2.61697e-05	0.000320906
FILIP1	-1.42424	3.38355	2.63454e-05	0.000322624
CCNJL	-1.53592	2.41172	2.63605e-05	0.000322624
ADAM28	-1.77119	4.89715	2.65807e-05	0.000324895
DHX34	0.733567	5.70932	2.6631e-05	0.000325297
PAFAH1B3	1.1436	4.55144	2.71088e-05	0.000330703
ASB5	-2.98374	1.13615	2.73414e-05	0.000333323
KCNAB1	-1.04005	1.6929	2.74193e-05	0.000334056
ZNF280C	1.10955	3.73913	2.74604e-05	0.00033434
C21orf62	-1.70819	-2.05289	2.75306e-05	0.000334976
EFTUD2	0.760608	7.01769	2.76347e-05	0.000336024
C14orf37	-1.31775	2.2266	2.76894e-05	0.000336472
C8orf88	-1.83017	0.0359685	2.77466e-05	0.000336948
EIF2AK3	-0.731855	5.20433	2.80423e-05	0.000340319
BMX	-1.52119	0.0969359	2.81617e-05	0.000341548
CCDC167	0.9911	3.40682	2.89286e-05	0.000350622
AP3M2	1.10439	4.5507	2.89713e-05	0.000350912
RMI2	1.39181	4.19483	2.90541e-05	0.000351545
EIF4A3	0.823577	6.59242	2.9061e-05	0.000351545
SHFM1	1.32111	6.98515	2.90827e-05	0.00035158
HSPB8	-1.84304	5.65708	2.9384e-05	0.000354994
VBP1	0.730761	5.28852	2.96952e-05	0.000358522
VSIG1	-2.56831	5.96515	2.99042e-05	0.000360813
P3H1	1.11965	5.34369	2.99243e-05	0.000360824
RSRC1	0.951638	5.07486	3.01689e-05	0.000363318
OAS2	1.81822	7.33306	3.01841e-05	0.000363318
IL17RC	-0.771772	4.64548	3.01893e-05	0.000363318
CCL4L1	2.51783	1.74187	3.02469e-05	0.000363777
ARRB1	-1.37063	4.62039	3.04006e-05	0.000365392
CXCR2	-2.11156	2.62217	3.04823e-05	0.000365963
ATP5A1	-0.825212	8.3088	3.04871e-05	0.000365963
HN1	1.14168	6.92423	3.05531e-05	0.00036652
GNPDA1	0.782915	5.32069	3.08048e-05	0.000369303
GTF2H3	0.750827	5.0592	3.09353e-05	0.000370631
COL12A1	1.95101	8.36563	3.11564e-05	0.000373041
PSMD11	0.819831	7.51419	3.12625e-05	0.000374072
STK3	0.878684	5.01376	3.17872e-05	0.000380109
DUOX1	-1.60874	6.96882	3.18144e-05	0.000380192
MPLKIP	0.828383	4.77987	3.19846e-05	0.000381982
SNTG2	-1.64729	-1.99116	3.22855e-05	0.000385243
MAP7D2	-2.35704	2.67593	3.23915e-05	0.000386077
RUNX2	1.71307	4.22724	3.24463e-05	0.000386077
SLC2A6	1.61267	2.86615	3.24502e-05	0.000386077
SCN7A	-2.30174	2.51785	3.24511e-05	0.000386077
CBX2	2.3289	4.65737	3.26439e-05	0.000388125
LIN9	0.932399	3.73841	3.26714e-05	0.000388206
CXCL12	-1.61022	4.70519	3.26974e-05	0.000388269
ACYP1	0.90583	3.29407	3.28858e-05	0.000390259
CST2	3.3978	0.482626	3.29632e-05	0.00039087
SCNM1	0.765156	4.58038	3.2979e-05	0.00039087
FCER2	-2.2437	-0.576623	3.31318e-05	0.000392262
ACAN	2.63458	3.14132	3.31383e-05	0.000392262
KAT2A	0.794825	6.05609	3.32963e-05	0.000393884
NOP58	0.848537	6.59826	3.3486e-05	0.000395878
HPSE2	-2.25897	1.86424	3.35079e-05	0.000395888
SERPINA5	-2.40437	2.81788	3.35292e-05	0.000395889
ILF2	0.778151	7.41679	3.37213e-05	0.000397907
CALY	-2.23635	-1.93168	3.40527e-05	0.000401565
SLIT2	-1.84309	3.39576	3.45568e-05	0.000406741
SERP2	-1.5211	0.275452	3.47129e-05	0.000408323
SERPINI1	-1.20318	2.09404	3.49343e-05	0.000410669
FLG	-2.59029	4.92585	3.50661e-05	0.000411961
FGF10	-1.94133	-0.421311	3.50932e-05	0.000412021
SCN4A	-1.8649	-0.843339	3.51991e-05	0.000413005
SGSM2	-0.70933	5.6605	3.52857e-05	0.000413763
CENPU	1.24431	4.52672	3.56927e-05	0.000418274
ZNF426	-1.14228	4.67616	3.57801e-05	0.000419037
ZDHHC15	-1.67618	0.0601047	3.61698e-05	0.000423336
GDPD3	-1.52715	3.01552	3.62115e-05	0.000423559
ITGB3BP	0.794739	3.79214	3.64924e-05	0.000426578
FAM13B	-0.740716	4.67215	3.66148e-05	0.000427743
FANCD2	1.1768	4.68829	3.6833e-05	0.000430024
TTF2	0.981155	5.35745	3.7267e-05	0.00043482
SPON1	-1.69891	5.36777	3.73543e-05	0.000435478
ADAM8	2.04302	5.1439	3.73698e-05	0.000435478
OTUD6B	0.829799	4.08742	3.74535e-05	0.000435913
AGTRAP	1.20904	5.45803	3.74537e-05	0.000435913
ZHX1-C8orf76	1.23329	-0.0789198	3.74785e-05	0.000435932
POLA2	1.01445	5.00677	3.75312e-05	0.000436274
ACOT7	1.15047	5.88866	3.76087e-05	0.000436904
PTPRN2	-1.98206	4.64375	3.76547e-05	0.000437168
TMEM245	-0.704833	6.64252	3.76886e-05	0.000437291
STARD8	-1.14548	2.87999	3.77978e-05	0.000438286
PARP9	1.06841	6.80425	3.79453e-05	0.000439622
SKA2	0.953815	5.47318	3.79599e-05	0.000439622
NCAPD2	1.07736	7.59041	3.816e-05	0.000441251
APOBEC3B	1.92119	3.65742	3.81681e-05	0.000441251
ADAMTS14	1.90402	3.63892	3.81712e-05	0.000441251
AFF1	-0.736397	6.59844	3.84045e-05	0.000443675
TEKT5	-1.59293	-2.28172	3.84438e-05	0.000443856
FAM214A	-0.819562	5.31528	3.85998e-05	0.000445382
SYBU	-1.69806	4.16504	3.87958e-05	0.000447369
PLOD3	1.42506	6.92988	3.88392e-05	0.000447594
LNX1	-1.2015	4.06017	3.8946e-05	0.000448549
HOXC6	1.85067	2.61646	3.89863e-05	0.000448737
C10orf120	-2.50862	-4.45218	3.90223e-05	0.000448876
ST20	1.196	1.49813	3.92078e-05	0.000450457
IER5L	1.13692	4.66156	3.94151e-05	0.000452285
IL6ST	-0.910614	7.408	3.95404e-05	0.000453445
TFF2	-3.21208	6.15413	4.04809e-05	0.000463947
HMGCL	-0.696011	4.62284	4.0925e-05	0.000468751
TYRO3	-0.968402	4.71567	4.09546e-05	0.000468802
ECE2	1.1954	3.90892	4.10057e-05	0.000469101
PRMT1	0.830808	6.56906	4.11775e-05	0.00047078
SAA1	3.41046	5.13346	4.13198e-05	0.000471831
HOXC11	2.44077	2.32461	4.17912e-05	0.000476923
PLCD1	-1.25332	4.50654	4.21032e-05	0.000480192
PCDH10	-2.48276	0.92434	4.22688e-05	0.000481787
SNRPN	-1.40788	3.45869	4.23203e-05	0.000482081
RAD21	0.747608	8.11162	4.24048e-05	0.000482751
SMC6	0.889762	5.66305	4.28747e-05	0.000487804
PRR7	1.49179	4.03767	4.34069e-05	0.000493559
RAD18	0.824382	4.34055	4.3566e-05	0.000495068
DCXR	-0.850852	5.55953	4.39771e-05	0.000499135
NR4A3	-1.67425	4.0065	4.40709e-05	0.000499897
BMP8A	1.80389	1.56251	4.43675e-05	0.000502957
CNFN	-2.57801	7.97577	4.45704e-05	0.000504952
CA2	-1.88406	6.89134	4.46183e-05	0.000505189
CD300LF	1.87523	0.847736	4.46968e-05	0.000505773
EFCAB12	-1.50711	-0.263798	4.51651e-05	0.000510764
ST6GALNAC6	-0.868285	4.53436	4.56313e-05	0.000515725
TMPO	0.898696	7.01676	4.58817e-05	0.000518243
CHADL	-1.11865	1.58378	4.6096e-05	0.000520349
SPHKAP	-2.6426	-3.03335	4.61452e-05	0.000520591
PTK7	1.6179	7.18771	4.61774e-05	0.000520641
SPEG	-1.6114	4.72369	4.65315e-05	0.000524318
HIST3H2BB	2.2388	0.724207	4.67905e-05	0.000526287
TTC26	0.96316	3.21575	4.69021e-05	0.000527227
PPP1R35	1.07505	4.1625	4.71268e-05	0.000529118
P2RX1	-1.70718	1.6571	4.73128e-05	0.000530889
F2R	1.5349	5.9428	4.813e-05	0.000539412
ODF4	-2.4917	-3.69821	4.82252e-05	0.000539868
PADI1	-2.54659	4.67645	4.83977e-05	0.000540797
ARPP21	-2.87484	-3.51605	4.84776e-05	0.000541367
ARL6IP6	0.944919	4.98528	4.86706e-05	0.000543176
MT1HL1	-2.03644	-3.94472	4.86975e-05	0.000543176
HS3ST6	-2.59658	1.48299	4.8761e-05	0.00054356
RGS1	2.13047	5.54444	4.8923e-05	0.000545042
CDK4	1.01612	5.66777	4.9002e-05	0.00054557
PUS1	0.804045	4.61432	4.90285e-05	0.00054557
GLTSCR2	-0.694159	7.32945	4.90682e-05	0.000545687
CCDC154	-1.68329	-0.227793	4.91844e-05	0.000546617
RIPK2	1.04195	4.65836	4.92101e-05	0.000546617
LRR1	0.853011	3.36684	4.93987e-05	0.00054825
EXT1	1.00396	6.77897	4.94326e-05	0.00054825
COCH	3.44838	3.46684	4.94448e-05	0.00054825
BAMBI	2.69637	4.42216	4.96984e-05	0.000550254
RUSC2	-0.921188	4.97681	4.99705e-05	0.000552771
GPR152	-2.02179	-3.8129	5.02552e-05	0.000555592
PABPC5	-1.4773	-0.946948	5.08726e-05	0.000562087
SNAPC1	1.41917	3.62266	5.09128e-05	0.0005622
PLP1	-2.46548	1.3271	5.1208e-05	0.000564462
LSG1	0.921317	6.16873	5.13615e-05	0.000565489
MT-ND2	-0.882302	12.1325	5.17754e-05	0.000569401
FANCG	0.961536	4.30849	5.17775e-05	0.000569401
ABCA6	-1.64752	2.13348	5.20194e-05	0.000571726
RAB27B	-1.25384	5.93086	5.23136e-05	0.000574623
CYP4B1	-2.24825	2.36838	5.23773e-05	0.000574985
XPR1	1.13715	6.63768	5.25529e-05	0.000576575
ZCCHC24	-1.25317	4.62309	5.29776e-05	0.000580895
ADARB1	-1.09326	4.48987	5.30807e-05	0.000581685
C3orf84	-2.11988	-4.36896	5.35785e-05	0.000586797
SLC16A6	-1.4481	2.38321	5.44597e-05	0.0005961
SLC25A23	-0.907222	6.41678	5.46184e-05	0.000597488
FAM92A1	1.05135	4.22015	5.46571e-05	0.000597563
DCSTAMP	3.27915	-0.99074	5.51245e-05	0.00060173
VSIG10L	-2.13733	6.07687	5.51345e-05	0.00060173
CFL2	-1.12978	4.80112	5.52088e-05	0.000602191
PTGES3	0.695808	8.15348	5.5265e-05	0.000602453
SH3BGRL	-0.891773	6.40195	5.55326e-05	0.000604666
SNRPE	0.798303	5.59184	5.58901e-05	0.000608206
MUC21	-3.22853	7.79402	5.61011e-05	0.000609995
NAT14	1.29474	2.7097	5.61195e-05	0.000609995
SYNJ2BP-COX16	-0.97458	-2.27873	5.65522e-05	0.000614089
ADH1B	-2.43215	3.35794	5.65617e-05	0.000614089
ITGAX	1.81853	4.25067	5.72059e-05	0.000620364
GOLGA4	-0.819055	7.39485	5.7852e-05	0.000627009
HAPLN3	1.44868	3.78019	5.8292e-05	0.000631412
ZNF33B	-0.718174	4.98673	5.83277e-05	0.000631435
ZNF367	1.18002	4.23924	5.84376e-05	0.000632259
MAS1L	-2.45852	-4.31339	5.88204e-05	0.000636034
CATSPERD	-1.86089	-2.66092	5.88736e-05	0.000636243
RPS6KA5	-0.910699	4.50564	5.89541e-05	0.000636425
GATA5	-2.6971	1.33049	5.89584e-05	0.000636425
PSMA3	0.728126	6.38639	5.96549e-05	0.000643203
IFIT1	2.26175	5.01502	6.05058e-05	0.000652003
DGUOK	0.761658	5.15692	6.05493e-05	0.000652096
TP53I3	-1.12731	4.28692	6.09874e-05	0.000656437
SUV420H2	0.905361	4.10533	6.15231e-05	0.000661823
DES	-2.44245	8.30818	6.18201e-05	0.000664298
GID4	-0.772175	4.20126	6.1824e-05	0.000664298
CLDN1	2.31423	7.97854	6.23032e-05	0.000669064
BANF1	0.973348	6.64153	6.23974e-05	0.000669692
CTTNBP2	-1.75928	3.21659	6.25118e-05	0.000670488
ARHGAP18	-1.13517	5.11398	6.25693e-05	0.000670488
TMCO5A	-2.61315	-3.74188	6.25809e-05	0.000670488
DDX27	0.690856	6.31442	6.26146e-05	0.000670488
FAM111B	1.31846	4.37708	6.27144e-05	0.000671173
YPEL1	-1.34699	0.72788	6.27545e-05	0.000671219
HMGN2	0.756392	6.99447	6.28643e-05	0.00067201
LRRC7	-1.12057	-0.374401	6.29465e-05	0.000672506
WRAP53	0.824924	3.60934	6.3805e-05	0.000680901
GALNT12	-1.2581	4.7796	6.39291e-05	0.000681837
YWHAG	0.913482	7.82073	6.43038e-05	0.000685444
PTPN12	0.962118	6.99229	6.43834e-05	0.000685903
KANK1	-1.0438	5.94565	6.46537e-05	0.000688391
C17orf107	-1.17174	1.68493	6.52013e-05	0.000693827
NMI	0.960187	5.15613	6.53665e-05	0.000695191
U2SURP	0.798009	7.24245	6.57416e-05	0.000698388
MRPL9	0.717053	4.99016	6.58292e-05	0.000698923
POLR2H	0.821028	5.63417	6.59204e-05	0.000699163
THRSP	-1.45322	-3.44943	6.59264e-05	0.000699163
LYAR	0.970909	4.57197	6.60918e-05	0.000700521
BOC	-1.64217	4.29091	6.62765e-05	0.000701907
IBA57	-0.696441	3.65897	6.62975e-05	0.000701907
ZGRF1	1.01718	3.47434	6.66674e-05	0.000705426
PITPNM3	-1.33747	5.28397	6.69906e-05	0.000708217
PIGU	0.716178	5.12902	6.70068e-05	0.000708217
SLC13A3	-1.62324	2.23976	6.70475e-05	0.000708249
PPAPDC1A	3.4928	1.04473	6.71116e-05	0.000708526
KIAA0408	-1.95795	-3.17128	6.75378e-05	0.000712625
HERC3	-0.84215	5.12513	6.83005e-05	0.000720267
HSPE1	0.976703	6.62127	6.87407e-05	0.000724501
CCDC85A	-1.48074	-1.03222	6.92239e-05	0.000729184
HSP90AA1	0.916916	10.3808	6.96487e-05	0.000732836
TNFSF11	2.26912	0.586426	6.98094e-05	0.000734115
MEGF8	-0.792285	5.97778	6.99616e-05	0.000735303
GNLY	2.7608	3.16674	7.00617e-05	0.000735943
PRKAB2	-0.746481	5.33421	7.01567e-05	0.000736528
C16orf96	-1.63582	-2.0952	7.04028e-05	0.000738697
CD86	1.77241	3.04982	7.11074e-05	0.000745674
GOLGA8H	-1.11567	-1.82342	7.15343e-05	0.000749731
SNX21	-0.772063	3.64944	7.16667e-05	0.000750694
PLA2G5	-1.65787	-0.104554	7.17063e-05	0.000750694
KCNS3	2.1716	4.08336	7.20215e-05	0.000753573
F13A1	-1.76874	4.01095	7.20898e-05	0.000753867
STRA6	2.9501	4.28063	7.24937e-05	0.000756824
TIGD1	1.03369	2.69322	7.26284e-05	0.000757809
TACC1	-1.04431	7.38572	7.26718e-05	0.00075784
TPO	-1.86018	0.31703	7.31885e-05	0.000762804
SLC12A3	-1.69236	-1.80199	7.34772e-05	0.000764962
ESCO2	1.3085	4.05235	7.41012e-05	0.00077103
MAOA	-1.26094	6.44812	7.42099e-05	0.000771733
RCC2	0.89255	7.94518	7.44722e-05	0.00077349
PACSIN1	-1.75908	0.917381	7.45025e-05	0.00077349
PPAT	0.930646	4.65844	7.46408e-05	0.000774496
pk	-1.09902	6.90367	7.47873e-05	0.000775588
PSMC2	0.840819	6.51595	7.48307e-05	0.000775609
BEND5	-1.54468	0.0994999	7.50514e-05	0.000777466
STAT1	1.22843	8.55023	7.62514e-05	0.000789025
SLC41A2	-1.5558	4.67361	7.65002e-05	0.000791163
CHGA	-2.8597	4.62117	7.66404e-05	0.000792176
INHBA	2.54842	6.45777	7.6991e-05	0.000795362
NASP	0.766301	6.5278	7.72256e-05	0.000797174
CCDC158	-1.52505	-0.841749	7.72515e-05	0.000797174
CTLA4	1.97827	1.64452	7.75197e-05	0.000799062
FAM91A1	0.91849	6.98143	7.79623e-05	0.000803183
HES4	1.58744	4.44047	7.80879e-05	0.000803606
NSUN2	0.77897	6.55003	7.80891e-05	0.000803606
GARNL3	-0.902058	2.24869	7.8205e-05	0.000804357
TGFBI	2.43634	8.38933	7.83014e-05	0.000804908
GCOM1	-1.7403	1.03313	7.85627e-05	0.000807151
TMEM201	0.830757	5.57039	7.86677e-05	0.000807787
NCBP2	0.838618	6.26262	7.88774e-05	0.000809243
LRRN4CL	-1.33851	1.25162	7.89375e-05	0.000809243
CEP19	1.8798	1.87299	7.9394e-05	0.000813463
SMC4	0.97086	6.98723	7.94813e-05	0.000813913
TTC6	-1.70785	1.2981	8.00332e-05	0.000819117
LRWD1	0.919943	4.47019	8.04652e-05	0.00082309
UPK3B	-1.91146	3.75315	8.08774e-05	0.000826854
KIAA1161	-1.20599	5.97971	8.10472e-05	0.000828139
MRPL13	0.766708	5.14613	8.1398e-05	0.00083127
ASMT	-1.61354	-3.72744	8.16038e-05	0.000832919
AVPR1B	-2.6666	-2.35823	8.20325e-05	0.000836838
ECM1	-1.83745	7.75049	8.21062e-05	0.000837135
AMHR2	-2.07009	-1.85794	8.30269e-05	0.000846062
CRAT	-1.14206	5.93055	8.37928e-05	0.000853161
TUBA1B	0.899752	8.21792	8.38146e-05	0.000853161
SNX33	-0.724029	5.96588	8.38766e-05	0.000853224
TNFSF10	1.76508	7.06469	8.39118e-05	0.000853224
ACTL8	6.40334	3.34614	8.42581e-05	0.000855817
CILP2	2.73099	1.95767	8.44817e-05	0.000857624
BEST2	-2.17993	-0.0606329	8.45539e-05	0.000857893
XPA	-0.778519	3.5895	8.4912e-05	0.000860846
SATB1	-0.966482	4.72283	8.49368e-05	0.000860846
HOPX	-1.87356	6.27409	8.53957e-05	0.000865029
PSMD14	0.695528	6.0905	8.54772e-05	0.000865387
FHIT	-1.19397	2.014	8.55701e-05	0.00086586
PON2	1.45604	6.24877	8.57118e-05	0.000866414
DNASE2B	-2.05458	-2.22081	8.57172e-05	0.000866414
USP18	1.34026	2.99228	8.58323e-05	0.00086711
COL4A4	-1.81972	3.27326	8.62333e-05	0.000870691
GORAB	0.750815	3.42277	8.64563e-05	0.000872377
ZNF695	2.08387	1.28344	8.67219e-05	0.000874213
OAS3	1.31605	7.9056	8.70509e-05	0.000876612
C15orf52	-1.31348	4.17737	8.70535e-05	0.000876612
CLDN6	6.26201	2.27234	8.79336e-05	0.000884528
ARHGEF9	-0.948683	4.2079	8.79339e-05	0.000884528
DUSP26	-1.81165	-1.20107	8.83449e-05	0.00088771
OSM	2.2652	0.897033	8.84474e-05	0.000888264
TMEM25	-0.97003	3.6121	8.85157e-05	0.000888474
ZMAT1	-1.65124	2.34532	8.87837e-05	0.000890688
WBSCR22	0.778316	6.14824	8.92478e-05	0.000894865
TAP1	1.30491	7.59812	8.9359e-05	0.0008955
KIAA1549L	2.84668	4.51182	8.96355e-05	0.00089691
MDK	1.59735	7.30774	8.96432e-05	0.00089691
PGF	1.94306	4.12609	9.02985e-05	0.000902985
NPM3	1.17892	3.26649	9.12316e-05	0.000911344
C18orf32	-0.714383	2.7917	9.23495e-05	0.000922019
GSC	3.2376	-0.603262	9.25509e-05	0.000923538
ZNF491	-1.18186	-0.311211	9.27781e-05	0.000925314
IL13RA2	3.09546	1.01885	9.29993e-05	0.000927027
B4GALNT1	3.07794	3.97648	9.31753e-05	0.000928287
TBPL1	-0.732883	4.09937	9.32433e-05	0.000928472
VHLL	-2.07641	-4.13806	9.36531e-05	0.000932057
SLC52A2	0.981608	6.06077	9.4734e-05	0.000942314
PTPN5	-1.72434	-1.02934	9.48316e-05	0.000942785
FSHR	-2.47109	-4.09133	9.62454e-05	0.000956333
CDH3	2.28772	7.85568	9.64644e-05	0.000958002
SNRPF	0.990855	5.91036	9.79536e-05	0.000971762
DACT3	-1.45454	2.80513	9.80628e-05	0.000971816
ETV4	1.78552	5.79103	9.84985e-05	0.000975619
SEC14L1	-0.727663	6.28258	9.93527e-05	0.000983421
ODF2L	1.15929	4.64233	9.93911e-05	0.000983421
ANO5	-1.83241	2.68664	9.99544e-05	0.000987788
IKZF4	-0.700171	3.75078	9.99776e-05	0.000987788
ORAI2	1.2163	4.82653	9.99905e-05	0.000987788
PPIH	0.824119	4.61432	0.000100119	0.000988499
TAF6	0.899046	5.75656	0.000100197	0.000988499
MAPK12	1.80166	3.40955	0.000100221	0.000988499
AIFM3	1.64701	0.993796	0.000101007	0.000995735
TGFBR2	-1.08266	7.09579	0.000101229	0.000996902
CEP170	1.03117	5.03749	0.000101232	0.000996902
UNC45B	-1.71205	-2.52212	0.000101422	0.000998252
MROH8	-0.976226	0.607643	0.000101574	0.000998807
SH3YL1	-0.874654	5.57197	0.000101585	0.000998807
YDJC	0.967201	5.03678	0.000101899	0.00100137
C3orf70	-1.38412	3.24659	0.000102104	0.00100285
GRIK3	-2.32291	0.599843	0.000102987	0.00100994
STK32A	-1.76819	-0.0863414	0.00010318	0.0010113
BGN	1.97078	8.84565	0.00010328	0.00101169
LRP10	-0.831806	8.46047	0.000103327	0.00101169
FBLN1	-1.52997	7.22238	0.00010341	0.00101198
SUMF1	-0.744599	4.79195	0.00010497	0.0010251
ITM2A	-1.43537	3.33952	0.000105101	0.00102577
TMEM86B	-1.16063	1.40941	0.000105148	0.00102577
NBEA	-1.61136	3.08365	0.000105333	0.00102704
AASS	-1.09892	2.95444	0.000105992	0.0010317
ZC3H12A	1.40793	6.56545	0.000106031	0.0010317
AGTR1	-2.09317	0.0902398	0.000106264	0.00103343
RIC3	-1.7834	1.18063	0.000106418	0.00103439
UTP18	0.732425	5.11846	0.00010654	0.00103504
PDE1A	-1.35718	1.90836	0.000106625	0.00103533
OSCAR	1.7008	1.69119	0.000107252	0.00104034
QSOX2	0.856213	5.11922	0.000107879	0.00104588
LRP8	1.51682	5.22262	0.000108229	0.00104873
GMPS	0.90224	6.88151	0.000108575	0.00105154
HMCES	0.839811	5.76971	0.000108921	0.0010538
RSPO3	-1.91329	2.97129	0.000109203	0.00105495
METTL24	-1.78566	-0.0975239	0.000109209	0.00105495
FXYD5	1.33671	6.88151	0.000109454	0.0010565
CFH	-1.30699	6.03241	0.000109481	0.0010565
EML1	-1.24184	4.38748	0.000109879	0.00105979
CTGF	-1.34139	7.28667	0.0001103	0.0010633
GLS	1.10523	7.0153	0.000110623	0.00106587
SLC7A2	-1.69724	4.77313	0.00011089	0.0010679
H2AFZ	0.895486	7.06542	0.000111667	0.00107427
GBP5	2.88151	5.09111	0.000111751	0.00107453
WDR34	0.972673	5.87583	0.000111897	0.00107538
ABRACL	0.986029	5.03693	0.000112016	0.00107597
ATP13A3	0.787885	7.89764	0.00011224	0.00107757
H1FX	1.06592	6.97559	0.000112688	0.00108132
NUP93	0.789649	5.79465	0.000113326	0.00108689
PLA2G2C	-1.86161	-3.37118	0.000113785	0.00109073
CCL3	2.20118	1.33859	0.000114495	0.00109697
SALL4	2.55927	2.75596	0.000114909	0.00110038
GBP1	1.75819	6.36364	0.000115134	0.00110197
C21orf58	1.18344	3.14257	0.000115196	0.001102
FOXN2	0.869292	5.37182	0.000115296	0.0011024
OR5C1	-2.10209	-4.1641	0.00011555	0.00110426
NUTF2	0.831251	6.47477	0.000116559	0.00111334
CAT	-0.793189	6.0729	0.000116703	0.00111415
IGFBP5	-1.38427	8.57944	0.000116996	0.00111638
IFI27	1.77499	8.24	0.000117179	0.00111755
NPY	-2.81823	-0.965355	0.000117832	0.00112321
CRTC1	-0.707459	4.40067	0.000118455	0.00112857
ITFG3	-0.723499	6.07567	0.000118625	0.00112962
SOX11	2.69852	0.893448	0.000119337	0.00113583
SLC16A3	1.14574	6.27167	0.000119469	0.0011365
ANGPTL6	-1.28118	-0.88706	0.000119664	0.00113732
GOLGA8N	-1.1659	-0.0733005	0.000119684	0.00113732
IFIT3	1.91117	5.65503	0.000119757	0.00113732
NNT	-0.901877	6.31095	0.000119859	0.00113732
MSANTD3	1.0162	4.53564	0.000120388	0.00114176
SLC6A1	-1.54915	1.19712	0.000120572	0.00114294
CNTNAP1	-1.2874	4.14895	0.000121347	0.0011497
MMRN1	-1.79439	2.87439	0.000121636	0.00115185
HIST1H2BH	1.7037	0.84682	0.000123063	0.00116478
NDST1	-0.957037	7.30086	0.000123952	0.0011726
PSMB4	0.702112	7.13247	0.000124898	0.00118096
TSHB	-2.22415	-4.37003	0.000126016	0.00119093
RUNX1	0.970981	7.00739	0.00012719	0.00120142
RSPH6A	-1.67889	-2.91477	0.000128202	0.00120976
SUCNR1	2.74869	1.87076	0.000128388	0.0012107
STX19	-1.36746	1.71916	0.000128681	0.00121244
KIAA1211L	-1.27922	4.06821	0.00012944	0.00121896
SLC5A10	-1.31062	-0.658024	0.000129564	0.00121896
FCGR2A	1.76619	5.01953	0.000129567	0.00121896
CCDC180	-1.34811	-0.640531	0.000129663	0.00121924
ADCY1	-1.3907	2.56688	0.000130098	0.00122273
STARD9	-1.14791	3.70613	0.000130304	0.00122404
SET	0.696503	8.31726	0.000130705	0.0012272
CREG2	2.6845	2.67866	0.000130958	0.00122896
PPBP	5.06189	0.943707	0.000131429	0.00123215
C20orf27	0.944845	4.9931	0.000131512	0.00123231
EVPL	-1.48683	8.2999	0.000131942	0.00123573
ABCG4	-1.46259	-0.092334	0.000132182	0.00123735
TAP2	0.981302	5.67543	0.000132734	0.00124128
CCDC105	-2.26841	-4.31164	0.000133355	0.00124647
PTGES	2.31201	4.67747	0.000134407	0.00125567
HIST1H2AE	2.02354	1.51045	0.000134586	0.00125672
CDH13	1.89434	5.62286	0.000135484	0.00126447
KRT81	5.29126	2.606	0.00013603	0.00126764
CBX8	0.995898	2.57663	0.000136061	0.00126764
LYPD8	6.23166	1.89971	0.000136074	0.00126764
ODF3B	1.18851	4.42211	0.000136094	0.00126764
ZC3HAV1L	1.03188	3.35878	0.000136957	0.00127442
FBXO39	2.23821	-0.0272777	0.000137144	0.00127552
OLFML2B	1.93362	4.65262	0.000137752	0.00128054
SNCG	-1.56895	2.589	0.000138312	0.0012851
GPR19	1.60197	0.791295	0.000138382	0.00128512
HADH	-0.745206	5.49759	0.000138772	0.0012881
AQP9	2.40404	1.94966	0.000140547	0.00130329
SUOX	-0.733443	3.9038	0.000141278	0.00130878
MAGEA1	9.98418	2.31668	0.000142028	0.00131443
TCHH	4.29632	3.23126	0.000144689	0.00133707
CFAP99	-1.58666	-3.09426	0.000145533	0.00134421
CEP128	0.907572	2.91307	0.000145797	0.00134598
ZNF469	2.14427	4.53977	0.000146055	0.00134704
CEP135	0.886881	3.92484	0.000146252	0.0013482
RAB26	-1.46155	1.64149	0.000146465	0.00134949
SAA2	3.37419	3.24013	0.000147283	0.00135625
CRYL1	-1.081	4.27857	0.000147343	0.00135625
PIGP	-0.699167	3.6681	0.000147513	0.00135715
HCN1	-2.19608	-2.64013	0.000147941	0.00135975
FHOD1	0.806303	4.91787	0.00014819	0.00136137
CENPO	0.886148	4.19503	0.000148341	0.00136207
APOBEC3F	1.25392	2.87381	0.000148455	0.00136207
RCN1	1.0227	6.70947	0.000148484	0.00136207
SLC19A2	-0.873291	4.61476	0.000148793	0.00136424
FAM25E	-2.10354	-4.00159	0.000149457	0.00136899
NOSTRIN	-1.48592	3.64455	0.000150051	0.00137376
AGRN	1.11341	9.28229	0.000150214	0.00137458
GFRA1	-2.05709	3.91352	0.000151995	0.0013902
SLC10A1	-1.25365	-2.16834	0.000152233	0.00139169
DIP2C	-0.814545	4.79907	0.000152501	0.00139347
P2RY6	1.90098	2.97787	0.000152765	0.0013952
ZKSCAN3	-0.754409	2.58126	0.000153064	0.00139725
LAMP5	2.66797	1.42048	0.000153934	0.00140382
PIK3R1	-0.895218	5.99461	0.000154391	0.00140731
KLK11	-1.82075	6.0941	0.000154523	0.00140783
SPECC1	-0.821748	5.20875	0.000155744	0.00141826
SOWAHA	-1.8576	2.6758	0.000156048	0.00142034
SLCO1B3	4.49158	2.19855	0.000156845	0.0014269
CYP27B1	1.69958	2.40367	0.00015741	0.00143135
JAM3	-1.10977	4.14669	0.000157973	0.00143577
NOX1	3.62162	2.71997	0.000158504	0.0014399
NOP2	0.810109	5.94525	0.000158875	0.00144257
RASSF6	-1.48102	5.21054	0.00016042	0.00145565
RUNX3	1.76949	5.16448	0.000160471	0.00145565
EIF2AK2	0.765341	7.22986	0.000160779	0.00145633
TNIP3	2.40239	1.30427	0.000161531	0.00146244
PCP4	-2.26927	1.46434	0.000161779	0.00146398
RHBDF2	1.01282	6.29594	0.000162706	0.00147165
ICOS	1.96021	1.11059	0.000163242	0.00147579
RGS2	-1.30972	5.53566	0.000163374	0.00147627
CPM	-1.34923	5.30702	0.000163475	0.00147648
RHCG	-2.56145	9.46211	0.000164162	0.00148191
PSMA6	0.822606	4.05039	0.000164235	0.00148191
PROCA1	-1.51124	1.9501	0.000165055	0.00148788
STEAP1	1.47814	4.48143	0.000165056	0.00148788
PPIL1	0.764706	5.20429	0.000165149	0.001488
TDG	0.707665	5.30856	0.000165657	0.00149186
ENPP1	-1.31414	3.4923	0.000166514	0.00149815
C11orf54	-0.81238	4.44266	0.000167228	0.00150385
FOSL2	-0.76114	8.53243	0.00016741	0.00150476
PPAP2B	-0.953166	5.71438	0.000167692	0.00150658
CCDC107	-0.8645	2.18641	0.000167976	0.0015084
MRPL14	1.01758	5.27113	0.00016822	0.00150987
RAI14	1.32692	6.57938	0.000168836	0.00151468
HIST1H2AL	1.81441	-2.59523	0.000169475	0.00151948
STIP1	0.780742	7.36554	0.000169534	0.00151948
NXT1	0.773495	4.36466	0.0001699	0.00152204
TMSB10	1.05877	9.42424	0.000170327	0.00152513
DSTN	-0.692832	8.53756	0.00017107	0.00153079
CD80	1.74268	0.418917	0.000171122	0.00153079
ARL6IP1	0.888244	7.96304	0.000171295	0.00153161
EPB41	-0.751821	5.92835	0.000172097	0.00153731
FNDC4	-1.26359	2.48864	0.000172307	0.00153774
GALNT10	-0.909269	6.05055	0.000172309	0.00153774
[truncated: 2,000 more rows]

## Sheet: STAD
	logFC	logCPM	PValue	FDR
ENPP7	-6.82257	2.51706	1.68e-131	3.15e-127
ASAH2	-4.44279	2.54788	2.75e-122	2.57e-118
SYNPO2L	-4.81458	0.618404	1.93e-111	1.2e-107
FLG	-6.07556	2.99011	4.88e-103	2.28e-99
MS4A10	-6.73348	2.06219	6.8e-102	2.54e-98
S100G	-5.67219	0.289155	2.58e-97	8.06e-94
ALOX12	-3.88885	2.54028	4.19e-90	1.12e-86
KRT1	-5.89801	1.50373	2.1e-85	4.92e-82
MEP1B	-5.88958	3.24225	2.82e-85	5.87e-82
ENPP3	-4.40647	1.41557	2.03e-84	3.79e-81
TREH	-3.98433	1.79748	2.66e-81	4.53e-78
CA7	-4.49879	-0.525161	6.93e-80	1.08e-76
SLC28A1	-4.91303	0.219153	4.1e-79	5.91e-76
CLEC3B	-3.39799	2.82715	6.33e-77	8.46e-74
AQP10	-5.88114	1.72445	7.48e-77	9.33e-74
ZG16	-5.53013	2.37642	4.81e-71	5.63e-68
RBP2	-6.03849	5.45449	1.27e-70	1.4e-67
SLC2A5	-3.31115	3.39929	1.16e-69	1.2e-66
SLC5A4	-3.39475	0.0900093	3.21e-69	3.16e-66
CBR1	-2.30118	5.67373	4.94e-67	4.62e-64
EMP1	-3.20148	7.95051	7.27e-65	6.48e-62
BEST4	-3.33707	0.410902	1.22e-62	1.04e-59
DPT	-3.87706	4.23882	1.28e-62	1.04e-59
LCT	-5.54572	2.33546	1.12e-61	8.71e-59
NAALADL1	-3.0613	2.94079	9.31e-58	6.97e-55
SLC25A34	-2.89014	1.6059	7.51e-57	5.4e-54
GIP	-5.68396	0.995618	3.94e-56	2.73e-53
SLC6A4	-3.80918	1.27913	1.32e-55	8.82e-53
GPM6B	-2.81586	3.20659	1.44e-55	9.28e-53
BTG2	-2.38086	7.67001	5.05e-55	3.15e-52
KHK	-2.65478	3.4885	6.37e-54	3.75e-51
GAST	-7.17811	6.93539	6.4e-54	3.75e-51
BNIPL	-4.06083	1.69638	8.98e-54	5.09e-51
UNC45B	-3.88108	-0.117438	9.3e-54	5.12e-51
ACER1	-4.92583	-0.084342	1.84e-53	9.85e-51
SLC2A7	-4.20284	-2.36686	3.15e-53	1.64e-50
PCK2	-2.2826	5.68947	4.79e-53	2.42e-50
TTC36	-2.87331	-0.303843	6.04e-53	2.97e-50
GYS2	-4.7856	-0.0381054	1.29e-52	6.18e-50
ZNF365	-3.68953	1.56059	1.81e-52	8.49e-50
G6PC	-5.2102	0.0276776	4.56e-51	2.08e-48
SLC51A	-2.75301	2.36501	2.38e-50	1.06e-47
RAET1E	-3.73342	1.05179	3.94e-50	1.72e-47
LYVE1	-2.9438	2.98895	4.85e-50	2.06e-47
INAFM2	-2.37519	3.28383	6.79e-50	2.82e-47
GLTP	-1.85938	5.67413	1.2e-49	4.9e-47
PPL	-3.42934	7.68105	2e-48	7.98e-46
CFD	-2.93782	5.65792	2.26e-48	8.82e-46
CSRNP1	-1.89505	5.71487	9.63e-48	3.68e-45
MYOC	-5.10671	3.54359	3.61e-47	1.35e-44
GADD45B	-2.22037	5.39602	8.48e-47	3.11e-44
LGI3	-4.1183	-0.12048	1.07e-46	3.84e-44
ENDOU	-4.80551	2.04748	2.02e-46	7.15e-44
ASPDH	-2.80164	-0.924475	2.11e-46	7.29e-44
DEFB131A	-5.52678	-3.39494	2.04e-45	6.95e-43
MTTP	-4.66056	4.85819	3.3e-45	1.1e-42
VSIG10L	-3.47717	4.33472	3.42e-45	1.12e-42
PPP1R1A	-3.98682	2.99932	4.57e-45	1.48e-42
CMTM5	-3.6952	-1.76505	5.76e-45	1.83e-42
JCHAIN	-3.78407	9.75828	7.02e-45	2.19e-42
MGAM	-3.63775	3.85593	8.62e-45	2.65e-42
APOA4	-6.44863	6.90299	1.65e-44	4.97e-42
CITED2	-1.69817	5.70874	1.7e-44	5.05e-42
PRR4	-3.35117	2.29635	2.71e-44	7.93e-42
OTOP3	-4.96768	2.38114	3.72e-44	1.07e-41
ACE	-2.13365	5.84354	1.14e-42	3.22e-40
SPINK5	-4.46315	6.83078	1.16e-42	3.25e-40
ECM1	-3.02698	6.75987	1.38e-42	3.81e-40
CYP3A4	-4.70676	4.08999	1.47e-42	3.98e-40
CSTA	-4.5923	6.67075	2.13e-42	5.7e-40
HPCAL4	-3.21349	-0.438721	2.72e-42	7.17e-40
CSTB	-2.79452	8.60453	2.78e-42	7.22e-40
PRH2	-3.98321	-1.1297	3.1e-42	7.95e-40
AQP11	-2.02495	2.3086	3.22e-42	8.13e-40
ABCG2	-2.83729	3.36387	4.48e-42	1.12e-39
RNF222	-4.34034	-0.0199797	7.57e-42	1.86e-39
GSN	-1.89723	9.01712	2.4e-41	5.83e-39
PTGR1	-1.95216	5.39282	3.27e-41	7.84e-39
CIDEC	-3.71492	3.16629	5.07e-41	1.2e-38
MAL	-4.91422	6.32109	1.45e-40	3.39e-38
LEXM	-3.27301	-0.382337	2.55e-40	5.89e-38
ALDOB	-4.3889	7.71317	5.77e-40	1.32e-37
SLC25A4	-1.93827	5.15645	6.46e-40	1.46e-37
KCNE2	-4.26172	2.98666	9.6e-40	2.14e-37
C16orf89	-3.49043	3.12466	1.11e-39	2.45e-37
GUCA2B	-4.47709	0.547644	1.3e-39	2.83e-37
IGFBP6	-2.3996	4.549	2.27e-39	4.89e-37
GPX3	-2.46604	6.48966	4.08e-39	8.68e-37
SCARA5	-3.34291	3.44073	5.36e-39	1.13e-36
TFAP2B	-4.74064	-0.816206	9.69e-39	2.01e-36
PLCD4	-1.97891	2.55423	1.03e-38	2.12e-36
MTHFD1L	1.92483	4.91343	1.27e-38	2.58e-36
SH3BGR	-2.42945	1.82052	2.28e-38	4.59e-36
FABP2	-4.64356	4.27623	2.53e-38	5.03e-36
RXRG	-3.22117	-0.732176	2.75e-38	5.42e-36
SLC46A1	-2.13521	3.45394	2.95e-38	5.76e-36
GSTM5	-2.67221	2.22057	3.05e-38	5.89e-36
ERICH4	-3.89377	0.185046	1e-37	1.91e-35
ESM1	4.7505	2.97866	1.36e-37	2.58e-35
ANKRD35	-2.60905	2.04549	1.56e-37	2.93e-35
AQP4	-4.68898	0.702903	1.63e-37	3.02e-35
FXYD6	-2.57416	4.69278	8.29e-37	1.52e-34
PTGDR2	-2.49021	1.47661	1.07e-36	1.94e-34
KCNA5	-3.08625	1.19953	1.23e-36	2.21e-34
FAM180B	-3.50843	-1.95111	1.56e-36	2.77e-34
KAT2B	-1.57678	4.8637	1.61e-36	2.84e-34
CYP2D6	-2.58906	1.77902	2.16e-36	3.77e-34
HLF	-2.94589	3.45846	4.86e-36	8.43e-34
ACY3	-2.69306	4.53637	5.6e-36	9.61e-34
C3orf85	-4.35136	1.33212	6.74e-36	1.15e-33
ACE2	-3.52823	4.90447	7.6e-36	1.28e-33
MYL6	-1.37688	9.27528	7.94e-36	1.33e-33
KRTAP3-2	-6.47965	-0.965692	8.06e-36	1.33e-33
APOB	-4.83523	7.11113	1.11e-35	1.82e-33
USP2	-2.42904	2.50824	1.23e-35	2e-33
CKMT2	-2.69097	1.42098	1.45e-35	2.34e-33
C11orf86	-4.04789	3.16408	1.5e-35	2.4e-33
PYGM	-3.03664	2.56615	1.66e-35	2.63e-33
ALPI	-4.37024	4.3741	1.79e-35	2.82e-33
DAB1	-3.11842	1.58877	2.18e-35	3.4e-33
CAB39L	-2.06379	4.25986	2.74e-35	4.24e-33
RNASE7	-4.98768	1.56224	5.39e-35	8.27e-33
UGT1A7	-4.13902	0.129516	6.02e-35	9.15e-33
UGT1A4	-3.95403	-2.85294	7.85e-35	1.18e-32
TMEM253	-2.9064	0.676215	9.68e-35	1.45e-32
SLC35G1	-1.94395	3.7326	1.13e-34	1.68e-32
PRSS27	-3.80401	3.52632	1.27e-34	1.88e-32
CYP4F2	-3.90049	2.93886	1.42e-34	2.08e-32
OTOP2	-3.89709	-1.5965	1.49e-34	2.16e-32
CREB3L3	-3.84034	4.59406	1.79e-34	2.57e-32
ABHD6	-1.39275	3.85406	2.23e-34	3.18e-32
GNG7	-2.27848	3.29703	2.94e-34	4.17e-32
WISP2	-3.09248	1.60628	3.74e-34	5.27e-32
TM6SF2	-3.31287	3.0164	3.89e-34	5.43e-32
HSPA2	-2.33327	4.47526	4e-34	5.54e-32
ANXA1	-2.92209	8.48526	5.43e-34	7.47e-32
VIT	-2.90372	0.686886	5.61e-34	7.66e-32
TMEM79	-2.19107	3.5248	6.77e-34	9.18e-32
LGI4	-2.25567	2.22676	7.28e-34	9.81e-32
COL10A1	7.01343	5.40841	8.7e-34	1.16e-31
SPINK2	-3.31688	-1.51634	9.87e-34	1.31e-31
MYOT	-2.60185	0.0634501	1.06e-33	1.39e-31
ASB11	-3.73096	-1.27753	1.07e-33	1.4e-31
HPSE2	-3.48586	1.23066	1.17e-33	1.52e-31
APOC3	-5.4433	4.50175	1.19e-33	1.54e-31
MTUS2	-3.11018	0.639256	1.49e-33	1.91e-31
HADHB	-0.951346	6.47555	1.61e-33	2.05e-31
S100B	-2.38806	2.09171	1.86e-33	2.36e-31
FXYD1	-2.67393	0.3408	2.25e-33	2.83e-31
SIGLEC11	-2.64136	0.0431569	2.88e-33	3.6e-31
ARC	-3.48785	2.11081	3.17e-33	3.92e-31
MYZAP	-2.05931	1.816	3.51e-33	4.32e-31
GFRA2	-2.5428	0.720081	6.96e-33	8.51e-31
CYSRT1	-3.49258	3.19409	8.81e-33	1.07e-30
DHDH	-2.53139	1.09538	1.29e-32	1.56e-30
SULT1A1	-2.00675	4.26035	1.39e-32	1.66e-30
SLC51B	-2.90649	1.45916	1.64e-32	1.96e-30
KRT3	-3.8766	-2.15107	1.99e-32	2.35e-30
FGL2	-2.46809	6.30149	2.27e-32	2.67e-30
CEACAM20	-4.09017	0.97418	2.79e-32	3.26e-30
PLP1	-3.6377	2.25135	2.99e-32	3.47e-30
ECT2	2.446	6.67166	4e-32	4.62e-30
GCNT4	-2.57975	3.48592	4.42e-32	5.08e-30
PINK1	-1.34767	4.91949	5.1e-32	5.82e-30
ANKRD31	-2.36362	-0.735789	7e-32	7.94e-30
PEBP4	-3.19143	-0.97677	8.51e-32	9.59e-30
NAT8	-3.81525	-0.150775	8.62e-32	9.66e-30
C4orf3	-1.19698	6.35734	9.02e-32	1e-29
LEAP2	-2.16842	1.08899	9.56e-32	1.06e-29
RNASE1	-2.24514	7.98184	1.12e-31	1.23e-29
TGM3	-4.93414	6.53704	1.25e-31	1.37e-29
ESRRG	-3.29849	2.62401	1.44e-31	1.57e-29
MALL	-2.4874	4.01307	1.54e-31	1.66e-29
DENND2C	-2.58282	2.64576	1.69e-31	1.82e-29
NFE2L3	2.31684	6.11687	1.76e-31	1.88e-29
SLC23A1	-2.66397	1.41323	1.94e-31	2.06e-29
TSPYL2	-1.67894	4.30237	1.95e-31	2.06e-29
TCEAL6	-3.4191	-2.33197	2.11e-31	2.22e-29
TMEM100	-2.9931	2.3545	2.42e-31	2.53e-29
MAF	-1.6656	5.80765	2.48e-31	2.57e-29
KLF10	-1.3417	6.71763	3.17e-31	3.28e-29
PEPD	-1.37468	6.34511	3.67e-31	3.78e-29
COX7A1	-1.97128	2.9013	3.84e-31	3.93e-29
TEF	-1.54384	4.27315	4.63e-31	4.71e-29
CA1	-3.94233	2.96935	4.92e-31	4.95e-29
PI16	-3.44774	3.53681	4.92e-31	4.95e-29
PSD	-2.9567	4.41492	5.65e-31	5.66e-29
SASH1	-1.58375	5.4365	5.92e-31	5.89e-29
UGT1A5	-4.01163	-2.93523	6.03e-31	5.97e-29
LAMB4	-2.7062	-0.79744	7.05e-31	6.94e-29
CLSPN	2.37833	3.96755	7.8e-31	7.6e-29
LRRC3B	-2.95136	-2.49591	7.8e-31	7.6e-29
XPNPEP2	-3.46653	4.53796	7.91e-31	7.67e-29
KIF14	2.58902	3.92353	8.34e-31	8.04e-29
SULT1A2	-2.79851	1.90319	8.91e-31	8.55e-29
MTFR1L	-0.971091	5.00363	9.16e-31	8.74e-29
ITLN2	-4.11351	0.712973	1e-30	9.5e-29
MAMDC2	-3.12118	3.33079	1.37e-30	1.29e-28
CBX7	-1.76912	5.01416	1.51e-30	1.42e-28
TXNDC5	-1.68313	4.55336	1.75e-30	1.63e-28
PIM1	-1.56621	5.85508	1.85e-30	1.72e-28
AIF1L	-2.4546	4.06964	1.94e-30	1.8e-28
ARHGAP10	-1.78429	4.40812	1.97e-30	1.82e-28
COL4A6	-3.10059	3.62318	2.05e-30	1.88e-28
SCNN1B	-3.64203	3.34728	2.16e-30	1.98e-28
C2orf40	-3.73082	4.24594	2.27e-30	2.06e-28
PPP1R3C	-2.78579	3.49791	2.91e-30	2.63e-28
FAM25A	-5.84856	1.22451	3.11e-30	2.8e-28
NR4A3	-2.43468	4.53428	3.2e-30	2.86e-28
VSTM2A	-3.6403	-0.570233	3.32e-30	2.96e-28
LY6G6C	-3.6104	1.7371	3.65e-30	3.23e-28
ADCYAP1R1	-3.1627	0.690195	4.04e-30	3.57e-28
PMM1	-1.35649	4.18931	4.08e-30	3.58e-28
PLAC9	-2.03843	2.41192	4.31e-30	3.77e-28
RAP1A	-1.1426	6.42062	4.41e-30	3.84e-28
CKB	-2.54114	7.21056	5.9e-30	5.11e-28
STIL	2.28024	4.90401	7.08e-30	6.09e-28
IL1RN	-2.84731	7.06467	7.09e-30	6.09e-28
TPM1	-2.09679	8.66197	8.88e-30	7.58e-28
HEBP1	-1.37599	5.05213	1.05e-29	8.97e-28
ADHFE1	-2.33461	1.27242	1.14e-29	9.65e-28
RNF11	-0.922998	6.41711	1.2e-29	1.01e-27
NCAM1	-2.84206	4.01722	1.26e-29	1.05e-27
FOSB	-2.80506	6.78721	1.26e-29	1.05e-27
PPP1CB	-0.926556	7.7985	1.3e-29	1.08e-27
IL20RB	-2.98348	2.31198	1.46e-29	1.21e-27
RHOB	-1.84653	8.57143	1.84e-29	1.52e-27
INPP5A	-1.23298	5.07141	1.85e-29	1.52e-27
NPAS4	-2.92887	-1.08232	2.27e-29	1.86e-27
PDK4	-2.72631	6.89476	2.37e-29	1.93e-27
TKFC	-1.43669	5.63642	2.39e-29	1.93e-27
PTN	-2.28755	3.47101	2.55e-29	2.05e-27
SAT2	-1.23677	4.58987	2.93e-29	2.35e-27
GLRA4	-3.55411	-1.59174	3.05e-29	2.44e-27
PER1	-1.82512	6.17362	3.17e-29	2.52e-27
DHRS11	-2.01594	5.23105	3.42e-29	2.71e-27
AMPD1	-2.94285	0.321593	4.18e-29	3.3e-27
BCO1	-2.54006	2.82338	5.01e-29	3.94e-27
ZFP36	-1.73735	8.64825	5.03e-29	3.94e-27
PAX9	-3.31259	3.48699	5.55e-29	4.33e-27
HPGD	-2.52099	6.38789	6.64e-29	5.16e-27
CYP4F22	-3.35464	1.25405	6.89e-29	5.32e-27
FOXI2	-2.97978	-1.69011	7.7e-29	5.93e-27
TBX10	-3.36228	1.18308	1.03e-28	7.92e-27
FAM107A	-2.32043	3.42718	1.25e-28	9.51e-27
ATP4B	-5.09438	5.94579	1.32e-28	1.01e-26
ACAN	3.64631	3.66676	1.35e-28	1.02e-26
ETFDH	-1.27034	4.61177	1.42e-28	1.07e-26
GIF	-4.74649	6.47563	1.46e-28	1.1e-26
CST1	7.15422	6.00019	1.48e-28	1.11e-26
ZER1	-0.984456	6.29204	1.62e-28	1.21e-26
TP53AIP1	-3.35065	-0.843356	1.64e-28	1.22e-26
LRRC3	-1.8161	3.63411	1.95e-28	1.45e-26
RDH12	-2.97954	1.63559	2.1e-28	1.55e-26
DPP6	-3.5452	2.07413	2.12e-28	1.55e-26
PTGS1	-1.84302	5.12125	2.17e-28	1.58e-26
CTHRC1	3.51499	5.33886	2.34e-28	1.71e-26
KRT78	-5.36344	4.96454	2.71e-28	1.97e-26
GDPD2	-2.79544	1.95436	2.76e-28	1.99e-26
NCCRP1	-4.04688	4.73673	3.1e-28	2.23e-26
GSTM2	-1.80497	3.1859	3.13e-28	2.24e-26
PDZRN4	-3.36066	2.635	3.78e-28	2.7e-26
E2F3	1.36038	4.60096	4.24e-28	3.01e-26
SMDT1	-1.08883	5.18949	4.34e-28	3.07e-26
RGS2	-1.92588	5.72857	5.04e-28	3.56e-26
DERL3	-2.41003	5.00706	5.14e-28	3.62e-26
TMEM154	-2.16821	4.34136	6.57e-28	4.6e-26
ADAMTS1	-1.97838	6.01659	7.36e-28	5.14e-26
GPM6A	-2.85447	0.918712	7.43e-28	5.17e-26
EFS	-2.0924	3.02327	8.64e-28	5.99e-26
ATAD2	2.01417	6.00347	8.89e-28	6.14e-26
ABCG5	-2.82206	1.49925	9.35e-28	6.43e-26
HELLS	2.00945	4.98722	9.48e-28	6.49e-26
FAM19A4	-4.16156	1.10722	9.67e-28	6.6e-26
TNFRSF17	-2.73656	1.71317	9.84e-28	6.7e-26
EHD3	-1.96905	4.22874	1.01e-27	6.86e-26
ASPA	-2.31793	1.35882	1.02e-27	6.87e-26
TMEM35A	-3.07787	1.73026	1.03e-27	6.94e-26
KLF9	-1.78561	6.24689	1.06e-27	7.13e-26
LRRC4	-1.97654	1.74781	1.09e-27	7.32e-26
FAT3	-3.09074	2.37897	1.1e-27	7.33e-26
KLF8	-2.09036	2.5194	1.11e-27	7.36e-26
NFE2L2	-0.945481	7.31558	1.13e-27	7.47e-26
LGALS9C	-2.95598	2.83448	1.16e-27	7.62e-26
INHBA	3.43139	5.96942	1.17e-27	7.7e-26
CRYAB	-2.53972	5.07835	1.18e-27	7.71e-26
CCDC69	-2.08673	5.8129	1.46e-27	9.53e-26
SLC7A3	-3.22499	-1.32886	1.78e-27	1.16e-25
XRCC2	2.23991	3.16571	2.02e-27	1.31e-25
DGKB	-2.96416	0.484532	2.21e-27	1.43e-25
PNLIPRP3	-4.77858	-1.65769	2.42e-27	1.56e-25
FLRT1	-2.38558	0.510717	2.44e-27	1.56e-25
ZWILCH	1.4665	4.69529	2.67e-27	1.71e-25
ELOVL4	-2.37444	1.21348	3.11e-27	1.98e-25
DUSP5	-1.95271	4.92108	3.24e-27	2.06e-25
CPO	-2.67632	-1.83909	3.62e-27	2.29e-25
EPM2A	-1.72508	2.69751	3.8e-27	2.39e-25
P2RY14	-2.19085	2.81567	3.8e-27	2.39e-25
PITX1	-2.05339	6.65009	4.14e-27	2.59e-25
UPK1A	-3.78336	1.08954	4.69e-27	2.93e-25
MTBP	1.91039	3.03727	4.75e-27	2.95e-25
MAB21L3	-3.55683	0.654377	5.01e-27	3.11e-25
GFRA4	-3.90859	-3.10365	5.12e-27	3.16e-25
KIAA1524	1.77017	3.7373	5.65e-27	3.48e-25
ELL2	-1.46337	5.70256	6.03e-27	3.7e-25
PMP2	-3.26656	-0.908753	6.17e-27	3.77e-25
ADAMTSL1	-1.95961	3.1124	6.4e-27	3.9e-25
CALM1	-0.924131	8.94291	7.08e-27	4.3e-25
TOM1L2	-1.31259	6.00662	7.59e-27	4.59e-25
OSGIN1	-1.81136	3.12204	8.44e-27	5.09e-25
PRKN	-1.94684	1.63257	8.47e-27	5.09e-25
NT5C1A	-2.86615	-2.88638	8.49e-27	5.09e-25
NEFM	-2.78859	-0.438481	9.1e-27	5.44e-25
HSPB8	-2.75033	5.72239	9.54e-27	5.69e-25
GSTA3	-3.79635	-2.69054	1.01e-26	5.98e-25
CASTOR1	-1.70035	0.325294	1.1e-26	6.53e-25
PCOLCE2	-2.71662	1.47216	1.11e-26	6.54e-25
GBP6	-4.38444	4.96326	1.16e-26	6.81e-25
GABRD	3.02808	1.34721	1.16e-26	6.82e-25
GPAT3	-2.00709	3.3866	1.47e-26	8.6e-25
CADM3	-3.02909	2.33106	1.62e-26	9.45e-25
DEFA5	-5.68243	5.06311	1.99e-26	1.16e-24
SOX15	-2.69303	2.31233	2.11e-26	1.22e-24
TMPRSS15	-4.73607	4.21232	2.15e-26	1.24e-24
KDM8	-1.07786	2.05878	2.28e-26	1.31e-24
TSLP	-2.25663	0.153806	2.32e-26	1.33e-24
KIF23	2.16701	4.88326	2.47e-26	1.41e-24
SCEL	-4.13921	5.22888	2.71e-26	1.54e-24
IGSF11	-2.68453	0.427339	2.81e-26	1.6e-24
KRT15	-3.50462	5.65818	2.86e-26	1.62e-24
ROGDI	-1.12709	4.49052	2.95e-26	1.67e-24
ABI3BP	-2.58171	5.90921	3.38e-26	1.91e-24
RBKS	-1.34817	2.49233	3.89e-26	2.19e-24
FBP2	-2.90032	1.31525	4.09e-26	2.29e-24
WNT2	4.49069	2.75806	5.2e-26	2.9e-24
SPINK7	-4.83977	3.16913	5.86e-26	3.27e-24
TPRG1	-2.40283	2.43994	6.05e-26	3.36e-24
KLK13	-4.1658	4.87607	7.27e-26	4.02e-24
FANCI	1.89115	5.50368	7.95e-26	4.39e-24
C3orf18	-1.68947	1.94666	9e-26	4.95e-24
ADAMTS12	3.13654	4.91374	9.83e-26	5.39e-24
C11orf96	-2.02227	6.34135	1.05e-25	5.73e-24
MYL9	-2.64261	9.6308	1.08e-25	5.86e-24
PRIMA1	-3.12029	3.80383	1.19e-25	6.47e-24
ZNF185	-2.49155	5.91778	1.32e-25	7.13e-24
CNFN	-3.86507	6.03834	1.36e-25	7.36e-24
NPPC	-3.08711	-0.537999	1.45e-25	7.82e-24
DSTN	-1.40041	8.87855	1.52e-25	8.17e-24
RCAN2	-2.12638	5.0057	1.67e-25	8.96e-24
GRHL3	-2.93014	3.35392	1.68e-25	8.96e-24
CAMK2A	-2.43103	0.148867	1.7e-25	9.09e-24
CAPN14	-4.18347	3.80856	1.71e-25	9.1e-24
ALDH3A1	-2.87067	6.20738	1.79e-25	9.48e-24
FHL1	-2.71046	7.46479	1.83e-25	9.7e-24
DSCC1	1.9865	3.61999	2.07e-25	1.09e-23
ZBTB16	-2.79004	2.92789	2.58e-25	1.36e-23
SLC39A10	1.77959	5.00495	2.76e-25	1.44e-23
NAP1L5	-1.63049	2.13779	3.48e-25	1.82e-23
PGM2L1	1.69857	4.84421	3.72e-25	1.94e-23
KLHL41	-2.41699	-0.441511	4.03e-25	2.1e-23
ANKRD63	-3.26842	-2.69284	4.91e-25	2.54e-23
SMTN	-2.1431	7.79256	4.97e-25	2.57e-23
C17orf78	-3.53297	2.28584	5.16e-25	2.66e-23
DHRS7	-1.2391	5.58471	5.22e-25	2.69e-23
ALDH6A1	-1.1709	5.22068	5.25e-25	2.69e-23
A2ML1	-4.58596	6.68353	5.37e-25	2.74e-23
ATP4A	-4.76053	6.39617	6.76e-25	3.45e-23
IGLL5	-2.78165	7.08104	7.3e-25	3.71e-23
GRIA4	-2.52935	-0.598454	8e-25	4.06e-23
ADRB2	-2.161	1.48747	8.23e-25	4.16e-23
BTC	-1.78344	3.1553	8.41e-25	4.24e-23
NDRG4	-2.01178	2.74682	8.58e-25	4.31e-23
CD36	-2.1102	4.46279	9.19e-25	4.61e-23
ANLN	2.08632	6.05909	1.15e-24	5.75e-23
KNTC1	1.58211	5.26638	1.15e-24	5.75e-23
SLC15A1	-3.36188	3.87401	1.19e-24	5.91e-23
EXO1	2.21898	3.64745	1.19e-24	5.92e-23
CIDEA	-3.83823	-0.676183	1.32e-24	6.51e-23
AKR1B15	-3.29697	1.03863	1.33e-24	6.55e-23
ATP5J	-1.08684	6.71661	1.47e-24	7.26e-23
CRADD	-0.927488	2.84324	1.49e-24	7.33e-23
ATAD5	1.55684	3.81077	1.55e-24	7.59e-23
C1orf112	1.49052	3.25123	1.69e-24	8.25e-23
EME1	2.22146	2.14447	1.7e-24	8.27e-23
CENPI	1.85299	2.75277	1.82e-24	8.85e-23
DUSP1	-1.7986	7.95669	1.83e-24	8.85e-23
LMO3	-2.43101	2.80441	1.87e-24	9.06e-23
MT1X	-1.87894	4.72213	1.89e-24	9.12e-23
MICALL1	-1.25994	5.9949	2.07e-24	9.97e-23
CRY2	-1.08399	5.00225	2.39e-24	1.14e-22
DTL	2.0436	4.58669	2.44e-24	1.17e-22
ADAM12	3.7426	4.46846	2.48e-24	1.18e-22
GKN2	-4.64779	7.87016	2.63e-24	1.25e-22
TMEM236	-2.92497	2.05933	2.72e-24	1.29e-22
KIF18B	2.29652	4.7512	2.98e-24	1.41e-22
DHRS1	-1.21584	4.31303	3.02e-24	1.43e-22
SCUBE1	-2.24585	3.36748	3.05e-24	1.44e-22
YPEL5	-0.875376	5.90751	3.13e-24	1.47e-22
CRYL1	-1.5074	5.32092	3.35e-24	1.57e-22
AHNAK	-1.48351	9.8276	3.51e-24	1.64e-22
JUN	-1.40727	7.99702	3.85e-24	1.8e-22
SGCA	-2.63929	2.91811	4.3e-24	2e-22
MXI1	-1.20619	5.23719	4.38e-24	2.03e-22
ARHGAP11A	1.9196	5.22959	5.16e-24	2.39e-22
TMEM120A	-1.13788	5.05428	5.38e-24	2.49e-22
ENC1	2.02021	7.00893	5.97e-24	2.75e-22
C14orf39	-2.72305	-2.27982	6.45e-24	2.97e-22
MT1M	-2.62344	2.19135	6.57e-24	3.01e-22
SI	-3.81493	6.46266	6.86e-24	3.14e-22
FAM46B	-2.67177	3.67708	6.94e-24	3.17e-22
VEGFD	-2.8734	1.03137	6.96e-24	3.17e-22
RAD51AP1	1.97775	3.83398	7.01e-24	3.19e-22
KLF4	-1.64956	6.85026	7.24e-24	3.28e-22
MPP1	-1.63201	4.48872	7.43e-24	3.36e-22
ST6GALNAC6	-1.29135	4.79253	8.12e-24	3.66e-22
ANGPTL7	-2.73045	0.341144	8.58e-24	3.86e-22
PLCD1	-1.38424	3.99159	8.69e-24	3.9e-22
RFC3	1.82106	4.91173	8.7e-24	3.9e-22
CENPF	2.32801	6.49381	8.84e-24	3.95e-22
ACAA1	-1.05675	5.22621	9.01e-24	4.01e-22
RPRM	-3.04236	0.105683	9.44e-24	4.2e-22
RNF225	-3.67159	-0.427363	9.82e-24	4.36e-22
SLC22A17	-2.00038	3.75479	1.03e-23	4.55e-22
DNA2	1.95191	3.47324	1.08e-23	4.75e-22
SLC2A4	-2.66417	3.48708	1.1e-23	4.82e-22
ATP11A	1.95511	7.37724	1.33e-23	5.83e-22
TPX2	2.24892	6.71175	1.4e-23	6.12e-22
TCP11L2	-1.43589	3.58017	1.44e-23	6.31e-22
LIMS2	-2.23307	5.56902	1.46e-23	6.36e-22
SLC5A1	-2.49295	6.13541	1.49e-23	6.48e-22
UGT1A1	-3.43964	2.76469	1.61e-23	7e-22
MKNK2	-1.14716	7.55358	1.65e-23	7.14e-22
TRIP13	2.28353	4.49802	1.87e-23	8.09e-22
DLEU7	1.89473	0.214567	1.96e-23	8.43e-22
RBPMS2	-2.62735	4.679	2.12e-23	9.11e-22
NECAB1	-2.46487	2.07982	2.21e-23	9.47e-22
FAM72A	2.14229	0.563776	2.3e-23	9.86e-22
MMP11	4.28649	6.59892	2.43e-23	1.04e-21
ANKRD53	-1.69309	0.121066	2.51e-23	1.07e-21
TSC22D3	-1.65665	6.62914	2.61e-23	1.11e-21
ACACB	-1.63292	5.14449	2.64e-23	1.12e-21
IQGAP3	2.1456	6.06575	2.65e-23	1.12e-21
EMILIN3	-2.23877	0.445305	2.79e-23	1.18e-21
KIF18A	2.12089	3.65412	2.86e-23	1.21e-21
ATP6V1G2	-1.97497	-0.378654	2.89e-23	1.21e-21
SHBG	-2.4237	-0.433791	2.99e-23	1.25e-21
COL11A1	5.98498	4.73492	3.02e-23	1.27e-21
SLC5A11	-2.55579	-0.528585	3.06e-23	1.28e-21
CHODL	-2.76692	0.177036	3.89e-23	1.62e-21
SRSF5	-0.773094	6.78878	4.03e-23	1.68e-21
C1QTNF2	-1.909	1.11956	4.14e-23	1.71e-21
ATP1B2	-2.07023	2.34618	4.14e-23	1.71e-21
PLN	-2.83283	5.13441	4.38e-23	1.81e-21
FOXF1	-1.91164	5.33784	4.44e-23	1.83e-21
ACBD4	-1.01447	3.50031	4.45e-23	1.83e-21
CENPO	1.37446	3.93057	4.64e-23	1.9e-21
NRXN1	-2.89305	1.56308	4.75e-23	1.95e-21
SLC5A7	-3.34821	-0.31314	5.26e-23	2.15e-21
CDHR5	-2.37257	7.09203	5.36e-23	2.18e-21
FOXF2	-1.96518	4.57116	5.83e-23	2.37e-21
LRFN4	2.09878	5.36901	6.34e-23	2.57e-21
SEPT5	-1.83108	3.4229	6.55e-23	2.65e-21
FAXDC2	-1.97924	4.4447	6.71e-23	2.71e-21
ARL4D	-2.32197	2.32661	6.78e-23	2.73e-21
PRRT4	-2.79918	-0.54193	7e-23	2.82e-21
MCM10	2.29653	3.60109	7.13e-23	2.86e-21
PNCK	-3.03708	2.96823	7.18e-23	2.88e-21
PITPNM3	-2.06326	4.65343	7.54e-23	3.01e-21
NEGR1	-2.30469	4.23674	7.68e-23	3.06e-21
BUB1	2.07408	5.28213	7.82e-23	3.11e-21
METTL7A	-1.57502	6.17247	8.16e-23	3.24e-21
CENPL	1.304	3.39283	8.19e-23	3.25e-21
C1QTNF6	2.00129	4.23253	8.21e-23	3.25e-21
RCC2	1.28981	7.50813	8.5e-23	3.36e-21
C1QL1	-2.26532	1.7593	8.54e-23	3.36e-21
DMPK	-1.89183	5.65416	8.64e-23	3.39e-21
BCL2L2	-0.937611	5.17633	8.81e-23	3.46e-21
DKC1	1.31478	6.297	9.03e-23	3.54e-21
AC136428.1	-3.26021	0.635758	9.07e-23	3.54e-21
TBC1D31	1.40072	3.55615	9.53e-23	3.71e-21
SMIM5	-1.98299	2.12068	9.53e-23	3.71e-21
GHR	-2.14141	2.55658	1.14e-22	4.43e-21
TIMELESS	1.54978	5.41071	1.22e-22	4.74e-21
APOBEC1	-2.97197	2.31545	1.26e-22	4.86e-21
GFOD1	-1.69684	4.40538	1.28e-22	4.95e-21
SLC10A6	-2.34682	-0.115185	1.3e-22	5.02e-21
BGN	2.59022	9.00571	1.32e-22	5.08e-21
ZNF695	2.97874	1.12399	1.33e-22	5.08e-21
CALCOCO1	-1.12353	6.02589	1.42e-22	5.42e-21
HOXC10	6.58966	3.95741	1.44e-22	5.48e-21
NOS1	-2.90742	1.15365	1.44e-22	5.5e-21
TTC9	-2.18004	4.44362	1.51e-22	5.72e-21
HOXC9	4.37772	1.81874	1.54e-22	5.85e-21
SUSD2	-1.9219	4.5431	1.57e-22	5.94e-21
GSTA1	-3.15196	5.41433	1.58e-22	5.99e-21
STX12	-0.806499	5.77192	1.63e-22	6.15e-21
PTCHD1	-3.00454	2.53505	1.81e-22	6.81e-21
DNAJB5	-2.21405	4.60717	1.89e-22	7.12e-21
GJB2	-2.23397	6.46063	2e-22	7.5e-21
CRCT1	-5.42343	4.55117	2.12e-22	7.92e-21
PRR5-ARHGAP8	2.71303	-0.563115	2.44e-22	9.12e-21
MZB1	-2.44821	4.83905	2.57e-22	9.58e-21
LYPD3	-3.17154	5.42851	2.59e-22	9.63e-21
MXD1	-1.61102	6.71702	2.66e-22	9.88e-21
NPR1	-1.7252	3.25327	2.83e-22	1.05e-20
CKM	-2.77953	0.121164	2.95e-22	1.09e-20
SBSN	-4.70596	4.75988	3.04e-22	1.12e-20
MOGAT2	-3.10446	4.55238	3.06e-22	1.13e-20
COL1A1	3.00833	11.9678	3.06e-22	1.13e-20
CCDC146	-1.60979	2.92319	3.22e-22	1.18e-20
SALL4	4.9721	2.86569	3.29e-22	1.2e-20
ZFYVE1	-0.819915	4.42316	3.29e-22	1.2e-20
ZNF331	-1.77092	4.22352	3.33e-22	1.21e-20
RERG	-2.22924	3.74728	3.61e-22	1.31e-20
NDRG2	-1.41225	5.76131	3.76e-22	1.37e-20
HADH	-1.09581	5.95898	3.79e-22	1.37e-20
NKX6-2	-3.93598	2.19979	3.97e-22	1.44e-20
KIF26B	2.68294	5.04519	4.06e-22	1.47e-20
IBSP	6.73288	0.34455	4.14e-22	1.49e-20
PLCL1	-1.6281	2.62055	4.14e-22	1.49e-20
ADA	-1.71819	4.15131	4.17e-22	1.5e-20
FNDC5	-2.23796	1.38465	4.2e-22	1.51e-20
CSRP1	-1.96677	8.95201	4.51e-22	1.61e-20
ADGRG4	-3.34266	-1.47884	4.66e-22	1.66e-20
IMPG2	-1.87358	-0.780452	4.76e-22	1.7e-20
PDLIM2	-1.32041	4.75154	4.89e-22	1.74e-20
GKN1	-4.68877	9.99757	4.95e-22	1.76e-20
QTRT2	0.972644	4.60538	5.12e-22	1.81e-20
NDC80	1.88182	4.02047	5.38e-22	1.9e-20
GLUL	-1.22075	8.52227	5.39e-22	1.9e-20
GPER1	-2.27559	2.39671	5.44e-22	1.92e-20
ADAMTS2	2.72392	6.16586	5.67e-22	1.99e-20
SLC52A1	-2.35561	1.19245	6.15e-22	2.16e-20
XKR4	-2.61194	0.801734	6.22e-22	2.18e-20
NKAPL	-2.04403	-1.03716	6.43e-22	2.25e-20
TIAM1	-1.88564	3.54123	7.13e-22	2.49e-20
ANKRD9	-1.12544	5.42727	7.48e-22	2.61e-20
RECQL4	2.18562	5.1676	7.53e-22	2.62e-20
PRC1	1.77305	5.66144	8.13e-22	2.82e-20
COL21A1	-2.20256	1.70261	8.46e-22	2.93e-20
ACOX3	-0.961701	4.27757	8.59e-22	2.97e-20
CHEK1	1.53339	4.48158	9.07e-22	3.13e-20
CYB5A	-1.14649	5.84192	9.1e-22	3.14e-20
CDKN1A	-1.38627	7.0517	9.75e-22	3.35e-20
HRH2	-1.82215	1.38227	9.96e-22	3.42e-20
SLITRK3	-3.1157	-0.29354	1.01e-21	3.48e-20
CADM2	-2.89554	0.830319	1.02e-21	3.48e-20
JDP2	-1.10482	4.47947	1.03e-21	3.51e-20
SSBP2	-1.69101	4.1128	1.04e-21	3.56e-20
PSCA	-3.43979	8.61405	1.15e-21	3.91e-20
ATP1A2	-3.06596	4.0003	1.18e-21	4.02e-20
PRIM2	1.10736	3.93326	1.21e-21	4.09e-20
ITGB1BP2	-1.87253	0.531542	1.25e-21	4.22e-20
TGM1	-3.62434	4.89538	1.28e-21	4.33e-20
ARHGEF25	-2.03661	3.71432	1.29e-21	4.34e-20
PGRMC2	-0.818386	6.36542	1.32e-21	4.44e-20
MEI1	-1.85171	2.23806	1.32e-21	4.45e-20
PXMP2	-1.26147	3.85525	1.36e-21	4.57e-20
C15orf59	-2.18169	1.74457	1.49e-21	4.98e-20
BMPER	-2.30801	1.2387	1.52e-21	5.07e-20
FANCD2	1.64809	4.38989	1.57e-21	5.24e-20
JAM2	-1.89086	4.24183	1.58e-21	5.24e-20
CACNB2	-2.02035	2.76333	1.67e-21	5.56e-20
CEP55	2.00704	5.14524	1.7e-21	5.66e-20
ACO2	-1.00348	6.84561	1.72e-21	5.71e-20
MMS22L	1.41714	4.22257	1.8e-21	5.96e-20
DNAJC18	-1.33205	2.94395	1.81e-21	5.98e-20
NUF2	2.09313	3.93462	1.97e-21	6.5e-20
SEMA6D	-1.98464	3.45135	2.02e-21	6.65e-20
HADHA	-0.830284	7.55463	2.06e-21	6.75e-20
TEAD4	1.5609	4.67875	2.11e-21	6.9e-20
C22orf39	-0.917228	4.48934	2.12e-21	6.93e-20
PLA2G2C	-2.46925	-2.34247	2.12e-21	6.93e-20
FKBP5	-1.57133	6.19269	2.23e-21	7.27e-20
RNF122	-1.29713	3.20126	2.27e-21	7.39e-20
DGKG	-2.09464	2.80364	2.33e-21	7.59e-20
NEFL	-3.18279	0.784012	2.4e-21	7.77e-20
TRIM59	1.44811	3.43039	2.48e-21	8.03e-20
JUNB	-1.35187	8.21182	2.57e-21	8.31e-20
GINS1	1.9202	4.35769	2.74e-21	8.84e-20
BUB1B	1.99271	4.68417	2.79e-21	8.99e-20
SIDT2	-1.11193	6.24409	2.97e-21	9.55e-20
HOXC11	4.45225	2.80029	3.06e-21	9.81e-20
BTD	-1.09046	4.39746	3.06e-21	9.81e-20
SCN7A	-2.88016	2.66661	3.23e-21	1.03e-19
TMEM25	-1.67171	3.75635	3.23e-21	1.03e-19
RUNX1	1.44076	6.9253	3.5e-21	1.12e-19
CYBRD1	-1.79486	6.91525	3.54e-21	1.13e-19
DNASE1L3	-2.27983	2.04453	3.95e-21	1.25e-19
CAP2	-2.08825	4.16143	4.34e-21	1.38e-19
SLC7A8	-1.6578	5.88899	4.62e-21	1.46e-19
ABCG8	-3.09007	1.59744	4.73e-21	1.5e-19
KIF4A	1.99001	4.61989	4.74e-21	1.5e-19
RAD51D	0.837636	3.88736	4.8e-21	1.51e-19
MAP3K20	-1.69342	7.19978	4.96e-21	1.56e-19
TGFB1I1	-1.79865	6.26817	5e-21	1.57e-19
TNFSF12	-1.40831	4.17688	5.18e-21	1.62e-19
CGNL1	-1.99803	4.16854	5.23e-21	1.64e-19
FAM91A1	1.22191	6.56822	5.24e-21	1.64e-19
PPP1R12C	-1.23679	6.34499	5.31e-21	1.66e-19
STRIP2	2.64296	3.25551	5.48e-21	1.71e-19
TP53INP2	-1.35645	6.60462	5.75e-21	1.79e-19
WDR62	2.01752	4.20393	6.01e-21	1.86e-19
TMEM26	1.88301	1.25673	6.07e-21	1.88e-19
MTFR2	2.03126	2.77056	6.14e-21	1.9e-19
GGN	-1.49849	0.450875	6.86e-21	2.12e-19
STON1	-2.06599	4.34982	6.88e-21	2.12e-19
SGO1	1.96082	3.44673	6.93e-21	2.13e-19
SLC2A2	-3.7376	1.09615	7.52e-21	2.31e-19
PPAT	1.43965	4.33439	7.59e-21	2.33e-19
RNFT2	2.16039	3.23816	7.66e-21	2.35e-19
SOX17	-1.58017	2.27243	7.8e-21	2.38e-19
MEST	2.1605	5.79629	7.81e-21	2.38e-19
CCDC150	2.31573	1.47821	8.3e-21	2.53e-19
PGM5	-2.7357	5.78867	8.43e-21	2.56e-19
FAM129A	-2.11736	6.76265	8.54e-21	2.6e-19
HOXA4	-1.91844	1.97393	8.75e-21	2.65e-19
PDE2A	-1.75416	3.43309	8.94e-21	2.71e-19
CIRBP	-0.868334	6.5566	9.92e-21	3e-19
TUBAL3	-2.9158	1.26385	9.94e-21	3e-19
CENPE	2.01508	4.86129	1.01e-20	3.04e-19
SLC5A5	-3.37136	4.41056	1.03e-20	3.11e-19
CA11	-1.41275	2.67025	1.05e-20	3.16e-19
P2RY1	-1.93315	2.57474	1.09e-20	3.26e-19
KIF2C	1.82925	4.95122	1.15e-20	3.43e-19
APOA1	-3.92601	6.9677	1.15e-20	3.43e-19
TMOD1	-2.27594	3.22468	1.22e-20	3.63e-19
KLF15	-2.32315	2.49755	1.26e-20	3.76e-19
RIPK2	1.34765	4.942	1.35e-20	4.02e-19
S100A9	-3.28752	8.4141	1.36e-20	4.03e-19
MOB2	-0.85345	4.67969	1.39e-20	4.12e-19
ADAMTS14	2.56103	3.68287	1.42e-20	4.2e-19
NUDCD1	1.32402	4.64958	1.47e-20	4.33e-19
MLNR	-3.17917	-0.417694	1.47e-20	4.34e-19
KIF15	1.89046	3.87415	1.48e-20	4.34e-19
CCNDBP1	-0.771712	5.21146	1.49e-20	4.37e-19
PRADC1	-1.1197	3.67086	1.51e-20	4.44e-19
CFAP157	1.48347	1.76734	1.54e-20	4.51e-19
DBF4	1.58737	4.539	1.56e-20	4.58e-19
TFF1	-3.07202	9.45416	1.71e-20	5e-19
MAPK3	-1.09267	7.18929	1.72e-20	5.02e-19
CLIC3	-2.34175	4.48035	1.8e-20	5.23e-19
MYOM2	-1.65674	0.903599	1.97e-20	5.74e-19
NCOA4	-0.786947	7.97878	2.01e-20	5.83e-19
CRISP3	-4.40044	4.56959	2.24e-20	6.49e-19
TPM2	-2.27322	8.53046	2.3e-20	6.65e-19
TGFBR3	-1.74805	5.53921	2.3e-20	6.65e-19
TOP2A	2.53297	7.6939	2.33e-20	6.71e-19
ARHGEF37	-1.45303	4.2181	2.35e-20	6.76e-19
ASPM	2.0771	5.38134	2.37e-20	6.8e-19
URB2	1.25518	4.44201	2.4e-20	6.88e-19
FANCB	1.84468	1.2376	2.44e-20	6.99e-19
ANGPTL1	-2.73686	3.68592	2.44e-20	6.99e-19
CDC7	1.72192	3.47391	2.47e-20	7.04e-19
NOP2	1.19813	5.68716	2.61e-20	7.44e-19
PDZD4	-2.32537	2.37812	2.62e-20	7.47e-19
E2F1	1.80691	4.64695	2.65e-20	7.52e-19
ZBTB4	-1.09362	6.7059	2.86e-20	8.12e-19
WDHD1	1.48682	3.94256	2.87e-20	8.13e-19
FAP	2.90284	3.88871	2.95e-20	8.35e-19
FBXL5	-0.794866	6.26658	2.96e-20	8.37e-19
OSBPL3	1.38408	5.88236	3.08e-20	8.7e-19
STIM1	-0.904306	5.9575	3.13e-20	8.81e-19
KCNJ13	-2.28217	0.158994	3.28e-20	9.22e-19
GSDMC	-2.72966	1.01516	3.28e-20	9.23e-19
TROAP	2.03966	4.60318	3.4e-20	9.54e-19
KLF2	-1.66648	6.74857	3.43e-20	9.6e-19
EPHA7	-2.91846	3.76333	3.51e-20	9.81e-19
CPA4	-3.1369	0.889186	3.72e-20	1.04e-18
VAMP2	-0.98424	5.93132	3.74e-20	1.04e-18
CCDC107	-1.30496	3.23687	3.83e-20	1.07e-18
ARHGEF26	-2.14964	3.90707	3.84e-20	1.07e-18
PIGW	1.24134	3.33704	3.94e-20	1.09e-18
EGR1	-1.78315	8.06921	3.94e-20	1.09e-18
SLC7A9	-2.88936	2.90286	3.96e-20	1.1e-18
NDC1	1.33709	5.83575	3.98e-20	1.1e-18
ACADM	-1.01746	5.41757	4.18e-20	1.15e-18
CAPNS2	-3.99406	0.451629	4.24e-20	1.17e-18
NKX6-1	-3.35562	1.06194	4.24e-20	1.17e-18
PABPC1L	2.56528	4.49566	4.54e-20	1.25e-18
BHMT2	-2.09731	1.6678	4.83e-20	1.33e-18
ARHGAP11B	1.7008	3.36774	5e-20	1.37e-18
PTH1R	-1.88805	0.228075	5.02e-20	1.37e-18
AARD	-2.49596	0.163663	5.03e-20	1.37e-18
KPRP	-5.30596	1.4467	5.13e-20	1.4e-18
ORC6	1.88637	3.25243	5.19e-20	1.41e-18
KLK12	-3.54161	2.37529	5.62e-20	1.53e-18
CEBPD	-1.29818	7.20593	5.63e-20	1.53e-18
FAM25C	-3.57681	-4.27856	5.76e-20	1.56e-18
PRR11	1.58824	4.99144	5.91e-20	1.6e-18
COLGALT1	0.983435	6.74599	6.37e-20	1.72e-18
NEK2	2.11257	4.44092	6.41e-20	1.73e-18
CHAD	-2.24607	1.12365	6.68e-20	1.8e-18
PNRC1	-0.90637	7.22262	6.78e-20	1.83e-18
EPHA6	-2.89357	-0.500489	6.97e-20	1.87e-18
NKX3-1	-1.93028	2.39193	7.07e-20	1.9e-18
RSPO2	-2.64671	1.45616	7.15e-20	1.92e-18
COL4A5	-2.13173	4.64945	7.17e-20	1.92e-18
SERTAD1	-1.14002	4.20249	7.32e-20	1.96e-18
CASQ2	-2.92013	3.35116	7.51e-20	2e-18
TMEM108	-1.63839	1.17595	7.62e-20	2.03e-18
MUC21	-5.00134	6.64877	8.15e-20	2.17e-18
RMND5B	-0.788299	5.17788	8.18e-20	2.17e-18
KY	-2.1217	0.204036	8.22e-20	2.18e-18
HOPX	-2.14343	5.28147	8.22e-20	2.18e-18
CLIP3	-1.8873	5.17331	8.46e-20	2.24e-18
BDKRB1	-1.68034	1.36499	8.5e-20	2.25e-18
KIF20B	1.3754	5.06969	8.57e-20	2.26e-18
GTPBP4	1.07982	5.8351	8.72e-20	2.3e-18
MOAP1	-0.868952	4.54429	8.77e-20	2.31e-18
TNFAIP8L3	-1.8637	1.94502	9.13e-20	2.4e-18
USH1G	-3.38455	-0.0904963	9.18e-20	2.41e-18
NLRX1	-1.11475	4.65405	9.26e-20	2.43e-18
OLR1	3.10025	3.17428	9.28e-20	2.43e-18
NTN1	-2.09531	5.30577	9.43e-20	2.46e-18
ALDH3A2	-1.11233	6.48251	1.05e-19	2.74e-18
2020-03-02	-0.988632	4.67382	1.07e-19	2.78e-18
UHRF1	1.94941	4.63721	1.07e-19	2.79e-18
TNFRSF10B	1.40131	6.18989	1.1e-19	2.85e-18
JUND	-1.09597	8.30973	1.1e-19	2.85e-18
FANCA	1.71967	4.7259	1.11e-19	2.89e-18
FBP1	-1.78717	6.28932	1.12e-19	2.89e-18
FOXS1	2.61021	2.37505	1.15e-19	2.98e-18
TINCR	-2.70423	1.19904	1.26e-19	3.26e-18
RAD51	1.54048	3.48407	1.27e-19	3.27e-18
C15orf62	-1.68468	1.40386	1.3e-19	3.36e-18
SLC25A20	-1.11199	4.21487	1.32e-19	3.39e-18
GID4	-0.968544	3.88993	1.36e-19	3.5e-18
CYP4B1	-2.81109	1.7132	1.39e-19	3.56e-18
PNPT1	1.06078	5.19121	1.39e-19	3.56e-18
GSTA2	-3.35104	2.83135	1.41e-19	3.6e-18
RBL1	1.29178	4.43211	1.43e-19	3.66e-18
SPAG5	1.76619	5.16964	1.45e-19	3.69e-18
SKA3	2.01721	4.36827	1.5e-19	3.83e-18
HJURP	2.00823	4.28205	1.51e-19	3.84e-18
METTL24	-2.47463	1.41435	1.52e-19	3.86e-18
KCNB1	-2.84007	2.48266	1.52e-19	3.87e-18
DAAM2	-1.86598	4.87082	1.53e-19	3.89e-18
ZNF750	-3.30345	3.43841	1.55e-19	3.92e-18
SERPINH1	1.39614	7.71501	1.58e-19	3.98e-18
CTNNA3	-2.96522	2.38875	1.66e-19	4.18e-18
SLC25A42	-1.05357	2.97099	1.66e-19	4.19e-18
S100A8	-3.4412	7.53366	1.67e-19	4.2e-18
SGO2	1.60567	3.75289	1.67e-19	4.21e-18
PCP4L1	-2.92436	1.7307	1.69e-19	4.23e-18
NCAPG2	1.48165	5.03286	1.69e-19	4.24e-18
DIEXF	0.950599	5.19616	1.7e-19	4.25e-18
KCNMB1	-2.37532	5.09504	1.7e-19	4.25e-18
MINDY1	-1.05004	4.91365	1.73e-19	4.32e-18
ALDOC	-1.48552	4.352	1.87e-19	4.67e-18
MB21D1	1.50571	4.12993	2.01e-19	4.99e-18
THSD4	-1.80593	4.96088	2.01e-19	5e-18
LY6H	-2.13342	-0.169718	2.1e-19	5.22e-18
FAM72B	2.07154	1.03863	2.13e-19	5.27e-18
SNX10	1.82816	4.52831	2.15e-19	5.31e-18
SMOC2	-2.21392	6.68047	2.22e-19	5.48e-18
DSC3	-3.40964	4.58482	2.24e-19	5.52e-18
TREM2	2.81004	3.20827	2.28e-19	5.62e-18
SPDL1	1.22887	4.00309	2.32e-19	5.7e-18
CES2	-1.86027	7.82802	2.41e-19	5.92e-18
SNRPN	-1.60081	3.90172	2.49e-19	6.13e-18
TMEM40	-3.51085	2.32499	2.51e-19	6.16e-18
PSAPL1	-3.34256	3.99082	2.59e-19	6.35e-18
POLR1B	1.01393	5.17818	2.63e-19	6.43e-18
EIF4E3	-1.2544	5.0085	2.69e-19	6.58e-18
JAKMIP2	-1.89483	1.22422	2.7e-19	6.58e-18
GPR155	-1.80406	4.74689	2.76e-19	6.72e-18
BLM	1.84311	3.87507	2.77e-19	6.75e-18
MYOM1	-2.09001	3.26579	2.83e-19	6.88e-18
RASD2	-1.73872	3.26606	2.85e-19	6.92e-18
AGRN	1.65984	8.56778	2.88e-19	6.98e-18
MAPKBP1	-0.923215	4.78931	2.96e-19	7.16e-18
MME	-2.57238	5.12668	3.02e-19	7.31e-18
HOXC8	3.86407	1.45541	3.1e-19	7.49e-18
MPC1	-1.07038	5.24156	3.11e-19	7.49e-18
VWC2	-2.75698	-0.274426	3.24e-19	7.8e-18
MFSD4A	-2.3118	4.95169	3.25e-19	7.82e-18
ZNF367	1.51571	3.97132	3.26e-19	7.82e-18
PPP1R14A	-2.09666	4.25891	3.33e-19	8e-18
KPNA2	1.44438	7.01395	3.45e-19	8.28e-18
CWH43	-4.1493	1.01484	3.52e-19	8.42e-18
CORO6	-1.91167	0.914919	3.54e-19	8.45e-18
MCM8	1.39113	4.89814	3.57e-19	8.53e-18
MKI67	1.92685	7.87672	3.62e-19	8.62e-18
FAM214A	-0.995529	5.03722	3.67e-19	8.74e-18
PBXIP1	-1.11282	6.70727	3.68e-19	8.74e-18
PUS7	1.55249	4.7186	3.76e-19	8.94e-18
AKR1C1	-2.22883	5.23358	3.8e-19	9e-18
ID3	-1.21647	5.51057	3.84e-19	9.09e-18
KIF11	1.59312	5.57131	3.86e-19	9.14e-18
KANK2	-1.60428	6.87353	3.93e-19	9.29e-18
PADI1	-3.55326	2.93658	3.96e-19	9.33e-18
RAD54L	1.8005	3.15377	4.07e-19	9.6e-18
BEX4	-1.69085	3.75765	4.4e-19	1.04e-17
MS4A8	-2.5988	3.59298	4.78e-19	1.12e-17
MCM2	1.5695	6.03161	5.08e-19	1.19e-17
GNA11	-0.949829	7.35067	5.14e-19	1.2e-17
PIRT	-2.66578	-0.603741	5.21e-19	1.22e-17
CDCA5	1.87697	4.73594	5.29e-19	1.24e-17
PCK1	-2.97922	5.38666	5.39e-19	1.26e-17
MELK	1.92444	4.73518	5.66e-19	1.32e-17
SOX4	1.77533	7.59674	5.85e-19	1.36e-17
TXNIP	-1.4489	9.12901	6.08e-19	1.42e-17
DDIAS	1.90554	3.38486	6.46e-19	1.5e-17
AQP3	-2.45175	6.23184	6.58e-19	1.53e-17
OTX1	2.24702	3.00444	6.6e-19	1.53e-17
CDK1	1.86812	5.58755	6.68e-19	1.55e-17
PHGR1	-2.97779	7.10187	6.92e-19	1.6e-17
DMBX1	4.72993	0.831074	6.97e-19	1.61e-17
SDS	2.5402	3.70492	6.97e-19	1.61e-17
ETNPPL	-3.23602	-0.599267	7.15e-19	1.65e-17
DCLK3	2.28743	-0.238479	7.38e-19	1.7e-17
DDX21	1.127	7.30364	7.75e-19	1.78e-17
SCUBE2	-1.97791	2.79542	8e-19	1.84e-17
IL11RA	-1.22283	2.15841	8.15e-19	1.87e-17
DLG2	-1.95293	1.79322	8.15e-19	1.87e-17
MAD2L1	1.79977	5.00929	8.23e-19	1.88e-17
TMEM206	1.07667	3.08289	8.26e-19	1.89e-17
C5orf34	1.73697	2.13611	9.06e-19	2.07e-17
PDZD2	-1.5624	4.07987	9.2e-19	2.1e-17
BDH2	-1.11934	4.01506	9.22e-19	2.1e-17
PM20D1	-1.90656	-0.361187	9.26e-19	2.11e-17
CELSR3	2.5814	4.62894	9.37e-19	2.13e-17
DCSTAMP	3.66351	-0.453859	9.52e-19	2.16e-17
HMGCLL1	-2.23888	-1.55978	9.68e-19	2.19e-17
GTSE1	1.86116	4.33038	9.81e-19	2.22e-17
CYSTM1	-1.7379	8.54302	1.06e-18	2.39e-17
CDCA2	2.08596	3.87186	1.09e-18	2.47e-17
VSIG2	-2.47056	6.16327	1.15e-18	2.59e-17
BRCA1	1.41997	4.8118	1.15e-18	2.59e-17
BAG3	-1.27925	6.55019	1.19e-18	2.67e-17
GINS4	1.70791	3.03193	1.2e-18	2.7e-17
FBXO8	-0.746478	4.07998	1.24e-18	2.79e-17
HMGB3	1.72176	5.50872	1.3e-18	2.9e-17
TUBB6	-1.49722	5.83682	1.32e-18	2.96e-17
DNMT1	1.16055	6.63317	1.32e-18	2.96e-17
WFDC12	-2.95681	-1.89974	1.41e-18	3.14e-17
HEATR1	1.19321	5.93833	1.41e-18	3.15e-17
CYB5R1	-0.922653	5.07835	1.44e-18	3.2e-17
BRIP1	1.67239	3.46836	1.46e-18	3.25e-17
CAD	1.17863	6.53003	1.54e-18	3.42e-17
ATP13A3	1.14407	7.3247	1.56e-18	3.47e-17
RAD54B	1.6116	2.14162	1.58e-18	3.51e-17
PLK4	1.58662	3.84094	1.61e-18	3.56e-17
MPPED2	-1.80958	0.835778	1.65e-18	3.66e-17
CKAP2L	1.7566	3.94341	1.72e-18	3.8e-17
HSPD1	1.33884	8.47157	1.72e-18	3.81e-17
PKIG	-1.3307	5.24946	1.85e-18	4.08e-17
AES	-0.831136	8.15109	1.88e-18	4.15e-17
PRDM8	-1.8204	2.7227	1.93e-18	4.24e-17
BRCA2	1.80693	4.42726	2.06e-18	4.52e-17
TWNK	1.25015	3.97841	2.09e-18	4.59e-17
FOXM1	1.93315	6.23001	2.1e-18	4.61e-17
ST3GAL3	-1.22278	2.90796	2.14e-18	4.68e-17
PPM1A	-0.720229	5.86448	2.2e-18	4.81e-17
UBE2T	1.69436	4.46069	2.23e-18	4.86e-17
SORBS2	-1.79098	5.52336	2.24e-18	4.88e-17
CFL2	-1.89457	5.60199	2.25e-18	4.9e-17
ANO10	-0.910297	4.71987	2.3e-18	4.99e-17
HAGH	-0.767778	4.64692	2.3e-18	5e-17
ABCG4	-1.67469	-0.83127	2.3e-18	5e-17
AUNIP	1.77939	2.11105	2.32e-18	5.03e-17
LRRC10B	-2.22946	1.35586	2.33e-18	5.04e-17
NACAD	-1.89659	2.24412	2.34e-18	5.05e-17
EPGN	-3.76371	0.14523	2.37e-18	5.12e-17
KNOP1	1.00532	4.74848	2.39e-18	5.15e-17
LGI1	-2.62319	-0.90388	2.43e-18	5.25e-17
LIF	2.31492	4.76445	2.44e-18	5.25e-17
ACTN2	-2.95369	2.02679	2.57e-18	5.53e-17
IGFL1	-4.01718	1.53397	2.59e-18	5.55e-17
LMOD3	-2.04083	-0.363169	2.62e-18	5.63e-17
IL36A	-5.20855	2.53376	2.68e-18	5.74e-17
PLIN4	-2.81554	5.23603	2.72e-18	5.82e-17
ARHGAP8	1.90855	2.10527	2.72e-18	5.82e-17
SGCG	-2.45846	-1.5108	2.8e-18	5.98e-17
TNXB	-2.13099	6.03436	2.95e-18	6.3e-17
SFRP1	-2.6396	4.83411	3.1e-18	6.61e-17
TOPBP1	1.08113	5.85036	3.3e-18	7.03e-17
ZNF267	0.966135	4.30299	3.32e-18	7.06e-17
TGIF1	1.05495	6.26152	3.35e-18	7.12e-17
SERPINB3	-4.25257	4.76753	3.36e-18	7.12e-17
TCEAL7	-1.7842	1.11277	3.37e-18	7.14e-17
CACNA2D3	-1.78157	0.636403	3.44e-18	7.28e-17
ETV4	2.67736	5.54458	3.44e-18	7.28e-17
WDR43	0.937741	5.8076	3.51e-18	7.41e-17
TMEM240	-1.51191	-0.391295	3.52e-18	7.42e-17
PHF1	-0.869678	5.20917	3.59e-18	7.57e-17
MEP1A	-3.13585	5.16413	3.65e-18	7.67e-17
BCKDHA	-1.02069	2.01124	3.72e-18	7.81e-17
FABP1	-3.46624	6.56189	3.76e-18	7.89e-17
LRP8	2.29752	4.38339	3.86e-18	8.1e-17
DIRC3	-1.87788	-1.20243	3.89e-18	8.14e-17
DCAF13	1.30267	5.69003	3.93e-18	8.22e-17
DPY19L1	1.3458	5.78924	3.98e-18	8.31e-17
BMP6	-1.66602	1.95072	4.14e-18	8.63e-17
CBFB	1.02728	5.82205	4.22e-18	8.79e-17
SORCS1	-2.50319	0.908276	4.28e-18	8.91e-17
QSOX2	1.24231	4.88465	4.29e-18	8.91e-17
PKNOX2	-1.87431	1.41376	4.56e-18	9.48e-17
HBB	-2.3538	5.28746	4.57e-18	9.48e-17
ZNF469	2.44302	4.34576	4.95e-18	1.02e-16
MT-ND6	-1.3224	10.1374	4.99e-18	1.03e-16
FAM161B	-1.06493	2.2229	5.11e-18	1.06e-16
ADH7	-4.39854	3.08182	5.17e-18	1.07e-16
RFWD3	1.05782	5.55862	5.25e-18	1.08e-16
AQP7	-1.93272	1.68883	5.37e-18	1.11e-16
CKAP2	1.55284	5.65055	5.46e-18	1.12e-16
ACOX2	-1.74618	2.93138	5.63e-18	1.16e-16
E2F7	2.14293	3.46108	5.68e-18	1.17e-16
GYPC	-1.55773	4.70761	5.76e-18	1.18e-16
SERTM1	-3.3975	-1.94189	5.97e-18	1.22e-16
TAC3	-2.40636	1.29013	6.08e-18	1.25e-16
ITGA8	-2.07609	4.66459	6.27e-18	1.28e-16
PARD6G	-1.35416	3.02448	6.51e-18	1.33e-16
MRO	-1.74213	0.465977	6.61e-18	1.35e-16
MAP6	-1.96039	2.69256	6.64e-18	1.35e-16
FAM219B	-0.853083	3.41802	6.71e-18	1.37e-16
RFC4	1.19072	4.23073	6.81e-18	1.39e-16
FAM229B	-1.51608	2.08515	6.85e-18	1.39e-16
CERS3	-3.65599	1.91028	6.92e-18	1.4e-16
DOCK3	-1.97418	2.01082	6.98e-18	1.42e-16
C1orf115	-1.58542	4.83685	7.24e-18	1.47e-16
SLC6A19	-3.1509	5.6328	7.32e-18	1.48e-16
CST4	6.33982	0.386642	7.32e-18	1.48e-16
DEFA6	-4.61411	3.92438	7.38e-18	1.49e-16
NRG2	-2.06472	0.589151	7.74e-18	1.56e-16
FAT2	-3.07846	3.35571	8.07e-18	1.62e-16
CC2D2A	-1.3438	3.65629	8.17e-18	1.64e-16
PHOX2A	-3.08591	-1.66256	8.19e-18	1.65e-16
MASTL	1.13797	4.22859	8.37e-18	1.68e-16
LMOD1	-2.52516	7.07032	8.62e-18	1.73e-16
PDLIM3	-2.00917	6.82029	8.81e-18	1.77e-16
SNX31	-2.60705	-0.712551	9.29e-18	1.86e-16
FAM117A	-1.2728	4.43361	9.49e-18	1.9e-16
GRHL1	-1.8735	4.09003	9.67e-18	1.93e-16
ACADS	-1.28591	5.27153	9.78e-18	1.95e-16
GRIA2	-3.02565	-0.843065	9.84e-18	1.96e-16
KRT2	-2.78504	-1.58526	9.9e-18	1.97e-16
PGR	-2.04964	2.17496	1e-17	1.99e-16
KIF20A	1.79671	4.78003	1.01e-17	2e-16
SOSTDC1	-2.82673	3.37665	1.02e-17	2.02e-16
SELENOM	-1.55571	6.32223	1.02e-17	2.02e-16
RYR3	-2.09615	2.07113	1.02e-17	2.03e-16
ANGPTL6	-1.67661	0.158839	1.03e-17	2.03e-16
KLHDC8B	-1.19541	3.50079	1.03e-17	2.04e-16
CEMIP	3.75259	6.2812	1.07e-17	2.12e-16
GHRL	-2.77384	3.20713	1.09e-17	2.14e-16
POLQ	1.96467	3.91323	1.1e-17	2.17e-16
PAQR7	-1.25374	3.52387	1.1e-17	2.17e-16
FOXN1	-2.97004	0.649956	1.17e-17	2.31e-16
PGLYRP3	-3.62103	1.30416	1.18e-17	2.32e-16
TRIM40	-2.45529	1.518	1.2e-17	2.35e-16
BNC1	-3.15135	0.871048	1.22e-17	2.38e-16
CHRNA1	2.91984	0.222047	1.22e-17	2.39e-16
ZNF281	0.802038	4.70949	1.25e-17	2.45e-16
PLEKHO1	-1.46401	5.55769	1.26e-17	2.47e-16
HRASLS2	-2.4069	2.53131	1.26e-17	2.47e-16
TARBP1	1.18031	5.33876	1.31e-17	2.55e-16
HMMR	1.87756	4.60092	1.36e-17	2.65e-16
HOXA11	4.86873	2.16	1.38e-17	2.69e-16
ADPGK	0.79043	5.56826	1.43e-17	2.77e-16
CHMP1B	-0.80286	6.0893	1.43e-17	2.78e-16
RGS5	-1.50626	8.40516	1.43e-17	2.78e-16
REP15	-2.46486	0.491584	1.44e-17	2.79e-16
NIPAL4	-2.49991	1.63757	1.45e-17	2.8e-16
CDH19	-2.72183	1.95633	1.46e-17	2.83e-16
KRT4	-4.83698	9.7214	1.5e-17	2.9e-16
ACY1	-1.38892	3.14414	1.59e-17	3.06e-16
HK1	-0.981753	6.68853	1.59e-17	3.06e-16
STRA6	4.51704	4.03324	1.59e-17	3.07e-16
FETUB	-3.92929	-1.38351	1.6e-17	3.07e-16
C1QTNF7	-2.17336	2.50252	1.6e-17	3.07e-16
MELTF	2.93969	5.40545	1.6e-17	3.07e-16
FAM212B	-1.33294	3.01517	1.61e-17	3.09e-16
GAD1	4.23995	2.41022	1.61e-17	3.09e-16
EPB41L3	-1.50618	4.46142	1.75e-17	3.34e-16
MSH2	1.12677	4.97624	1.75e-17	3.35e-16
GABRA5	-3.16904	-0.813642	1.76e-17	3.37e-16
UBL3	-0.903043	6.22974	1.79e-17	3.41e-16
ITIH5	-1.80193	5.20411	1.8e-17	3.42e-16
MGST3	-1.01442	6.73831	1.82e-17	3.46e-16
NR1I3	-1.51865	-0.694632	1.89e-17	3.59e-16
EVPL	-1.84827	6.88691	1.93e-17	3.67e-16
CCNF	1.50838	4.79589	1.96e-17	3.72e-16
AC004754.1	-1.6307	-1.32924	1.97e-17	3.73e-16
MAPK10	-1.78429	2.63693	1.99e-17	3.78e-16
PEBP1	-0.899258	7.64332	2.11e-17	3.99e-16
KCNJ16	-2.92007	1.84565	2.15e-17	4.06e-16
ENTPD5	-1.33709	5.58581	2.19e-17	4.13e-16
TTYH3	1.62041	7.90091	2.34e-17	4.42e-16
RAB30	-1.15094	4.46331	2.36e-17	4.44e-16
EZH2	1.47511	4.71069	2.41e-17	4.53e-16
REEP2	-2.08713	2.48786	2.44e-17	4.59e-16
PARP14	1.32421	7.12063	2.44e-17	4.59e-16
LRRN4CL	-1.75778	2.30244	2.45e-17	4.6e-16
AKAP6	-2.16896	3.67793	2.52e-17	4.72e-16
F2R	1.52823	6.33172	2.53e-17	4.74e-16
COL5A2	1.94728	7.75571	2.55e-17	4.77e-16
SVIL	-1.8027	7.58389	2.56e-17	4.78e-16
TMPRSS11E	-4.25472	3.55588	2.64e-17	4.94e-16
MTURN	-1.38259	4.82613	2.72e-17	5.08e-16
CLCNKA	-2.3979	-0.908962	2.77e-17	5.16e-16
SMPD1	-0.92616	4.96839	2.81e-17	5.22e-16
FAM72D	2.26161	0.285057	2.89e-17	5.38e-16
ZFYVE21	-0.743399	4.95261	2.97e-17	5.51e-16
ERCC6L	1.7531	2.77892	2.99e-17	5.54e-16
TESMIN	2.07212	3.0669	3e-17	5.56e-16
LOR	-2.5292	-3.22757	3.03e-17	5.61e-16
C10orf107	-1.93645	-0.752362	3.07e-17	5.68e-16
DGAT1	-1.38141	6.95782	3.12e-17	5.77e-16
GABARAPL1	-1.19708	5.1757	3.19e-17	5.9e-16
PDZRN3	-1.83753	5.15636	3.2e-17	5.9e-16
FAM129B	-1.21605	8.26655	3.35e-17	6.18e-16
ZNF670-ZNF695	2.04514	-0.91931	3.36e-17	6.18e-16
XPO1	0.832383	7.56613	3.48e-17	6.4e-16
CASP2	0.967462	5.77438	3.61e-17	6.63e-16
RGMB	-1.38021	4.58727	3.61e-17	6.63e-16
DMD	-1.98671	5.22202	3.61e-17	6.63e-16
SOX9	1.68864	7.96223	3.62e-17	6.63e-16
DLGAP5	1.78526	4.53249	3.68e-17	6.75e-16
NMRK1	-0.975981	3.92097	3.74e-17	6.85e-16
POP1	1.265	3.40188	3.82e-17	6.98e-16
SLC6A1	-1.59388	0.946546	3.85e-17	7.04e-16
ATR	1.1128	5.19295	3.88e-17	7.08e-16
TONSL	1.54747	5.47748	3.92e-17	7.13e-16
SLMAP	-1.16578	6.92325	3.92e-17	7.13e-16
TMEM220	-1.4102	2.81965	3.94e-17	7.16e-16
PTPN13	-1.79851	3.90935	4.02e-17	7.3e-16
LSG1	0.88024	5.6283	4.07e-17	7.38e-16
ZFAND5	-0.758447	7.43729	4.09e-17	7.41e-16
PENK	-3.10325	1.62888	4.15e-17	7.52e-16
PER3	-1.42443	4.96179	4.2e-17	7.6e-16
AP004243.1	-3.62196	-1.28865	4.21e-17	7.61e-16
MAPK15	2.84315	2.47708	4.21e-17	7.61e-16
PKMYT1	1.93682	4.65712	4.29e-17	7.75e-16
CRHBP	-1.76003	-1.03664	4.35e-17	7.84e-16
TCEAL1	-1.13188	3.78943	4.39e-17	7.91e-16
MTHFD2	1.26964	6.12837	4.55e-17	8.18e-16
TRIM50	-3.10687	1.02098	4.58e-17	8.24e-16
GLOD5	-1.82327	0.420762	4.74e-17	8.52e-16
GPT	-2.13639	3.54502	4.77e-17	8.55e-16
C16orf59	1.74177	2.43093	4.96e-17	8.9e-16
B3GNT8	-1.75812	3.54873	5.01e-17	8.97e-16
KCNIP4	-1.21613	0.58592	5.08e-17	9.08e-16
MMRN1	-2.00601	3.3106	5.1e-17	9.12e-16
PUS1	1.06023	4.52757	5.26e-17	9.4e-16
HTRA4	2.91376	-0.291406	5.39e-17	9.62e-16
BBOX1	-2.46386	0.202795	5.47e-17	9.75e-16
AKR7A3	-1.97637	5.98359	5.52e-17	9.83e-16
FABP5	-1.83901	5.71827	5.56e-17	9.88e-16
GDF15	2.68791	6.40709	5.56e-17	9.88e-16
HMGA2	4.15375	4.36789	5.57e-17	9.88e-16
MSH5	1.93328	2.66535	5.76e-17	1.02e-15
ALOX15B	-2.18745	2.10154	5.87e-17	1.04e-15
SHCBP1	1.52348	3.54754	5.9e-17	1.04e-15
CLCA4	-3.93667	5.18874	5.94e-17	1.05e-15
HBA1	-2.36786	1.62202	6.12e-17	1.08e-15
BAAT	6.35859	2.73986	6.16e-17	1.09e-15
PNOC	-2.11435	0.648283	6.19e-17	1.09e-15
CKAP5	0.971496	7.18681	6.42e-17	1.13e-15
C8orf88	-2.30948	1.08616	6.63e-17	1.17e-15
GRIK2	-2.05455	-0.57392	6.73e-17	1.18e-15
MYBL2	2.14	6.63188	6.75e-17	1.18e-15
RNF150	-2.11795	4.52922	6.85e-17	1.2e-15
LTBP4	-1.25351	7.97671	6.85e-17	1.2e-15
SCIN	-1.93566	4.13784	6.97e-17	1.22e-15
DISP1	-1.00907	3.47727	7.05e-17	1.23e-15
TNFSF11	2.48343	1.3902	7.05e-17	1.23e-15
SLC5A9	-2.28442	2.23684	7.06e-17	1.23e-15
EXOC6B	-0.824287	4.82986	7.1e-17	1.24e-15
ANGPT1	-1.48789	2.60985	7.16e-17	1.25e-15
LDB3	-2.57152	3.83385	7.27e-17	1.27e-15
NAP1L2	-2.19474	0.631819	7.3e-17	1.27e-15
RAB27A	-1.08076	5.58885	7.42e-17	1.29e-15
LRAT	-2.59893	0.787564	7.55e-17	1.31e-15
TRIM73	-1.51829	-1.62663	7.6e-17	1.32e-15
HDC	-1.87084	1.09674	7.61e-17	1.32e-15
ILK	-1.20427	3.66206	7.76e-17	1.34e-15
FBXL22	-1.98878	2.67205	7.77e-17	1.34e-15
CHTF18	1.45621	4.2795	7.86e-17	1.36e-15
LGALS7B	-3.3197	1.83417	7.87e-17	1.36e-15
YOD1	-1.3796	4.9469	7.91e-17	1.36e-15
DHX34	1.06718	5.29497	7.99e-17	1.38e-15
SORCS3	-2.63511	-1.43967	8.06e-17	1.39e-15
ABHD5	-0.915243	3.99375	8.52e-17	1.46e-15
TTK	1.88922	4.34529	8.55e-17	1.47e-15
TOR1AIP1	-0.806592	6.26031	8.67e-17	1.49e-15
ATF3	-1.57985	5.75543	8.76e-17	1.5e-15
EDN3	-2.46001	3.02778	8.78e-17	1.5e-15
PRPH	-2.44949	0.0342474	8.78e-17	1.5e-15
PAIP2B	-1.64611	2.87973	8.89e-17	1.52e-15
MCM4	1.46306	6.87678	8.95e-17	1.53e-15
LGALS9B	-2.55724	2.45383	9.16e-17	1.56e-15
C2orf71	-2.69049	-2.87399	9.56e-17	1.63e-15
HTR7	-1.81463	-0.747248	9.68e-17	1.65e-15
STMN4	-2.57851	-2.59752	9.78e-17	1.67e-15
LNX1	-1.24348	3.75897	9.85e-17	1.68e-15
FAM72C	2.66145	-0.329754	1.03e-16	1.74e-15
STPG4	3.13933	-0.0733317	1.04e-16	1.76e-15
KAT2A	1.04025	5.87194	1.05e-16	1.79e-15
CBX3	0.954938	7.23564	1.06e-16	1.8e-15
ID4	-1.53981	3.91816	1.07e-16	1.82e-15
NCAPD3	1.20144	5.5842	1.09e-16	1.85e-15
KCNK7	-1.77843	-0.11753	1.1e-16	1.86e-15
PMP22	-1.27884	6.25533	1.11e-16	1.87e-15
ADARB1	-1.22632	4.5756	1.14e-16	1.92e-15
CPEB1	-1.95491	0.554685	1.14e-16	1.93e-15
PDCD11	0.957268	5.88786	1.15e-16	1.93e-15
ARMCX1	-1.50205	2.97723	1.19e-16	2.01e-15
NCAPH	1.70125	4.37271	1.24e-16	2.09e-15
RBM20	-2.28303	0.659255	1.25e-16	2.1e-15
MYO1B	1.29112	6.3112	1.28e-16	2.14e-15
PHOX2B	-3.18824	-1.97596	1.3e-16	2.19e-15
HSPB2	-1.68609	-0.706248	1.32e-16	2.21e-15
DSG1	-3.50548	2.54056	1.35e-16	2.26e-15
P4HA3	2.14615	1.84639	1.36e-16	2.27e-15
HOXA10	3.61122	3.85236	1.37e-16	2.28e-15
OPCML	-2.05669	-0.480562	1.37e-16	2.29e-15
PKP1	-3.44053	5.80334	1.4e-16	2.34e-15
EML1	-1.65529	4.80322	1.42e-16	2.36e-15
SLC46A2	-1.94949	-1.71284	1.43e-16	2.38e-15
PLEKHG4	2.30179	4.66505	1.46e-16	2.42e-15
C1QTNF4	-1.93944	-0.338065	1.48e-16	2.46e-15
MYOZ1	-1.75261	-1.16322	1.49e-16	2.48e-15
AURKA	1.86274	5.35803	1.53e-16	2.54e-15
C2orf88	-1.66695	3.49377	1.59e-16	2.63e-15
ENPP6	-1.96321	-0.14539	1.59e-16	2.63e-15
POLE2	1.35303	3.06001	1.6e-16	2.65e-15
FEZF1	5.05313	1.63792	1.62e-16	2.68e-15
RHPN1	1.82376	4.14882	1.75e-16	2.89e-15
P2RX2	-2.56666	-0.625289	1.76e-16	2.9e-15
DNMT3B	2.39772	3.33827	1.81e-16	2.98e-15
BARX1	-2.30303	5.43224	1.85e-16	3.04e-15
TIGD1	1.40124	2.2791	1.96e-16	3.22e-15
NCAPG	1.76266	4.50406	1.97e-16	3.23e-15
MSANTD1	-1.53245	-0.51647	2.01e-16	3.3e-15
FERMT2	-1.68032	6.1704	2.01e-16	3.3e-15
FLNA	-1.93874	11.3162	2.05e-16	3.36e-15
PRICKLE2	-1.78982	4.40855	2.08e-16	3.4e-15
ALKAL2	-1.77343	-0.683105	2.13e-16	3.48e-15
MXRA7	-1.48492	6.49701	2.19e-16	3.58e-15
ACKR3	-1.26212	4.48614	2.2e-16	3.59e-15
ZNF195	1.13788	4.73755	2.2e-16	3.59e-15
KCTD11	-1.0537	4.0499	2.24e-16	3.66e-15
SNX24	-0.993717	3.46287	2.35e-16	3.83e-15
ANKS1B	-2.0455	0.768176	2.43e-16	3.96e-15
NDN	-1.55138	4.1287	2.45e-16	3.98e-15
EML4	0.942588	6.97567	2.52e-16	4.09e-15
CD79A	-2.41589	5.77233	2.53e-16	4.1e-15
NUP107	1.21226	5.34746	2.54e-16	4.12e-15
FAM110D	-1.4493	1.1844	2.55e-16	4.12e-15
SUV39H2	1.06551	3.74317	2.6e-16	4.22e-15
SKA1	1.78366	3.32634	2.66e-16	4.3e-15
DEPDC1B	1.80949	4.07178	2.73e-16	4.42e-15
RAB9B	-1.90621	1.66607	2.88e-16	4.66e-15
LAMC2	2.51378	7.74261	2.91e-16	4.69e-15
TAGLN	-2.13429	9.16992	2.94e-16	4.73e-15
UBE2QL1	-2.01327	1.29211	2.94e-16	4.74e-15
UBE2C	2.08923	6.14534	3e-16	4.82e-15
RPL9	-0.923063	8.86989	3.02e-16	4.85e-15
ZCWPW2	-1.26002	-0.323942	3.11e-16	5e-15
TMPRSS11B	-5.03493	4.15015	3.13e-16	5.02e-15
KIF1C	-0.809626	7.73991	3.19e-16	5.11e-15
HIGD1A	-0.858139	6.05447	3.41e-16	5.46e-15
SORBS1	-2.11463	7.67986	3.41e-16	5.46e-15
CDC45	1.71761	3.79267	3.42e-16	5.47e-15
CSE1L	1.14057	7.27321	3.44e-16	5.49e-15
DSN1	1.10833	4.50335	3.5e-16	5.59e-15
DDX31	0.92663	4.0543	3.52e-16	5.61e-15
SMC2	1.18632	5.56346	3.56e-16	5.67e-15
RRP12	1.01954	5.39047	3.64e-16	5.8e-15
FBXL7	-1.41336	3.96488	3.82e-16	6.08e-15
PODXL	1.30506	6.78207	3.89e-16	6.18e-15
GPATCH4	0.997129	5.57142	3.9e-16	6.2e-15
SMIM24	-2.1889	6.65183	3.96e-16	6.28e-15
UTP20	0.94832	5.19409	4.02e-16	6.37e-15
MAOA	-1.58182	6.3316	4.09e-16	6.47e-15
PLIN5	-1.77291	0.697132	4.13e-16	6.53e-15
PARPBP	1.45141	3.6939	4.35e-16	6.88e-15
ALPP	7.03552	2.52684	4.47e-16	7.06e-15
CYP27B1	2.15327	2.14173	4.61e-16	7.26e-15
PDE5A	-1.4063	5.50548	4.93e-16	7.76e-15
PPP1R3G	-1.64481	1.36475	5e-16	7.87e-15
ENHO	-2.09695	-0.442931	5.12e-16	8.05e-15
LDHD	-1.72802	3.75528	5.12e-16	8.05e-15
HIPK4	-1.68507	-1.66058	5.26e-16	8.25e-15
STK31	3.52701	2.66388	5.31e-16	8.33e-15
ZNF761	1.3412	4.3991	5.35e-16	8.39e-15
RBP7	-1.58852	1.172	5.36e-16	8.39e-15
DIXDC1	-1.62281	5.10598	5.53e-16	8.65e-15
CENPK	1.50512	3.32263	5.56e-16	8.69e-15
VIP	-2.97179	2.63364	5.58e-16	8.72e-15
CNRIP1	-1.29831	3.26374	5.6e-16	8.74e-15
ADRA1A	-1.82665	-1.1232	5.85e-16	9.12e-15
RANBP9	-0.800424	6.05018	5.86e-16	9.14e-15
ACADSB	-1.03146	4.85744	6.13e-16	9.55e-15
MYMX	-1.86998	-0.887993	6.2e-16	9.64e-15
SLC13A2	-3.17541	4.08533	6.28e-16	9.76e-15
C16orf86	-1.14104	0.15601	6.57e-16	1.02e-14
HSPB6	-2.69336	7.80956	6.65e-16	1.03e-14
MYO1A	-2.10537	5.75957	6.69e-16	1.04e-14
PRKAR2B	-1.65275	4.08721	6.8e-16	1.05e-14
SUCLG1	-0.876756	6.33785	6.86e-16	1.06e-14
TLE4	-1.0698	4.69171	6.87e-16	1.06e-14
NUSAP1	1.4703	5.67882	6.89e-16	1.06e-14
NDUFS7	-0.904632	5.54993	6.94e-16	1.07e-14
PRNP	-1.26893	6.94096	6.94e-16	1.07e-14
FOXD2	2.05774	3.19653	7.07e-16	1.09e-14
SULF1	2.45114	7.83016	7.18e-16	1.11e-14
MAFF	-1.07131	5.26975	7.26e-16	1.12e-14
JRKL	0.993423	3.73198	7.29e-16	1.12e-14
GNAO1	-2.18888	4.65171	7.33e-16	1.13e-14
BEND5	-1.85992	0.883466	7.41e-16	1.14e-14
LCN6	-2.06261	-1.89945	7.67e-16	1.17e-14
MAGI2	-1.484	2.44298	7.69e-16	1.18e-14
NAT10	0.882478	6.06458	7.71e-16	1.18e-14
NEB	4.13846	4.73711	7.72e-16	1.18e-14
BMP1	1.17355	5.65329	7.74e-16	1.18e-14
MAST4	-1.20323	5.65646	8.01e-16	1.22e-14
PLAU	2.07806	6.21557	8.05e-16	1.23e-14
TRIM74	-1.6832	-2.39018	8.06e-16	1.23e-14
MSRB3	-1.8771	5.7654	8.24e-16	1.26e-14
FRZB	-1.8534	4.96792	8.39e-16	1.28e-14
HASPIN	1.65282	2.82413	8.55e-16	1.3e-14
PRAME	6.32714	3.59427	8.63e-16	1.31e-14
CPEB2	-0.911993	4.80277	8.75e-16	1.33e-14
FAM212A	-1.322	0.544743	8.77e-16	1.33e-14
DACT3	-1.97527	4.27078	8.88e-16	1.34e-14
FIGNL1	1.1758	4.14911	8.99e-16	1.36e-14
FOXN3	-0.904721	6.62816	9.07e-16	1.37e-14
ALAD	-0.72238	5.79481	9.68e-16	1.46e-14
RHCG	-3.93564	7.61794	9.97e-16	1.5e-14
MUC22	-4.00984	1.6712	1.02e-15	1.54e-14
PIWIL1	6.18639	2.49267	1.02e-15	1.54e-14
PLA2G4D	-2.28746	0.00422574	1.04e-15	1.57e-14
GFRA1	-2.2562	4.3611	1.06e-15	1.6e-14
CCNB2	1.49161	5.14608	1.13e-15	1.7e-14
AOC3	-1.90457	6.11002	1.14e-15	1.71e-14
C22orf23	-1.53616	0.0560772	1.15e-15	1.73e-14
GRIN2D	2.57611	5.66762	1.16e-15	1.74e-14
SASS6	1.09105	3.46604	1.16e-15	1.74e-14
ZBTB47	-1.19334	4.434	1.17e-15	1.75e-14
FHOD1	0.884737	4.60207	1.18e-15	1.77e-14
LURAP1	-1.48382	-0.0628858	1.21e-15	1.81e-14
XDH	-2.03345	4.58461	1.21e-15	1.81e-14
CPEB3	-0.87878	3.36619	1.25e-15	1.87e-14
SEPT11	0.948823	7.04342	1.27e-15	1.89e-14
TTI1	0.932629	5.32727	1.27e-15	1.89e-14
CRABP2	-2.4336	5.01589	1.28e-15	1.9e-14
DCBLD1	1.06022	4.67036	1.29e-15	1.92e-14
TYMS	1.45685	5.24039	1.32e-15	1.96e-14
SLC38A7	0.811143	5.0429	1.32e-15	1.97e-14
CDON	-1.73363	3.79536	1.33e-15	1.98e-14
RAET1G	-2.0957	0.163042	1.35e-15	1.99e-14
ARHGAP39	1.4691	4.5285	1.39e-15	2.05e-14
CHADL	-1.41239	1.53696	1.39e-15	2.05e-14
OAT	-1.30936	6.99301	1.45e-15	2.14e-14
SLX4IP	1.09646	4.00147	1.49e-15	2.2e-14
ITPKB	-1.46933	6.00267	1.52e-15	2.25e-14
SPP1	4.07249	7.56661	1.57e-15	2.32e-14
DDX55	0.857055	4.24228	1.59e-15	2.35e-14
B3GALT4	-1.03178	3.41137	1.6e-15	2.35e-14
DNAJC2	1.09145	5.22667	1.62e-15	2.39e-14
TRMT6	1.10228	4.53005	1.63e-15	2.4e-14
PRKDC	1.13799	8.14771	1.66e-15	2.44e-14
ATP2B4	-1.51619	7.78721	1.67e-15	2.45e-14
CYP11A1	-2.04415	-0.367942	1.69e-15	2.48e-14
SV2C	-2.10704	0.184116	1.7e-15	2.49e-14
MEIS1	-1.50494	4.72499	1.72e-15	2.51e-14
NOP56	1.07994	7.01628	1.75e-15	2.56e-14
NKRF	0.981858	3.6245	1.76e-15	2.58e-14
CILP2	3.69593	2.40258	1.81e-15	2.64e-14
UTP18	0.794618	4.81739	1.84e-15	2.68e-14
SPRR3	-4.4707	8.8912	1.86e-15	2.71e-14
BMP8A	1.911	1.94731	1.88e-15	2.73e-14
HACD1	-1.83055	2.19815	1.9e-15	2.76e-14
S100A14	-1.97555	7.32088	1.91e-15	2.78e-14
IL17RB	1.91814	4.65764	1.92e-15	2.8e-14
ZSCAN18	-1.63046	3.65812	1.96e-15	2.84e-14
SLC9A9	-1.41609	2.88402	2.01e-15	2.91e-14
C17orf53	1.42195	2.81482	2.01e-15	2.91e-14
NCS1	-1.71788	5.51804	2.04e-15	2.95e-14
GEN1	1.21644	4.40476	2.09e-15	3.02e-14
AVL9	0.854333	6.35294	2.09e-15	3.02e-14
SH3BGRL	-1.16125	7.11021	2.12e-15	3.07e-14
ORC1	1.65978	3.43605	2.15e-15	3.11e-14
ENAM	-2.07499	0.421412	2.19e-15	3.16e-14
PAICS	1.1341	7.0433	2.2e-15	3.17e-14
BCHE	-2.46238	2.16203	2.24e-15	3.23e-14
DMGDH	-1.48704	-0.194047	2.24e-15	3.23e-14
BOP1	1.26155	6.2291	2.24e-15	3.23e-14
DUSP19	-1.06395	2.51304	2.29e-15	3.29e-14
ASB2	-2.07492	4.17768	2.31e-15	3.32e-14
TP63	-2.81471	3.24883	2.34e-15	3.36e-14
APLN	2.83854	3.36174	2.34e-15	3.36e-14
KNSTRN	1.19312	4.25509	2.41e-15	3.46e-14
CCDC14	1.1514	5.19062	2.44e-15	3.5e-14
EDN2	-2.40158	0.690463	2.47e-15	3.53e-14
DONSON	1.03212	3.95269	2.51e-15	3.59e-14
RIF1	0.831169	6.2358	2.52e-15	3.61e-14
SSR4	-1.08233	7.69814	2.55e-15	3.64e-14
CENPN	1.1882	4.16997	2.56e-15	3.66e-14
GRM8	2.76116	0.111926	2.58e-15	3.68e-14
CAMK2G	-1.00149	5.97787	2.64e-15	3.77e-14
RUVBL1	0.950091	5.29802	2.7e-15	3.84e-14
TGM5	-3.26742	-0.361165	2.74e-15	3.89e-14
FNDC1	3.3161	6.17253	2.74e-15	3.9e-14
DCLRE1B	0.887275	3.7258	2.8e-15	3.97e-14
SH3GL2	-2.69874	-0.301797	2.82e-15	4e-14
ZNF471	-1.67135	1.61082	2.82e-15	4e-14
HSP90AA1	1.04778	10.1457	2.88e-15	4.08e-14
CTPS1	0.978096	4.95386	2.9e-15	4.11e-14
RPS6KA5	-1.00687	4.29761	2.91e-15	4.11e-14
DCTN3	-0.813943	5.07497	2.92e-15	4.13e-14
TRPM2	1.63272	4.12812	2.94e-15	4.15e-14
FCGR1A	2.18475	2.06809	2.99e-15	4.22e-14
NCALD	-1.35923	3.82291	3e-15	4.23e-14
TCEAL2	-2.75691	2.43789	3.01e-15	4.24e-14
WDR75	0.796666	5.48063	3.06e-15	4.3e-14
PBX1	-1.33134	6.20324	3.1e-15	4.36e-14
CCDC13	-1.17733	-0.851233	3.14e-15	4.42e-14
MCM3	1.08178	6.90732	3.16e-15	4.43e-14
P3H1	0.981472	5.14143	3.2e-15	4.49e-14
C4BPA	4.97772	2.92677	3.23e-15	4.54e-14
NDUFS4	-0.791533	4.85578	3.28e-15	4.59e-14
MYL4	-1.64489	-1.23029	3.38e-15	4.73e-14
ANGPT2	1.86655	4.0953	3.42e-15	4.79e-14
DUOX1	-2.08555	4.828	3.52e-15	4.91e-14
KIF24	1.43754	3.5443	3.52e-15	4.91e-14
NNAT	-2.14991	2.62102	3.57e-15	4.98e-14
ODF2	0.835722	5.35586	3.62e-15	5.05e-14
ADH1B	-2.47734	5.05395	3.62e-15	5.05e-14
NPTX1	-2.73489	3.34642	3.67e-15	5.11e-14
ZGRF1	1.28403	2.76189	3.78e-15	5.26e-14
SLC25A23	-1.04566	6.78465	4.01e-15	5.58e-14
TOMM34	1.16807	5.89277	4.02e-15	5.58e-14
LIX1	-2.53521	-0.526625	4.02e-15	5.58e-14
XPO5	1.24188	6.28105	4.06e-15	5.64e-14
CYP2C18	-2.04649	4.2638	4.22e-15	5.86e-14
EVI5L	-0.864414	4.39495	4.39e-15	6.07e-14
SPEG	-2.21221	5.1599	4.6e-15	6.37e-14
KLHDC8A	-1.44748	0.929054	4.63e-15	6.41e-14
PLOD3	1.32504	7.17098	4.64e-15	6.41e-14
CCR10	-1.45282	1.01135	4.68e-15	6.46e-14
UNC5D	-2.54569	-0.476437	4.7e-15	6.48e-14
FADS6	-2.77312	0.856608	4.75e-15	6.55e-14
OLFM3	-2.91714	-2.72781	4.76e-15	6.55e-14
GPRASP2	-1.2188	2.41961	4.79e-15	6.59e-14
CAST	-0.875579	7.84066	4.8e-15	6.61e-14
RANBP3L	-1.92057	-0.894256	4.83e-15	6.64e-14
GRIK5	-2.06274	2.42754	4.9e-15	6.73e-14
GRIK3	-2.49698	1.52533	4.94e-15	6.77e-14
AHDC1	-0.989048	5.72328	4.97e-15	6.82e-14
ALKBH7	-0.998115	5.3835	5.03e-15	6.88e-14
CXCR2	-2.15808	2.22127	5.04e-15	6.89e-14
RNF165	-1.86318	0.414032	5.23e-15	7.16e-14
FMNL2	1.09886	5.62955	5.29e-15	7.23e-14
TMEM8B	-1.04371	4.14864	5.33e-15	7.29e-14
IRF4	-1.82406	3.52462	5.36e-15	7.32e-14
SLC5A6	1.30933	5.81785	5.39e-15	7.35e-14
DHRS4	-0.927671	3.65952	5.39e-15	7.35e-14
PHLPP2	-1.13512	3.93199	5.51e-15	7.51e-14
PROSER1	1.06881	6.59351	5.71e-15	7.76e-14
PPM1K	-1.09258	4.39412	5.85e-15	7.96e-14
ATOH8	-1.7112	2.41928	5.86e-15	7.96e-14
BPIFB2	-4.66977	5.05253	5.88e-15	7.98e-14
FAM83C	-3.44771	1.20567	6.05e-15	8.21e-14
CLIP4	-1.44163	4.05009	6.14e-15	8.33e-14
ADCY5	-2.11714	4.99616	6.44e-15	8.72e-14
DYNAP	-4.32339	0.529933	6.47e-15	8.76e-14
ZNF485	1.11484	1.9077	6.52e-15	8.81e-14
MAB21L1	-2.07078	-1.31397	6.52e-15	8.81e-14
GAB1	-0.963469	5.08226	6.58e-15	8.89e-14
APMAP	0.929429	6.53876	6.61e-15	8.92e-14
MEX3A	2.5244	3.48947	6.63e-15	8.95e-14
FEN1	1.14695	5.1977	6.72e-15	9.07e-14
TMPO	0.99459	7.04038	6.81e-15	9.18e-14
TESK2	-0.854952	3.14135	7e-15	9.42e-14
LINC00675	-2.09309	3.83982	7.01e-15	9.43e-14
ANTXR2	-1.39719	6.48588	7.04e-15	9.47e-14
FGF2	-1.80227	3.31083	7.15e-15	9.61e-14
HSPB3	-3.08455	-1.80913	7.46e-15	1e-13
FYCO1	-1.10725	6.31831	7.48e-15	1e-13
HERPUD1	-0.861791	7.10439	7.5e-15	1e-13
PLPP3	-0.923157	5.97869	7.73e-15	1.04e-13
CDHR2	-2.2311	6.08992	7.76e-15	1.04e-13
CEP135	0.893191	3.60272	7.85e-15	1.05e-13
ME1	-1.3205	4.94841	7.86e-15	1.05e-13
CALY	-2.44713	-0.0529995	7.98e-15	1.07e-13
ARHGEF38	1.97917	3.50439	8e-15	1.07e-13
TBC1D10A	-0.786682	3.82632	8.61e-15	1.15e-13
TTF2	0.982857	4.90141	8.69e-15	1.16e-13
ATCAY	-2.10418	-1.05167	8.73e-15	1.16e-13
FAM60A	1.2683	6.22255	9.09e-15	1.21e-13
NUP160	0.797728	5.99611	9.13e-15	1.21e-13
FRMD5	2.05726	3.07118	9.35e-15	1.24e-13
MRGPRF	-2.00421	5.01797	9.56e-15	1.27e-13
PDK2	-0.899153	5.16788	9.58e-15	1.27e-13
DTX3L	0.961967	6.97226	9.62e-15	1.27e-13
PLK1	1.58793	5.97414	9.64e-15	1.28e-13
MYH11	-2.68337	11.4592	9.69e-15	1.28e-13
CCNJ	0.989052	3.51229	9.86e-15	1.3e-13
BIRC7	4.28812	0.530653	1.01e-14	1.34e-13
SMIM10L2B	-1.51306	0.141839	1.06e-14	1.4e-13
ATG9B	-1.76598	2.55841	1.07e-14	1.41e-13
GJB6	-3.2387	3.10789	1.07e-14	1.41e-13
CCT6A	1.04393	7.55622	1.07e-14	1.41e-13
TMEM82	-2.29533	2.05789	1.07e-14	1.41e-13
EPHX2	-1.37306	5.03232	1.12e-14	1.47e-13
PDLIM4	-1.48559	4.55287	1.12e-14	1.47e-13
CLEC5A	2.55779	1.79298	1.12e-14	1.47e-13
FABP12	-3.38269	-3.57797	1.13e-14	1.48e-13
SELENOK	-0.71401	5.36188	1.14e-14	1.49e-13
CENPA	1.73256	3.2272	1.14e-14	1.5e-13
ACAT1	-0.898076	5.34266	1.16e-14	1.52e-13
CACNA1H	-1.81538	6.12119	1.17e-14	1.52e-13
NSD2	0.999693	6.6079	1.19e-14	1.55e-13
KNL1	1.57031	4.87736	1.19e-14	1.56e-13
CDC25B	1.52093	6.99118	1.22e-14	1.59e-13
ARSF	-2.75313	-1.81491	1.22e-14	1.6e-13
TP53I3	-1.04049	4.45267	1.23e-14	1.6e-13
LIMK1	1.02408	5.80077	1.24e-14	1.61e-13
GDF7	-1.8191	1.05838	1.26e-14	1.64e-13
RXRA	-0.80872	6.48936	1.27e-14	1.65e-13
TNS2	-1.21036	6.42732	1.29e-14	1.68e-13
GSG1L	-1.93398	-2.49902	1.29e-14	1.68e-13
POPDC2	-2.07155	3.03422	1.3e-14	1.68e-13
MICU3	-1.5479	1.53779	1.3e-14	1.69e-13
NAA25	0.851245	5.189	1.32e-14	1.71e-13
CIT	1.18762	5.04805	1.33e-14	1.72e-13
COL3A1	2.10744	11.0661	1.36e-14	1.76e-13
GPRASP1	-1.7049	3.05354	1.37e-14	1.77e-13
PRRC2C	0.71021	8.43518	1.38e-14	1.79e-13
BAD	-0.804259	4.92573	1.38e-14	1.79e-13
RAET1L	-2.60361	1.13121	1.39e-14	1.8e-13
BRIX1	1.13109	5.16259	1.4e-14	1.8e-13
KRT13	-4.2685	9.57571	1.43e-14	1.84e-13
ACADVL	-0.735322	7.41169	1.43e-14	1.84e-13
PLA2G7	2.16718	3.87533	1.48e-14	1.9e-13
CD3EAP	1.27579	2.62764	1.53e-14	1.96e-13
OTUD1	-0.819362	4.46196	1.58e-14	2.03e-13
SRSF10	0.699778	6.58761	1.59e-14	2.05e-13
NOP58	0.995782	6.55995	1.6e-14	2.05e-13
SOCS3	-1.2348	6.81409	1.6e-14	2.05e-13
TRAF2	0.885946	4.67455	1.61e-14	2.06e-13
CDCA8	1.47054	4.95964	1.65e-14	2.11e-13
RADIL	-1.70931	0.914839	1.66e-14	2.12e-13
ABCE1	0.961563	6.39611	1.69e-14	2.15e-13
RDH8	6.33665	-0.0343892	1.7e-14	2.17e-13
GRPR	-2.39897	0.227143	1.72e-14	2.19e-13
DCN	-1.50871	8.67142	1.72e-14	2.2e-13
DHX37	0.843527	5.12965	1.73e-14	2.2e-13
ACTL6A	0.965402	5.79751	1.74e-14	2.21e-13
SPINK8	-3.41548	-3.23757	1.74e-14	2.21e-13
ITGAX	1.75074	4.69468	1.77e-14	2.24e-13
NEXN	-1.89159	5.683	1.78e-14	2.26e-13
RORA	-1.20267	4.21435	1.78e-14	2.26e-13
GALR1	-2.39544	-2.06474	1.78e-14	2.26e-13
DUSP26	-1.97085	0.170901	1.8e-14	2.28e-13
B3GNTL1	1.04157	2.46481	1.83e-14	2.32e-13
NRP2	-1.50293	6.29608	1.87e-14	2.36e-13
SAPCD2	1.87165	5.70935	2.04e-14	2.58e-13
ADGRB3	-2.17354	0.34128	2.04e-14	2.58e-13
DEPDC1	1.70175	4.27067	2.06e-14	2.6e-13
STK3	0.915356	4.84434	2.07e-14	2.62e-13
COPZ2	-1.41577	3.06637	2.14e-14	2.7e-13
PHYHIP	-1.5785	1.3662	2.16e-14	2.72e-13
EZH1	-0.804548	4.89955	2.16e-14	2.72e-13
NDUFB7	-0.877383	6.00969	2.17e-14	2.74e-13
PNO1	0.743703	4.58855	2.18e-14	2.74e-13
DDX11	1.26935	4.87691	2.29e-14	2.88e-13
ZWINT	1.43365	5.29798	2.31e-14	2.91e-13
RTEL1-TNFRSF6B	1.64739	2.66019	2.32e-14	2.92e-13
CCDC159	-0.847151	3.19054	2.38e-14	2.98e-13
EID1	-0.906725	6.61375	2.42e-14	3.03e-13
RNF112	-1.47697	-0.641506	2.45e-14	3.06e-13
CCDC138	1.1667	2.78541	2.51e-14	3.14e-13
DARS2	1.17941	5.6108	2.53e-14	3.16e-13
CDC6	2.79182	5.62173	2.54e-14	3.18e-13
CCR8	2.43239	-0.496615	2.56e-14	3.2e-13
FCGR3A	2.27029	5.53346	2.62e-14	3.27e-13
MAOB	-1.80876	5.1381	2.67e-14	3.32e-13
MYOZ2	-2.19212	-2.06587	2.67e-14	3.33e-13
CHAF1B	1.24509	3.75875	2.72e-14	3.38e-13
ACOT11	-1.08769	4.80883	2.76e-14	3.44e-13
ANKRD37	-1.37411	2.06437	2.77e-14	3.44e-13
PIP5K1C	-0.863674	6.63154	2.85e-14	3.54e-13
KLRB1	-1.53285	2.25755	2.85e-14	3.54e-13
TSPAN2	-1.74895	4.19548	2.85e-14	3.54e-13
SOBP	-1.5723	3.93366	2.85e-14	3.54e-13
LMNB2	1.12884	6.80621	2.93e-14	3.63e-13
CABP7	-1.60829	-0.956073	2.96e-14	3.66e-13
ACTA2	-1.79238	9.00257	2.96e-14	3.66e-13
RECK	-1.27011	3.55803	2.96e-14	3.67e-13
TTC22	-1.39964	5.57859	3e-14	3.71e-13
CTNNBIP1	-0.906034	5.01861	3.02e-14	3.74e-13
PRAP1	-2.49681	6.15337	3.08e-14	3.8e-13
TMPRSS11D	-3.65837	2.67712	3.1e-14	3.82e-13
BMS1	0.711598	5.75154	3.13e-14	3.85e-13
C14orf159	-0.804155	5.17298	3.23e-14	3.97e-13
MMP3	4.84483	5.22671	3.27e-14	4.03e-13
CSF2	4.44491	-0.208166	3.28e-14	4.04e-13
SYNM	-2.59818	8.0719	3.38e-14	4.15e-13
UFSP2	-0.735488	3.96288	3.46e-14	4.25e-13
NDUFA4L2	-1.56402	4.88414	3.48e-14	4.27e-13
MLLT11	-1.44177	3.49167	3.53e-14	4.32e-13
MSR1	1.99339	4.71735	3.62e-14	4.44e-13
FAM111A	0.9363	5.39649	3.62e-14	4.44e-13
TMC7	1.71929	4.1557	3.69e-14	4.51e-13
ZHX3	-0.903622	5.34466	3.78e-14	4.63e-13
ANK2	-1.88995	4.41062	3.84e-14	4.69e-13
NUP85	0.710275	5.25411	3.92e-14	4.78e-13
WDR47	-0.760609	3.81955	3.98e-14	4.86e-13
TICRR	1.6621	4.19946	4.04e-14	4.92e-13
KCNA1	-3.12028	1.06282	4.06e-14	4.94e-13
CA14	-1.3938	0.841662	4.1e-14	4.99e-13
BVES	-1.89879	3.5542	4.11e-14	5e-13
SLURP1	-4.26067	3.26415	4.12e-14	5e-13
CYP1A1	-3.04507	-0.0782441	4.16e-14	5.05e-13
WSCD2	-2.41552	2.45436	4.23e-14	5.14e-13
ANKRD61	1.45626	-0.506959	4.24e-14	5.14e-13
CALD1	-1.7277	9.58074	4.24e-14	5.14e-13
DNAJC4	-0.787159	5.00378	4.3e-14	5.21e-13
RTL5	-1.53776	2.67885	4.41e-14	5.34e-13
BYSL	1.132	4.29364	4.51e-14	5.46e-13
INTS8	0.942547	5.6292	4.53e-14	5.48e-13
C6orf223	3.6688	3.77952	4.54e-14	5.49e-13
LRRC8B	0.898904	5.11004	4.68e-14	5.65e-13
MYRIP	-1.77653	2.20991	4.7e-14	5.67e-13
C9orf47	-1.74577	-0.716546	4.71e-14	5.67e-13
BORA	1.2868	3.27947	4.74e-14	5.71e-13
SCGB2A1	-2.86842	1.1921	4.83e-14	5.81e-13
CCSER2	-0.873683	5.85513	4.86e-14	5.84e-13
EFTUD2	0.73837	6.70881	4.86e-14	5.84e-13
PIMREG	1.6071	2.87459	4.86e-14	5.84e-13
ULBP1	3.32348	0.254815	4.87e-14	5.85e-13
SMIM14	-0.859293	6.01015	4.9e-14	5.88e-13
DUOXA1	-2.32014	2.70287	4.91e-14	5.89e-13
THBS2	2.50594	7.36854	4.96e-14	5.94e-13
APOBEC2	-2.03803	0.934885	5.08e-14	6.08e-13
ZNF124	0.985256	2.81943	5.09e-14	6.09e-13
ATP12A	-3.09314	0.270612	5.14e-14	6.15e-13
POU2F1	0.820959	5.96021	5.14e-14	6.15e-13
ADAMTSL3	-1.77513	3.21547	5.15e-14	6.16e-13
COL23A1	-1.53836	1.51225	5.24e-14	6.26e-13
NR4A1	-1.57176	7.18828	5.27e-14	6.29e-13
BARX2	-1.90354	4.04704	5.68e-14	6.78e-13
SERPINB12	-3.94639	-1.73131	5.75e-14	6.86e-13
PCNA	1.23729	7.15896	5.91e-14	7.04e-13
MORN5	-2.93247	0.341868	5.98e-14	7.11e-13
APBB1	-1.39528	4.04196	6.05e-14	7.19e-13
CHEK2	1.15833	3.52928	6.07e-14	7.21e-13
DBF4B	1.02327	3.52985	6.1e-14	7.25e-13
NCAPD2	1.05405	7.05799	6.14e-14	7.29e-13
FUNDC2	-0.697765	5.45663	6.15e-14	7.3e-13
MFAP2	2.14909	4.50354	6.25e-14	7.42e-13
PKD2L1	2.36384	-0.695995	6.27e-14	7.43e-13
TAF1A	0.990946	2.6063	6.36e-14	7.53e-13
IPO4	1.08228	2.29447	6.44e-14	7.63e-13
POU6F1	-1.18525	2.94113	6.46e-14	7.64e-13
TFF2	-2.88443	8.29198	6.57e-14	7.77e-13
DDX18	0.707867	6.45971	6.57e-14	7.77e-13
CHML	1.35533	4.48478	6.6e-14	7.79e-13
ST5	-0.885303	6.28165	6.96e-14	8.22e-13
TRAIP	1.26272	2.49662	7.01e-14	8.26e-13
ART3	-2.0628	-0.112215	7.07e-14	8.34e-13
CEP72	1.59885	3.40037	7.08e-14	8.34e-13
PBK	1.89853	4.55087	7.22e-14	8.49e-13
ZNF426	-0.996463	4.12501	7.31e-14	8.6e-13
CORIN	2.30586	1.81774	7.41e-14	8.7e-13
HDAC5	-0.882668	5.73734	7.61e-14	8.93e-13
IL17B	-1.4593	-1.46244	7.67e-14	8.99e-13
PPM1H	1.65571	5.23575	7.68e-14	9.01e-13
TGS1	0.853994	5.00271	7.76e-14	9.1e-13
NUP155	1.05346	5.94146	7.88e-14	9.23e-13
BID	0.992706	5.2199	8.13e-14	9.51e-13
ZNF239	1.36714	2.76131	8.2e-14	9.59e-13
EPHB4	1.13768	6.97753	8.24e-14	9.64e-13
TUBG2	-0.958827	3.5273	8.35e-14	9.75e-13
JAM3	-1.35752	4.99956	8.52e-14	9.94e-13
CSPP1	1.00003	4.52882	8.72e-14	1.02e-12
SLC27A6	-2.32011	-0.566821	8.86e-14	1.03e-12
NMBR	-2.19601	-3.36827	8.93e-14	1.04e-12
MFN2	-0.723841	6.8031	9.48e-14	1.1e-12
LTF	-2.6727	7.19264	9.6e-14	1.12e-12
CLDN5	-1.46759	4.29008	9.79e-14	1.14e-12
ASPG	-2.16819	1.27587	9.79e-14	1.14e-12
PFAS	0.933049	4.88886	9.83e-14	1.14e-12
VSIR	-1.01422	6.22196	9.87e-14	1.15e-12
KCNJ15	-2.07909	3.67586	1e-13	1.16e-12
PALLD	-1.46874	8.19345	1.02e-13	1.18e-12
NGB	-3.28721	-1.63907	1.03e-13	1.2e-12
TMEM201	1.04661	5.09787	1.05e-13	1.22e-12
RILP	-1.0217	3.95339	1.06e-13	1.23e-12
CDHR3	-1.24686	2.47088	1.1e-13	1.27e-12
DSC2	-1.72335	6.79257	1.1e-13	1.27e-12
TCOF1	0.927463	6.51951	1.1e-13	1.27e-12
FGF19	7.75392	2.11075	1.11e-13	1.28e-12
FAM81A	1.80813	3.19235	1.15e-13	1.32e-12
ANP32E	1.04124	6.13219	1.16e-13	1.33e-12
FAHD2B	-1.09777	2.27706	1.16e-13	1.33e-12
TTC26	1.03962	3.0394	1.2e-13	1.38e-12
AAMDC	-0.962217	3.22387	1.23e-13	1.42e-12
FAM46C	-1.43278	5.25695	1.24e-13	1.42e-12
SELENOW	-0.900782	7.25346	1.24e-13	1.43e-12
NME5	-1.63515	-0.0762126	1.26e-13	1.45e-12
NLRP6	-2.31913	2.89989	1.27e-13	1.45e-12
PAQR4	1.47641	4.86691	1.28e-13	1.47e-12
ANPEP	-2.55707	9.57425	1.3e-13	1.49e-12
ATP2B2	-2.14535	-0.741419	1.33e-13	1.52e-12
COA7	0.789497	4.60358	1.35e-13	1.54e-12
UQCR11	-0.850161	6.32778	1.41e-13	1.61e-12
SOCS2	-1.09552	4.08763	1.43e-13	1.64e-12
CROT	-1.16243	3.79519	1.44e-13	1.64e-12
AR	-1.76613	2.39674	1.46e-13	1.67e-12
SMYD5	0.722223	4.98725	1.5e-13	1.71e-12
AKR7A2	-0.84428	5.76927	1.5e-13	1.71e-12
NOLC1	0.920012	7.05222	1.53e-13	1.74e-12
CD276	1.00554	6.49324	1.53e-13	1.74e-12
FOSL2	-0.861133	8.1003	1.55e-13	1.76e-12
LHPP	-1.06102	4.71562	1.56e-13	1.78e-12
JPH2	-2.16301	4.82792	1.57e-13	1.78e-12
DSP	-1.37391	9.0917	1.61e-13	1.83e-12
MEGF9	-0.791825	4.97651	1.62e-13	1.84e-12
PKHD1L1	-1.81585	0.519552	1.63e-13	1.85e-12
CSPG4	-1.58401	6.18422	1.65e-13	1.87e-12
NEXMIF	-2.10817	0.703793	1.66e-13	1.88e-12
UTP6	0.695707	5.20135	1.7e-13	1.93e-12
CLTB	-1.01709	7.03165	1.72e-13	1.94e-12
INTS7	0.811856	5.03353	1.75e-13	1.97e-12
CHRM2	-2.80885	3.37712	1.78e-13	2.01e-12
UBFD1	0.69469	5.65745	1.81e-13	2.04e-12
PRRT1	-1.24585	2.32708	1.81e-13	2.05e-12
PJA2	-0.854019	6.78082	1.82e-13	2.06e-12
RASL12	-1.28069	3.69996	1.87e-13	2.1e-12
MCM7	1.31513	7.06944	1.87e-13	2.11e-12
MCM6	0.942044	5.77194	1.9e-13	2.14e-12
ATIC	0.829028	6.43118	1.92e-13	2.16e-12
IKZF2	-1.3958	3.68463	1.95e-13	2.19e-12
OTC	-2.82104	2.8454	1.99e-13	2.24e-12
RNF219	0.943899	3.4091	2.01e-13	2.25e-12
MFAP4	-1.71519	7.38126	2.01e-13	2.25e-12
COL1A2	1.9225	10.9197	2.01e-13	2.25e-12
MATN3	2.7108	2.72622	2.09e-13	2.34e-12
TDP2	-0.768419	5.46395	2.1e-13	2.35e-12
CCNB1	1.42818	5.63671	2.12e-13	2.37e-12
POLG2	0.868405	3.01071	2.15e-13	2.41e-12
FILIP1	-1.80126	4.25344	2.15e-13	2.41e-12
CRNN	-5.34517	7.63347	2.16e-13	2.41e-12
MOCS2	-0.704817	4.93757	2.18e-13	2.44e-12
CPXM1	2.19741	4.11785	2.2e-13	2.45e-12
CNTNAP3	-1.81909	0.900752	2.21e-13	2.46e-12
HCFC2	-0.854994	4.03382	2.31e-13	2.57e-12
TCF7L1	-1.29207	3.96975	2.34e-13	2.61e-12
ASB16	-1.17219	0.471267	2.34e-13	2.61e-12
CBX2	2.44873	3.74408	2.35e-13	2.61e-12
KIT	-1.58451	4.10522	2.35e-13	2.62e-12
CHORDC1	0.974788	4.88643	2.36e-13	2.62e-12
DYNC1I1	-1.77451	2.04406	2.37e-13	2.63e-12
RBM24	-1.94792	1.2645	2.45e-13	2.72e-12
GNA15	-1.48315	3.83019	2.5e-13	2.77e-12
SPC25	1.41801	3.2165	2.5e-13	2.77e-12
MPP7	-1.41629	5.17911	2.53e-13	2.8e-12
NT5DC4	2.73774	-0.419633	2.54e-13	2.8e-12
FOXP2	-2.00026	3.7421	2.57e-13	2.84e-12
IGF2BP1	6.17262	3.84124	2.63e-13	2.9e-12
FGFBP2	-1.55547	-0.854007	2.74e-13	3.02e-12
SMPX	-3.02453	1.64352	2.74e-13	3.02e-12
MMP13	4.15287	1.07412	2.77e-13	3.05e-12
NIPSNAP3B	-1.33231	0.380902	2.83e-13	3.12e-12
RHOJ	-1.23538	4.15612	2.84e-13	3.12e-12
LIN9	0.988735	3.63853	2.85e-13	3.14e-12
BTBD11	-1.97361	2.96833	2.87e-13	3.15e-12
NASP	0.801882	6.23028	2.87e-13	3.15e-12
IGF2BP3	3.20988	3.7984	2.87e-13	3.15e-12
GCOM1	-1.5628	0.396903	2.9e-13	3.18e-12
APOC1	2.56849	5.43497	2.92e-13	3.2e-12
CHD7	1.07042	5.89392	2.94e-13	3.22e-12
AC135586.2	-1.88666	-4.05244	2.97e-13	3.25e-12
SPDYC	4.39726	0.45815	2.98e-13	3.26e-12
HSD17B2	-1.89437	5.6782	2.99e-13	3.27e-12
KIFC1	1.475	4.86878	3.01e-13	3.29e-12
HSPH1	1.2992	7.33014	3.09e-13	3.38e-12
PLXNA1	1.07725	6.79328	3.1e-13	3.38e-12
RBM28	0.740673	5.13428	3.12e-13	3.4e-12
GLRX	-1.10728	5.1347	3.16e-13	3.44e-12
REEP1	-1.84441	3.38268	3.2e-13	3.48e-12
MYLK	-2.02918	8.94634	3.21e-13	3.49e-12
MND1	1.50124	2.11636	3.31e-13	3.6e-12
LONRF2	-2.04241	3.16173	3.36e-13	3.65e-12
TRPC4	-1.68869	1.28547	3.44e-13	3.74e-12
DSG3	-3.05384	5.99309	3.45e-13	3.74e-12
PMEPA1	2.13213	7.65619	3.47e-13	3.76e-12
LIG1	1.0814	5.205	3.47e-13	3.76e-12
TGIF2	0.969977	4.89899	3.48e-13	3.77e-12
ZNF473	0.869032	3.80944	3.48e-13	3.77e-12
CPEB4	-0.798686	5.54711	3.49e-13	3.77e-12
TNS1	-1.75546	8.86878	3.5e-13	3.78e-12
TMTC4	1.06116	4.94246	3.58e-13	3.87e-12
ABAT	-1.3614	4.55182	3.6e-13	3.88e-12
PPP2R3A	-1.29115	4.0909	3.63e-13	3.92e-12
CDCA7	1.79703	6.08041	3.63e-13	3.92e-12
NOX1	4.38508	3.52502	3.7e-13	3.99e-12
TACC3	1.25847	5.90398	3.73e-13	4.01e-12
BTBD16	3.05219	1.17703	3.74e-13	4.03e-12
PRR7	1.57054	3.95402	3.85e-13	4.14e-12
GORAB	0.78502	3.22939	3.91e-13	4.21e-12
GRPEL2	-0.927085	4.45616	3.91e-13	4.21e-12
MMP10	3.5895	2.24764	3.95e-13	4.24e-12
GALNT15	-1.67431	2.57651	3.95e-13	4.24e-12
PHF14	1.02673	6.21586	3.97e-13	4.26e-12
SAPCD1	2.14171	-0.725426	3.97e-13	4.26e-12
CHP2	-2.81712	3.80077	4.04e-13	4.33e-12
HYI	-0.778669	2.93187	4.06e-13	4.35e-12
TMEM63A	1.1058	7.29367	4.08e-13	4.37e-12
RBM12B	0.752409	4.23464	4.12e-13	4.4e-12
RACGAP1	1.09342	5.69682	4.12e-13	4.41e-12
UGT2B17	-3.31337	2.78759	4.2e-13	4.49e-12
GPD1L	-0.939872	5.62962	4.31e-13	4.61e-12
KRT32	-3.45578	-1.89985	4.38e-13	4.67e-12
RHEBL1	1.54316	0.311434	4.4e-13	4.7e-12
HTR1E	-3.07893	-2.67923	4.44e-13	4.73e-12
ERFE	2.35594	1.35538	4.44e-13	4.73e-12
PRKCG	3.45561	2.42391	4.48e-13	4.77e-12
AKTIP	-0.702449	4.15519	4.48e-13	4.77e-12
HAND2	-2.55543	4.47348	4.51e-13	4.8e-12
CXCL9	3.16724	6.77335	4.56e-13	4.85e-12
RETSAT	-0.913831	6.47306	4.57e-13	4.86e-12
NSUN2	0.841234	6.17863	4.65e-13	4.94e-12
CPED1	-1.75113	5.17105	4.69e-13	4.98e-12
AMH	3.11343	2.12534	4.69e-13	4.98e-12
C16orf45	-1.33491	4.09586	4.7e-13	4.98e-12
EID3	-0.976135	0.0554883	4.74e-13	5.03e-12
STAT1	1.31908	8.44407	4.82e-13	5.11e-12
UAP1L1	1.39933	4.54348	4.86e-13	5.14e-12
CXCL8	3.30168	6.68471	4.89e-13	5.17e-12
CYSLTR1	-1.37747	2.14325	4.89e-13	5.17e-12
RBPMS	-1.27187	6.78325	4.92e-13	5.2e-12
FKBP8	-0.777347	7.65797	4.95e-13	5.23e-12
WFIKKN2	-1.99377	-2.02164	5e-13	5.27e-12
ZHX1-C8orf76	1.28017	-0.43583	5.05e-13	5.32e-12
BLVRB	-1.04971	6.26492	5.17e-13	5.44e-12
GNG8	-1.71552	-2.66087	5.23e-13	5.5e-12
PCLAF	1.52552	4.97465	5.41e-13	5.69e-12
TFAP4	0.959458	4.37035	5.42e-13	5.69e-12
TIPIN	0.929094	2.94601	5.65e-13	5.94e-12
HELB	1.11856	4.18426	5.66e-13	5.94e-12
BFSP2	-1.75663	-1.63947	5.76e-13	6.04e-12
CDC25A	1.53453	3.47777	5.84e-13	6.12e-12
SLC18A3	-2.99562	-0.709278	5.86e-13	6.14e-12
CHRDL1	-2.30528	4.11981	5.95e-13	6.23e-12
RCC1	1.17701	5.65224	6.02e-13	6.3e-12
EPN2	-0.75365	4.87212	6.07e-13	6.35e-12
LRCH2	-1.40068	1.90392	6.08e-13	6.36e-12
CRTAP	-0.79147	7.44069	6.11e-13	6.38e-12
PDE1B	-1.46397	2.41319	6.12e-13	6.39e-12
TAGLN3	-2.48212	-1.06165	6.23e-13	6.51e-12
DNAAF5	0.777609	5.98491	6.55e-13	6.83e-12
BTNL3	-2.43679	3.05727	6.66e-13	6.94e-12
SCLY	0.922159	2.40651	6.78e-13	7.06e-12
ZFPM2	-1.50877	2.75929	6.83e-13	7.11e-12
PALB2	0.772545	4.20862	6.91e-13	7.18e-12
SLC12A8	1.18372	4.4991	6.92e-13	7.19e-12
OCEL1	-0.864256	3.83898	7.29e-13	7.57e-12
POLR1A	0.735947	6.41462	7.32e-13	7.6e-12
ARG2	-1.25798	1.98095	7.37e-13	7.65e-12
INPP5J	-1.22653	3.32904	7.39e-13	7.67e-12
KIAA0408	-2.3584	-1.77092	7.42e-13	7.69e-12
TBC1D1	-0.890041	6.30156	7.6e-13	7.87e-12
SLC30A7	0.75921	6.12426	7.7e-13	7.98e-12
RAI2	-1.41079	4.42934	7.77e-13	8.04e-12
FGFR4	2.00086	6.30992	7.93e-13	8.2e-12
MRPL54	-0.793199	4.20116	8.1e-13	8.36e-12
MAP2K2	-0.713089	6.92818	8.22e-13	8.48e-12
TMEM252	-2.39566	0.510555	8.26e-13	8.52e-12
GLIPR2	-1.13429	4.33349	8.31e-13	8.57e-12
CPB1	-2.71108	0.319093	8.34e-13	8.59e-12
MAPT	-1.93509	2.59545	8.42e-13	8.67e-12
GDPD5	1.86677	4.51231	8.56e-13	8.81e-12
PLPP7	-1.43655	1.32937	8.78e-13	9.04e-12
KCNN3	-1.47519	4.01079	8.79e-13	9.04e-12
LRRTM1	-2.41279	-0.491757	9.18e-13	9.43e-12
FOXE3	3.26719	-1.22155	9.23e-13	9.48e-12
LEMD1	3.02762	1.33345	9.26e-13	9.5e-12
CCNE1	2.98334	4.69544	9.34e-13	9.58e-12
MXRA5	1.77813	8.08313	9.37e-13	9.61e-12
CST2	3.38666	2.01361	9.45e-13	9.69e-12
DPH2	0.749326	4.90893	9.69e-13	9.92e-12
CDH24	1.09987	3.58293	9.79e-13	1e-11
YTHDF1	0.720591	6.40781	9.82e-13	1e-11
S1PR5	-1.5011	0.561379	9.86e-13	1.01e-11
IDNK	-0.945201	2.35012	9.93e-13	1.02e-11
C18orf54	1.15903	2.48081	9.94e-13	1.02e-11
SLC9A4	-2.58642	3.62895	9.95e-13	1.02e-11
CHAF1A	0.997605	4.7265	9.97e-13	1.02e-11
EVA1A	2.60998	2.14467	1.02e-12	1.04e-11
GAS2L3	1.30623	3.86795	1.03e-12	1.05e-11
HOXC12	8.34366	2.51328	1.03e-12	1.05e-11
SBSPON	-1.83556	3.56328	1.03e-12	1.05e-11
CPNE5	-1.32363	3.67579	1.04e-12	1.05e-11
PLIN3	-0.826562	6.27075	1.04e-12	1.06e-11
MAPK4	-2.44293	2.33926	1.04e-12	1.06e-11
FRRS1L	-2.42008	2.21123	1.05e-12	1.06e-11
SERPINB13	-4.12223	3.15547	1.07e-12	1.08e-11
NFXL1	0.942248	3.83238	1.07e-12	1.09e-11
N4BP3	-1.24941	3.32495	1.08e-12	1.09e-11
NKIRAS1	-0.805246	2.72223	1.09e-12	1.1e-11
NFIL3	-0.859934	4.69895	1.09e-12	1.1e-11
LIPF	-3.70576	10.5152	1.11e-12	1.12e-11
ABCA9	-1.72493	2.19396	1.11e-12	1.12e-11
C2orf54	-2.11364	4.06753	1.12e-12	1.13e-11
PPY	-2.88554	-2.33083	1.14e-12	1.15e-11
JPH4	-1.42848	-0.315091	1.15e-12	1.16e-11
GDPD3	-1.51269	3.15737	1.16e-12	1.17e-11
CDK2	0.838888	4.99119	1.17e-12	1.18e-11
HIST1H3J	2.36969	-2.27795	1.18e-12	1.18e-11
SNRPD1	1.14598	6.11563	1.18e-12	1.19e-11
LPAR1	-1.26665	4.10916	1.21e-12	1.21e-11
WDR90	1.15355	5.25392	1.21e-12	1.22e-11
CNTN2	-1.95419	0.0679001	1.22e-12	1.23e-11
LANCL3	-1.50099	0.908599	1.23e-12	1.24e-11
ARHGEF4	-1.85134	3.86601	1.23e-12	1.24e-11
MAGEA12	9.09201	2.75261	1.24e-12	1.24e-11
FRMD1	-2.31486	0.967801	1.24e-12	1.24e-11
ZNF781	-1.38011	-0.126547	1.24e-12	1.25e-11
GEM	-1.3398	5.66962	1.25e-12	1.25e-11
SELENBP1	-1.25222	6.23768	1.25e-12	1.25e-11
AKR1B10	-2.36244	7.33817	1.25e-12	1.25e-11
CCKBR	-2.77971	1.70355	1.25e-12	1.25e-11
ADAT1	0.720648	4.55594	1.25e-12	1.25e-11
SRF	-0.8483	6.71019	1.28e-12	1.27e-11
FOS	-1.41223	8.43998	1.31e-12	1.31e-11
XRN2	0.754438	6.84504	1.32e-12	1.32e-11
TMED6	-1.61868	1.02837	1.35e-12	1.34e-11
PGGHG	1.84852	5.37761	1.36e-12	1.35e-11
SPRR1A	-3.76072	5.43676	1.37e-12	1.36e-11
ESRRB	-1.88868	-0.552594	1.38e-12	1.37e-11
PIF1	1.25769	2.7516	1.4e-12	1.4e-11
MET	2.19032	7.43559	1.42e-12	1.41e-11
ADAMTS18	3.20279	0.726099	1.43e-12	1.42e-11
STMN2	-2.23997	1.66113	1.44e-12	1.43e-11
DDX10	0.775383	4.86486	1.46e-12	1.44e-11
SP8	5.3435	0.185018	1.46e-12	1.45e-11
U2SURP	0.758658	6.82585	1.47e-12	1.45e-11
SPACA9	-1.04143	2.57999	1.48e-12	1.47e-11
CIPC	-0.692463	4.82206	1.48e-12	1.47e-11
RAB3IP	1.37118	5.38815	1.53e-12	1.51e-11
TOP1MT	1.08402	4.96875	1.54e-12	1.52e-11
HSP90AB1	0.940148	10.3927	1.57e-12	1.55e-11
SCRN2	-0.774264	4.14841	1.58e-12	1.56e-11
ATAD3B	1.12296	4.52714	1.59e-12	1.57e-11
ACBD7	2.38058	0.564944	1.6e-12	1.58e-11
VILL	-1.48666	6.17504	1.62e-12	1.6e-11
SCNN1G	-2.72104	1.39685	1.62e-12	1.6e-11
CCNA2	1.42394	5.40902	1.63e-12	1.6e-11
TNFAIP8L1	-0.893904	5.1	1.64e-12	1.61e-11
CSAG1	6.82653	2.68272	1.67e-12	1.64e-11
FAM49B	0.863457	6.21869	1.68e-12	1.65e-11
LYNX1	-2.2449	5.2983	1.68e-12	1.65e-11
PHYHD1	-1.57758	2.80943	1.74e-12	1.71e-11
TUBB2A	-1.07495	4.68429	1.75e-12	1.71e-11
CCDC18	1.05246	2.68717	1.76e-12	1.72e-11
ROR2	-1.60544	4.37066	1.77e-12	1.73e-11
HGH1	1.10588	5.56681	1.77e-12	1.74e-11
TIMP1	1.50794	9.19551	1.78e-12	1.74e-11
FOXH1	3.56511	0.680245	1.79e-12	1.75e-11
SNTA1	-1.24431	4.15946	1.8e-12	1.76e-11
FBXO32	-1.51742	6.58022	1.81e-12	1.77e-11
TTLL4	0.949665	5.37872	1.82e-12	1.77e-11
SDCCAG3	0.746029	5.02515	1.84e-12	1.79e-11
PDILT	-3.18008	-0.341018	1.85e-12	1.8e-11
CYP2C9	-1.99405	2.48369	1.86e-12	1.81e-11
SSUH2	-1.77198	1.28592	1.88e-12	1.83e-11
FBXO5	1.00302	3.71956	1.89e-12	1.84e-11
UTP15	0.71053	3.94313	1.9e-12	1.84e-11
ZNF121	0.912201	5.40847	1.9e-12	1.84e-11
CXCL12	-1.48928	5.68852	1.92e-12	1.87e-11
IP6K3	-1.80645	-0.91675	1.92e-12	1.87e-11
LMNB1	1.29112	5.92836	1.93e-12	1.87e-11
THY1	1.61607	6.94316	1.94e-12	1.88e-11
LVRN	-1.77977	-0.828782	1.94e-12	1.88e-11
F11	-2.57468	-0.852521	1.95e-12	1.89e-11
ADAM10	0.82706	7.05009	1.98e-12	1.92e-11
MMP27	-2.0697	-3.32405	1.99e-12	1.93e-11
CCL7	4.03642	-0.658745	1.99e-12	1.93e-11
RNF223	-1.73008	2.43548	2e-12	1.94e-11
ARRB1	-0.893333	5.5001	2.02e-12	1.96e-11
NACC2	-1.08977	5.86388	2.03e-12	1.96e-11
FNDC4	-1.30006	2.6245	2.06e-12	1.99e-11
GLP2R	-1.87638	1.34513	2.07e-12	2e-11
IGF2BP2	1.61594	5.9978	2.08e-12	2.01e-11
CEP152	0.997917	3.12415	2.09e-12	2.02e-11
ZNF765	0.870373	3.83794	2.16e-12	2.08e-11
ATL1	-0.953878	2.25863	2.18e-12	2.1e-11
TMEM256	-0.950588	3.92386	2.19e-12	2.1e-11
TIPARP	-0.827064	5.30374	2.19e-12	2.11e-11
PLSCR5	-3.08077	-3.71227	2.21e-12	2.12e-11
ZNF146	0.705009	6.42358	2.22e-12	2.13e-11
MMP8	4.64506	-0.542583	2.24e-12	2.15e-11
CLN6	0.930077	5.9592	2.24e-12	2.15e-11
PAMR1	-1.26636	2.65201	2.27e-12	2.18e-11
CNN1	-2.425	8.64239	2.27e-12	2.18e-11
FOXD3	-2.15258	-0.464314	2.31e-12	2.21e-11
ZNF587B	0.922218	3.53844	2.32e-12	2.22e-11
CEP83	0.869299	3.35062	2.34e-12	2.24e-11
CDC25C	1.47404	2.91175	2.41e-12	2.3e-11
MLYCD	-0.728598	3.77192	2.44e-12	2.33e-11
CASK	0.957068	6.73888	2.45e-12	2.34e-11
CDK5RAP1	0.713092	4.5291	2.49e-12	2.37e-11
EMP3	-1.16228	5.1079	2.5e-12	2.39e-11
HAPLN3	1.67453	4.12742	2.52e-12	2.4e-11
SEC14L2	-1.09989	3.79868	2.58e-12	2.46e-11
EFCC1	-1.18224	2.40224	2.59e-12	2.47e-11
SEMA5B	1.64338	1.68589	2.6e-12	2.47e-11
DZIP1	-1.32173	3.37075	2.63e-12	2.5e-11
CFAP47	4.50439	-0.0870633	2.65e-12	2.52e-11
SCHIP1	-1.39613	0.367933	2.66e-12	2.53e-11
ZNF678	0.875233	3.49149	2.69e-12	2.56e-11
DIAPH3	1.36863	3.95121	2.71e-12	2.57e-11
SRPX	-1.60482	3.64221	2.74e-12	2.59e-11
HAGHL	1.77134	2.87739	2.79e-12	2.64e-11
ACTC1	-1.91241	3.08045	2.79e-12	2.64e-11
P2RY2	-1.57948	2.65227	2.79e-12	2.64e-11
VCAN	1.70802	7.67249	2.79e-12	2.64e-11
NUDT10	-1.84827	-0.667583	2.84e-12	2.69e-11
AADAC	-2.22331	3.86482	2.86e-12	2.7e-11
LRRC8D	0.731763	5.06281	2.88e-12	2.72e-11
ZSCAN31	-1.02274	3.077	2.9e-12	2.74e-11
COX19	0.857541	4.3682	2.92e-12	2.76e-11
ALPPL2	6.59343	4.67391	2.98e-12	2.81e-11
SLC39A2	-2.94541	-0.37588	3.02e-12	2.85e-11
MAGEH1	-1.09563	3.24948	3.03e-12	2.85e-11
CNKSR2	-2.17858	1.36067	3.03e-12	2.86e-11
MFHAS1	1.01183	6.27387	3.05e-12	2.87e-11
ST6GAL2	-1.88295	1.19177	3.07e-12	2.89e-11
MZT1	1.08928	4.84159	3.11e-12	2.93e-11
TTC13	0.820207	4.53366	3.22e-12	3.03e-11
ZMIZ2	0.759418	7.24442	3.23e-12	3.03e-11
RYR2	-1.8573	3.51245	3.24e-12	3.04e-11
C14orf105	4.61932	1.78154	3.25e-12	3.05e-11
ALG3	0.941093	6.5666	3.33e-12	3.12e-11
ZNF135	-1.3888	1.18906	3.33e-12	3.12e-11
CBR3	-1.2082	1.73609	3.41e-12	3.2e-11
STMN1	1.10592	6.96083	3.46e-12	3.24e-11
SLC52A2	1.09535	6.269	3.53e-12	3.3e-11
FMO2	-1.9172	4.12182	3.55e-12	3.32e-11
TSHZ1	-0.912056	5.35728	3.58e-12	3.35e-11
AKR1C2	-2.18247	4.76601	3.6e-12	3.36e-11
PHF6	0.941961	5.01773	3.6e-12	3.37e-11
LINC00959	-1.005	0.139409	3.61e-12	3.37e-11
OLFML2B	1.90269	5.47458	3.62e-12	3.38e-11
MC2R	3.94234	-3.05343	3.63e-12	3.39e-11
MASP1	-1.77175	1.56344	3.63e-12	3.39e-11
TAF1D	0.953998	6.03705	3.71e-12	3.46e-11
MC1R	1.28277	1.72158	3.87e-12	3.61e-11
SLC35F1	-1.70248	0.937062	3.88e-12	3.61e-11
MYOCD	-2.00236	4.62176	3.91e-12	3.63e-11
TCEAL3	-1.12366	3.71784	3.93e-12	3.66e-11
MRPS36	-0.737762	4.50799	3.99e-12	3.71e-11
RNF141	-0.692893	5.6291	4.05e-12	3.77e-11
CLCA2	-3.33734	4.1607	4.11e-12	3.81e-11
CAND2	-1.64509	2.57521	4.14e-12	3.84e-11
PPM1L	-1.09058	5.18638	4.16e-12	3.85e-11
ADAMTSL4	-1.33673	4.64124	4.18e-12	3.87e-11
ABL2	0.705261	5.37216	4.21e-12	3.9e-11
SUN2	-0.741886	6.79328	4.36e-12	4.04e-11
FAM208B	0.720398	6.32653	4.51e-12	4.18e-11
TRIOBP	-0.692585	5.08136	4.52e-12	4.18e-11
SLC25A12	-0.882515	4.36564	4.53e-12	4.19e-11
PRSS51	3.30589	0.344722	4.57e-12	4.22e-11
SH3GL3	-2.52702	-1.51986	4.65e-12	4.29e-11
TNFRSF11B	3.05791	3.84231	4.67e-12	4.31e-11
ATP6V1C1	0.794381	6.12329	4.78e-12	4.41e-11
CHSY3	1.35056	1.82503	4.78e-12	4.41e-11
WDR72	3.34191	4.76023	4.86e-12	4.47e-11
CCSAP	0.906632	4.00965	4.87e-12	4.48e-11
KIF4B	1.99475	-2.55149	4.88e-12	4.49e-11
ZNF789	1.09821	3.62796	4.95e-12	4.55e-11
SLC25A32	0.800204	5.14821	5.07e-12	4.66e-11
TMEM47	-1.31201	5.22248	5.1e-12	4.69e-11
AFF3	-1.76884	2.87042	5.11e-12	4.69e-11
CLDN17	-4.43593	-1.97521	5.16e-12	4.74e-11
CXCL1	2.7426	6.24894	5.24e-12	4.8e-11
GART	0.740024	6.26012	5.32e-12	4.88e-11
CMTM1	1.08291	0.931016	5.36e-12	4.91e-11
SLC16A7	-1.44145	4.00596	5.47e-12	5e-11
VMA21	0.821661	5.74824	5.62e-12	5.13e-11
ERI1	1.02984	4.63338	5.68e-12	5.18e-11
NFIC	-0.929895	8.05305	5.71e-12	5.21e-11
ACOT2	-0.790301	4.19416	5.77e-12	5.26e-11
RPS25	-0.800582	8.70675	5.83e-12	5.32e-11
SMIM6	-1.61648	2.75964	5.85e-12	5.33e-11
NELFCD	0.998461	6.68851	5.91e-12	5.39e-11
MRGBP	1.02375	4.57981	6.06e-12	5.52e-11
POLE	0.880068	6.01174	6.07e-12	5.52e-11
CMA1	-2.30259	-0.88437	6.11e-12	5.56e-11
GPR17	-1.76914	0.0727534	6.25e-12	5.68e-11
NOL6	0.940936	6.21362	6.27e-12	5.69e-11
ANAPC1	0.800851	5.06193	6.31e-12	5.73e-11
[truncated: 4,521 more rows]

## Sheet: COAD
	logFC	logCPM	PValue	FDR
BEST4	-5.89739	3.13191	1.90357564554882e-318	3.36152423247466e-314
CLEC3B	-4.21772	2.53637	1.57e-252	1.39e-248
CUBN	-5.06511	1.63254	1.41e-238	8.3e-235
SLC25A34	-4.06489	1.4599	1.08e-227	4.77e-224
SLC51A	-4.24833	3.3362	1.82e-227	6.42e-224
CPO	-6.21977	-0.1074	1.08e-205	3.17e-202
ABCG2	-4.80946	3.33407	1.77e-193	4.45e-190
TEX11	-4.12418	-0.141748	1.38e-184	3.06e-181
PHLPP2	-2.6262	4.75287	5.83e-182	1.14e-178
CA7	-5.71941	3.50679	2.31e-180	4.08e-177
USP2	-4.06734	2.53576	8.67e-179	1.39e-175
UGP2	-2.10235	6.96324	5.79e-177	8.52e-174
APPL2	-1.88097	6.12582	3.71e-170	5.04e-167
OTOP2	-8.17451	3.14048	4.7e-168	5.93e-165
PRKG2	-4.00127	1.14852	1.72e-164	2.02e-161
CA2	-4.73965	7.38013	2.43e-163	2.68e-160
PEX26	-1.79163	6.37221	1.91e-162	1.98e-159
DAO	-5.6614	-0.962868	1.76e-159	1.73e-156
MGAM	-5.09395	2.25318	6.22e-155	5.78e-152
APOA1	-7.40319	3.79705	2.17e-154	1.92e-151
MS4A10	-7.40306	0.0963712	7.67e-152	6.45e-149
MEP1B	-5.57557	2.30429	5.02e-149	4.03e-146
SCARA5	-4.79009	3.47935	8.08e-149	6.21e-146
GLTP	-1.56427	5.47619	1.08e-147	7.95e-145
SULT1A2	-3.87091	1.66312	2.81e-143	1.99e-140
IL6R	-2.75646	4.22271	1.11e-142	7.53e-140
SLC22A5	-1.89312	4.84473	3.5e-142	2.29e-139
CDKN2B	-3.27234	4.75676	1.25e-141	7.9e-139
CDH3	6.00776	6.64529	2.23e-141	1.36e-138
SLC36A1	-2.00371	4.95762	2.73e-141	1.61e-138
DHRS7C	-5.09459	-3.14255	3.13e-141	1.79e-138
AQP8	-7.00499	6.80278	5.4e-141	2.98e-138
PDCD4	-2.02375	6.81937	6.05e-140	3.24e-137
C2orf88	-3.54497	4.17724	4.42e-137	2.3e-134
GLP2R	-3.87421	0.8991	1.57e-136	7.94e-134
GCNT2	-3.73509	1.93401	1.16e-134	5.7e-132
SLC51B	-4.11506	3.4708	1.52e-134	7.24e-132
SPIB	-4.61123	2.88264	1e-133	4.65e-131
GUCA2A	-5.27782	5.99154	1.5e-133	6.74e-131
LYVE1	-4.12052	2.75659	1.53e-133	6.74e-131
PKIB	-3.86812	4.40181	1.29e-131	5.55e-129
NAALADL1	-3.43842	3.04355	4.25e-129	1.78e-126
RETSAT	-1.913	7.10532	6.3e-129	2.59e-126
TAT	-3.76316	-1.1902	3.35e-127	1.34e-124
FAM107A	-3.47149	2.31011	1.82e-126	7.14e-124
PLPP1	-1.95571	4.84247	6.99e-126	2.68e-123
ABCB11	-4.96861	-0.467546	1.13e-125	4.26e-123
SCGN	-4.92532	0.969101	1.22e-124	4.49e-122
CA1	-6.78322	6.58311	2.76e-124	9.93e-122
CLDN23	-2.94874	4.73227	4.93e-124	1.74e-121
BMP3	-5.26919	2.85445	6.13e-124	2.12e-121
SLC30A10	-5.86159	1.23534	4.3e-123	1.46e-120
ASPA	-3.81388	0.129888	6e-123	2e-120
ADAMDEC1	-3.56779	5.53075	9.54e-123	3.12e-120
GFRA2	-3.64545	0.442502	2.38e-122	7.64e-120
CNNM2	-1.68051	4.27708	1.17e-121	3.68e-119
ETFDH	-1.84777	4.54216	2.06e-121	6.37e-119
TMEM72	-4.41814	1.67437	2.92e-119	8.88e-117
GUCA2B	-6.26468	3.54825	8.54e-119	2.56e-116
TRPM6	-4.22011	4.1059	1.06e-118	3.12e-116
PLP1	-5.2262	1.63331	2.21e-118	6.4e-116
KRT80	6.80095	5.39068	2.73e-118	7.78e-116
MTHFD1L	2.449	5.70156	5.38e-118	1.51e-115
CD177	-5.69795	6.11336	8.75e-118	2.41e-115
ZNF575	-2.11083	2.12016	1.42e-117	3.86e-115
VEGFD	-4.3151	-0.749906	1.56e-117	4.18e-115
ETV4	5.36745	6.87237	9.63e-117	2.54e-114
TNXB	-3.95071	4.03472	1.37e-116	3.56e-114
CSRP1	-2.20914	8.25066	2.5e-116	6.4e-114
SMPDL3A	-2.59039	4.80175	2.63e-116	6.63e-114
SLC26A2	-4.1739	8.03401	2.22e-115	5.53e-113
ESM1	5.77544	2.87645	3.49e-115	8.57e-113
PTGS1	-2.8634	4.60004	4.26e-115	1.03e-112
PDK4	-3.27261	4.97785	1.63e-114	3.88e-112
PYGM	-3.82805	1.21516	4.25e-114	1e-111
RBFOX3	-4.79795	1.30663	5.78e-114	1.34e-111
TMEM37	-3.10853	4.66807	4.16e-113	9.55e-111
AJUBA	3.03928	4.65685	1.44e-112	3.25e-110
NAAA	-2.11022	5.30099	1.73e-112	3.86e-110
LRRN2	-3.74643	2.73711	2.87e-112	6.35e-110
CCDC69	-2.82739	4.7791	4.63e-112	1.01e-109
PLCD1	-2.28466	4.58876	2.14e-111	4.61e-109
ENTPD5	-2.55861	6.3452	3.71e-111	7.89e-109
MAMDC2	-4.61181	1.7967	1.18e-110	2.47e-108
RXRG	-3.95445	-1.52369	1.31e-110	2.73e-108
ABCA8	-4.43165	2.3016	9.82e-109	2.02e-106
ENPP6	-3.42696	-0.933362	9.96e-109	2.02e-106
TMEM100	-3.82212	0.774146	4.56e-108	9.14e-106
AHCYL2	-2.66253	6.9615	3.7e-107	7.33e-105
SLC4A4	-4.5186	5.18413	3.9e-107	7.66e-105
DPP6	-4.86187	0.500988	5.28e-107	1.02e-104
TMIGD1	-6.31352	3.60248	7.75e-107	1.49e-104
GSTA2	-5.12968	-1.1393	1.93e-106	3.66e-104
ALPI	-4.43744	2.71959	2.39e-106	4.5e-104
TMCC3	-2.42427	5.0135	2.64e-106	4.92e-104
PLAC9	-2.5564	1.32627	2.08e-105	3.82e-103
TP53INP2	-2.54688	5.90853	2.14e-105	3.9e-103
TMEM220	-2.98383	2.20198	8.39e-105	1.51e-102
TMEM253	-2.99576	0.975771	1.7e-104	3.03e-102
SGK1	-2.70644	5.91958	6.63e-104	1.17e-101
CMTM5	-4.55944	-2.41218	7.77e-103	1.36e-100
G6PC	-6.40273	-0.988291	3.33e-102	5.77e-100
PYY	-5.82517	3.10505	4.25e-102	7.28e-100
RERGL	-5.05493	-0.761024	1.23e-101	2.09e-99
STBD1	-1.93089	2.08994	2.9e-101	4.87e-99
POPDC2	-3.3637	2.03649	2.95e-101	4.92e-99
FHL1	-3.24675	5.37167	8.44e-101	1.39e-98
FUCA1	-1.78212	6.65717	3.37e-100	5.51e-98
CIPC	-1.31059	4.98466	1.8e-98	2.92e-96
SEMA6D	-3.08498	3.52883	3.37e-98	5.41e-96
LDB3	-4.02468	1.69936	3.96e-98	6.3e-96
UGT1A8	-4.29141	1.14847	8.91e-98	1.41e-95
GRAMD2B	-1.66806	4.58023	5.83e-97	9.11e-95
TMEM35A	-3.99806	1.51278	6.42e-97	9.94e-95
NPTX1	-4.83068	1.81563	6.65e-97	1.02e-94
ATP1A2	-4.78897	2.45358	1.29e-96	1.96e-94
HPGDS	-3.12913	0.350325	2.28e-96	3.45e-94
MYOM1	-3.18889	1.82582	5.73e-96	8.57e-94
METTL7A	-2.48671	5.93757	9.93e-96	1.47e-93
CD163L1	-3.0011	3.20087	1.2e-95	1.76e-93
SPPL2A	-1.58671	6.16671	1.23e-95	1.8e-93
VSTM2A	-5.10364	-0.396535	2.12e-95	3.07e-93
CADM3	-4.54258	1.61337	5.11e-95	7.33e-93
APOC3	-8.18641	1.08594	7.15e-95	1.02e-92
GNA11	-1.75519	7.26653	3.98e-94	5.62e-92
DPT	-3.88629	4.05285	5.41e-94	7.58e-92
CNN1	-4.1534	6.78231	1.85e-93	2.58e-91
ADHFE1	-2.79671	-0.204973	2.72e-93	3.75e-91
ENPEP	-3.09649	3.13366	3.15e-93	4.31e-91
SLC17A8	-5.17748	-1.62462	4.42e-93	6.01e-91
PRDX6	-1.42185	7.72464	6.84e-93	9.21e-91
CASP7	-1.69445	6.34775	9.27e-93	1.24e-90
HSPB8	-3.57557	4.00854	1.39e-92	1.84e-90
CREB3L3	-4.47911	2.03802	5.7e-92	7.51e-90
MYLK	-3.28454	7.42286	7.46e-92	9.76e-90
AMPD1	-4.02698	-0.288642	1.19e-91	1.55e-89
APOB	-6.7921	4.15999	1.42e-91	1.83e-89
TMEM236	-3.6436	4.15489	2.35e-91	3.01e-89
MYL9	-3.19754	8.20205	3.1e-91	3.93e-89
MIER3	-1.93117	5.45499	3.37e-91	4.25e-89
CNNM4	-1.68245	6.56531	3.45e-91	4.32e-89
CLDN1	4.86055	6.63949	4.05e-91	5.03e-89
C1orf115	-2.41362	5.30292	8.9e-91	1.1e-88
SYNM	-4.26402	5.83311	1.14e-90	1.4e-88
MYH11	-4.4345	9.31694	1.27e-90	1.55e-88
MT1M	-4.26882	3.11393	1.61e-90	1.95e-88
CITED2	-1.72092	5.00128	2.8e-90	3.37e-88
MXI1	-1.61817	5.6254	4.08e-90	4.87e-88
GSTM5	-2.88671	0.789588	1.04e-89	1.23e-87
ENDOD1	-1.5815	5.90203	2.28e-89	2.69e-87
MPZ	-2.6955	0.839189	2.82e-89	3.3e-87
PLCE1	-2.01584	5.09157	3.05e-89	3.54e-87
NKX2-3	-2.7949	2.32013	3.38e-89	3.9e-87
FAM151A	-2.42089	0.904651	1.14e-88	1.31e-86
FAM180B	-4.29006	-2.61295	1.21e-88	1.38e-86
CEACAM7	-4.3256	8.69252	1.35e-88	1.53e-86
GRIK3	-3.45901	0.489496	8.75e-88	9.85e-86
NFE2L3	2.6761	7.09733	9.01e-88	1.01e-85
ACTG2	-4.16283	8.17187	1.5e-87	1.66e-85
SLC17A7	-2.9503	-0.957219	6.43e-87	7.1e-85
ACOX1	-1.59602	6.94648	8.59e-87	9.42e-85
CYP3A4	-4.95981	2.15432	1.06e-86	1.16e-84
FAM129A	-2.96332	4.50134	1.77e-86	1.92e-84
TEF	-1.81858	4.38535	2.04e-86	2.2e-84
NR3C2	-2.6376	4.95487	3.77e-86	4.04e-84
PDE2A	-2.63544	2.28949	3.96e-86	4.21e-84
PSD	-3.21418	3.22801	1.9e-85	2.01e-83
MAL	-3.46112	0.0187891	2.33e-85	2.45e-83
TRANK1	-2.13498	5.36889	2.78e-85	2.9e-83
ZZEF1	-1.7201	6.34476	7.93e-85	8.23e-83
SH2D7	-3.72114	0.0828032	1.06e-84	1.09e-82
SGCG	-4.08713	-2.45044	2e-84	2.06e-82
WNT2	5.49751	3.20887	5e-84	5.11e-82
SELENOP	-3.21274	6.88997	5.36e-84	5.44e-82
RBPMS2	-3.40887	2.12876	5.56e-84	5.61e-82
KLF4	-2.45159	6.765	6.66e-84	6.68e-82
SLC25A23	-1.72553	6.40771	8.24e-84	8.22e-82
DHRS11	-2.33141	5.691	1.32e-83	1.31e-81
SCNN1B	-4.22058	4.07791	1.59e-83	1.57e-81
ST6GALNAC6	-2.58347	5.69768	2.32e-83	2.28e-81
LIFR	-3.19812	2.43978	4.77e-83	4.65e-81
FOXQ1	6.28864	5.44351	1.06e-82	1.03e-80
MT1F	-2.93766	3.90223	1.15e-82	1.11e-80
CEMIP	5.27404	7.2253	2.31e-82	2.22e-80
NAP1L2	-3.5782	-0.418358	2.92e-82	2.79e-80
MS4A12	-5.44351	5.42456	6.09e-82	5.79e-80
CAVIN2	-2.95672	3.43724	8.37e-82	7.9e-80
CPT2	-1.44424	5.28115	9.45e-82	8.88e-80
UGDH	-1.78259	6.48843	1.12e-81	1.05e-79
UGT1A10	-3.63676	3.06503	1.3e-81	1.21e-79
RDH5	-2.24468	1.41587	1.42e-81	1.31e-79
ELANE	-3.56213	-2.38401	1.77e-81	1.63e-79
GPAT3	-2.46786	3.44464	3.19e-81	2.92e-79
GNAO1	-3.4076	2.72699	7.05e-81	6.41e-79
SLC20A1	-1.58842	6.21624	7.65e-81	6.92e-79
CBX7	-1.79071	4.43281	1.21e-80	1.09e-78
PRIMA1	-4.52783	1.44094	4.14e-80	3.71e-78
CA4	-5.09164	5.69676	8.28e-80	7.38e-78
CDC14A	-1.87835	2.96574	9.69e-80	8.6e-78
SLC10A2	-7.61498	0.735314	2.86e-79	2.53e-77
NR5A2	-2.31166	3.8718	3.65e-79	3.2e-77
ADH1C	-4.08844	5.89304	5.14e-79	4.49e-77
LMOD1	-3.49225	5.42478	5.41e-79	4.71e-77
LRP8	3.06303	4.62499	5.6e-79	4.85e-77
SLC26A3	-4.62303	8.91633	7.75e-79	6.68e-77
GRIN2D	4.89663	5.36682	9.32e-79	7.99e-77
BCHE	-4.09417	0.981011	1.73e-78	1.47e-76
FLNC	-3.37532	6.37056	2.27e-78	1.93e-76
PTN	-2.63133	1.78466	2.72e-78	2.3e-76
ABHD3	-1.88528	5.41664	3.95e-78	3.32e-76
C2orf40	-4.1525	-0.170583	5.26e-78	4.4e-76
2020-03-08	-1.39138	5.21998	5.38e-78	4.48e-76
CLCA4	-5.38388	6.99982	6.67e-78	5.53e-76
ENC1	2.10713	7.45501	7.15e-78	5.9e-76
HSD3B2	-5.68375	1.39968	7.73e-78	6.35e-76
AP3S2	-1.2058	4.77067	9.15e-78	7.48e-76
TSPAN7	-2.76436	4.46321	9.55e-78	7.77e-76
TRIP13	2.35823	4.84238	1.73e-77	1.41e-75
CFL2	-2.46253	3.93423	2.22e-77	1.79e-75
PADI2	-3.2541	6.68218	2.27e-77	1.82e-75
CEACAM1	-2.34341	8.23885	2.37e-77	1.89e-75
LGI1	-4.92899	-1.63801	2.9e-77	2.31e-75
STMN4	-4.22134	-2.07121	2.97e-77	2.35e-75
HPSE2	-3.24561	0.124465	3.51e-77	2.77e-75
CHAD	-2.98118	0.836772	4e-77	3.14e-75
FAM135B	-4.17413	-1.25425	5.66e-77	4.42e-75
PTPN21	-1.4642	4.1769	9.08e-77	7.06e-75
PCSK5	-2.47962	4.12084	1.33e-76	1.03e-74
PDZD4	-3.17623	0.99129	1.38e-76	1.06e-74
SLC5A11	-3.64899	-0.737754	1.81e-76	1.39e-74
TACR2	-3.72805	2.93785	2.16e-76	1.65e-74
APOA4	-8.46883	2.92415	2.37e-76	1.81e-74
SLC2A4	-2.70082	2.38825	6.63e-76	5.02e-74
OTOP3	-5.94928	-1.42256	1e-75	7.55e-74
SLC22A18AS	-2.33499	3.31707	1.43e-75	1.07e-73
PI16	-4.43985	1.67109	2.11e-75	1.58e-73
SCN7A	-4.66763	1.77436	2.3e-75	1.71e-73
SLC17A4	-3.34286	3.13554	4.61e-75	3.42e-73
PRPH	-3.73468	0.361303	5.32e-75	3.93e-73
SLC6A19	-5.40489	3.34895	5.72e-75	4.21e-73
GREM2	-3.80507	2.91243	5.89e-75	4.32e-73
LDHD	-2.94931	4.15928	1.04e-74	7.58e-73
FBXL22	-2.32681	1.12949	1.2e-74	8.72e-73
MT1G	-3.38623	5.91903	1.7e-74	1.23e-72
PLPP3	-1.5246	5.19237	2.38e-74	1.72e-72
DHDDS	-1.18642	5.39906	2.64e-74	1.89e-72
RNF152	-2.72097	3.37819	4.1e-74	2.93e-72
MT1H	-3.86928	2.98689	4.64e-74	3.3e-72
NEGR1	-2.85474	2.55603	4.85e-74	3.44e-72
SCN9A	-3.35658	1.65587	7.66e-74	5.41e-72
CHP2	-4.00373	5.69394	1.42e-73	1e-71
ASB2	-2.92018	2.69731	1.78e-73	1.25e-71
FXYD1	-3.17205	-0.878542	2.17e-73	1.51e-71
C6orf223	4.89127	5.28437	3.43e-73	2.38e-71
GPD1L	-1.43553	5.9977	3.99e-73	2.77e-71
TDP2	-1.82303	6.85259	6.7e-73	4.62e-71
TM6SF2	-3.24993	0.668653	8.27e-73	5.68e-71
PBLD	-2.30581	4.8676	1.31e-72	8.98e-71
NTN1	-2.69096	2.92366	3.03e-72	2.06e-70
PIRT	-4.03182	-0.269295	4.95e-72	3.36e-70
SLC9A3	-3.83413	5.85981	6.17e-72	4.17e-70
STMN2	-3.49858	2.10991	1.31e-71	8.85e-70
TRIB3	3.89378	6.43155	2.35e-71	1.57e-69
SRPX	-2.67642	2.83883	3.48e-71	2.33e-69
NCAM1	-2.89178	2.59345	4.67e-71	3.1e-69
SST	-4.99014	0.933727	4.68e-71	3.1e-69
TRIM40	-3.07905	1.69071	6.97e-71	4.61e-69
LRRC1	-1.17174	5.52134	7.98e-71	5.24e-69
WSCD1	-3.04353	3.39068	7.98e-71	5.24e-69
HIGD1A	-1.75092	6.10734	9.18e-71	6e-69
ABI3BP	-2.99923	3.38454	1.2e-70	7.83e-69
ACADS	-2.12488	6.16372	1.25e-70	8.08e-69
HAND2	-3.8561	2.11925	1.51e-70	9.77e-69
HSD17B2	-3.38319	4.93253	1.7e-70	1.1e-68
CCL23	-3.0989	-0.863042	1.82e-70	1.17e-68
FBLIM1	-1.31521	6.62276	2.26e-70	1.45e-68
SVIL	-1.92862	6.50692	6.26e-70	3.99e-68
INSL5	-6.16914	1.545	6.81e-70	4.32e-68
PDE6A	-3.44061	1.01859	6.9e-70	4.37e-68
CPM	-2.45037	4.53622	1.04e-69	6.54e-68
ANK2	-3.00318	2.799	2.01e-69	1.26e-67
PDZRN4	-3.98448	1.06705	2.2e-69	1.38e-67
GSTA1	-4.22588	1.96508	2.59e-69	1.62e-67
PDE9A	-2.56665	4.94314	2.93e-69	1.82e-67
EDN3	-3.32496	3.58793	3.9e-69	2.42e-67
GDPD2	-3.23534	2.23505	3.94e-69	2.43e-67
SFRP1	-4.13975	2.8669	3.95e-69	2.43e-67
SECTM1	-2.93918	5.38418	7.07e-69	4.34e-67
SLC23A1	-3.01492	1.91411	7.5e-69	4.58e-67
KCNMB1	-3.21166	3.30236	9.26e-69	5.64e-67
HRASLS2	-3.28111	1.22708	1.62e-68	9.84e-67
GNG7	-2.54571	2.03157	2.37e-68	1.43e-66
TMEM151B	-3.20927	-1.5979	2.52e-68	1.52e-66
KRTAP13-2	-5.76325	-1.72596	3.24e-68	1.95e-66
TMEM82	-3.34955	1.75914	4.19e-68	2.51e-66
HGNC:24955	-3.96796	-0.184822	8.86e-68	5.29e-66
RMDN2	-1.88985	2.64917	1.03e-67	6.13e-66
SPECC1L	-1.07849	4.83333	1.18e-67	7.01e-66
EPOP	3.6923	3.88342	1.52e-67	8.97e-66
UNC5C	-2.32005	1.85987	1.55e-67	9.12e-66
FNBP1	-1.84524	5.31781	2.21e-67	1.3e-65
TTC22	-1.68538	5.23721	2.23e-67	1.31e-65
PGM5	-3.33761	4.45936	2.8e-67	1.63e-65
SYNPO2	-3.60411	6.43247	2.82e-67	1.64e-65
ASAP3	-1.91112	3.93352	3.04e-67	1.76e-65
ANK3	-1.70596	4.78092	3.42e-67	1.97e-65
DNAJB5	-2.42761	2.75905	4e-67	2.3e-65
EPHX4	4.60975	2.98835	4.23e-67	2.42e-65
CXCL12	-2.55373	5.03201	6.76e-67	3.86e-65
SLCO4A1	3.50866	6.28372	7e-67	3.99e-65
HSD11B2	-2.35877	7.38144	8.94e-67	5.08e-65
TCF21	-2.30231	2.30982	1.27e-66	7.22e-65
EMILIN3	-2.62661	-1.02284	1.56e-66	8.81e-65
KIAA1644	-3.07088	1.89545	2.19e-66	1.23e-64
ZBTB7B	-1.49019	6.58639	2.24e-66	1.26e-64
MT1X	-2.33255	4.64932	3.44e-66	1.92e-64
ZER1	-1.28423	5.91388	3.92e-66	2.18e-64
SIM2	4.49277	3.95802	4.42e-66	2.45e-64
PXMP2	-1.52147	4.15218	6.02e-66	3.33e-64
TESK2	-1.36239	3.06545	6.03e-66	3.33e-64
CNGB1	-3.48309	-2.17646	7.36e-66	4.05e-64
SLC25A20	-1.53871	4.62091	8.56e-66	4.69e-64
MAB21L2	-3.14623	3.97956	1.83e-65	1e-63
NPY2R	-4.54657	-2.02326	1.93e-65	1.05e-63
SCN11A	-3.35824	-1.17838	2.26e-65	1.23e-63
PHOX2B	-4.53305	-1.50884	3.17e-65	1.72e-63
HHLA2	-2.7764	5.59035	3.68e-65	1.99e-63
CCNYL1	-1.31616	4.72004	3.95e-65	2.13e-63
ADH1B	-4.35912	4.0396	4.33e-65	2.32e-63
CTNND2	-3.44224	-1.31584	4.38e-65	2.34e-63
OPN3	-1.72684	3.03809	4.69e-65	2.5e-63
SMPD1	-1.7932	5.09339	5.47e-65	2.91e-63
HLF	-2.52213	1.72138	5.67e-65	3.01e-63
P2RY1	-2.43643	3.52021	6.13e-65	3.24e-63
ATP8B1	-1.59477	7.72345	6.98e-65	3.68e-63
PPM1H	2.34785	5.57929	1.19e-64	6.28e-63
CHP1	-1.42171	7.51069	1.2e-64	6.31e-63
FAM46B	-2.93159	1.29896	1.73e-64	9.01e-63
ITM2C	-2.23224	9.35386	1.87e-64	9.75e-63
KIAA1549	2.34046	4.84259	2.23e-64	1.16e-62
BTNL8	-3.27058	4.15648	2.86e-64	1.48e-62
ATP6V1G2	-2.35448	-1.03608	3.01e-64	1.55e-62
GTF2IRD1	2.19873	6.22728	4.97e-64	2.55e-62
SLC28A1	-4.18127	-1.43766	4.98e-64	2.55e-62
PTPRH	-2.05546	5.85654	5.34e-64	2.73e-62
LITAF	-1.23045	7.42494	5.35e-64	2.73e-62
ADCYAP1R1	-3.98426	-0.412537	5.41e-64	2.75e-62
PPP1R12B	-2.52799	6.33912	6.4e-64	3.25e-62
AFF3	-2.93564	1.07886	7.69e-64	3.89e-62
BVES	-2.70469	1.5411	8.3e-64	4.19e-62
TPM2	-2.57994	7.57611	8.47e-64	4.26e-62
RAB27A	-1.57699	4.91145	1.04e-63	5.23e-62
KCNA5	-2.56505	-0.76734	1.23e-63	6.15e-62
IQANK1	2.89706	5.2124	1.29e-63	6.45e-62
TPH1	-3.5	1.02418	1.37e-63	6.81e-62
ELAVL4	-3.15307	-0.626204	1.53e-63	7.61e-62
SPTBN2	3.15306	5.3722	1.6e-63	7.91e-62
PACSIN2	-1.11024	6.73144	1.7e-63	8.41e-62
DDX31	1.15636	4.48809	2.23e-63	1.1e-61
TRPV3	-2.96156	1.19257	2.82e-63	1.38e-61
STIM1	-1.06857	5.86758	3.62e-63	1.77e-61
CAND2	-2.19012	0.675485	7.93e-63	3.87e-61
KANK2	-1.81088	6.0744	9.26e-63	4.51e-61
SMYD1	-4.49218	0.120653	1.14e-62	5.53e-61
LRRC19	-2.76131	5.03363	1.93e-62	9.32e-61
LILRB5	-2.67577	2.12482	2.02e-62	9.76e-61
C16orf89	-3.43958	0.735156	2.09e-62	1.01e-60
ADAMTSL3	-3.102	1.90513	2.35e-62	1.13e-60
NGB	-4.71239	-2.04815	2.74e-62	1.31e-60
JAM2	-2.41089	2.70539	3.45e-62	1.65e-60
SCN2B	-3.59786	-0.543419	4.79e-62	2.28e-60
PINK1	-1.50243	4.72184	5.98e-62	2.84e-60
ADCY5	-2.89211	2.8723	6.84e-62	3.24e-60
HPGD	-2.79827	5.62275	1.11e-61	5.23e-60
PLAC8	-2.99673	6.1846	1.26e-61	5.95e-60
TAGLN	-2.89408	8.375	1.31e-61	6.15e-60
ACKR2	-2.47185	0.348591	1.35e-61	6.33e-60
ARHGAP44	-2.23784	4.58409	1.4e-61	6.52e-60
KIAA0513	-1.9479	4.26008	1.71e-61	7.96e-60
KHDRBS2	-4.01039	-2.57472	2.26e-61	1.05e-59
CPEB1	-3.13788	-0.607066	2.3e-61	1.07e-59
RBM47	-1.24117	7.45528	2.36e-61	1.09e-59
NRXN1	-4.36025	0.256396	2.68e-61	1.24e-59
TUBB4A	-3.32633	-0.280992	3.48e-61	1.6e-59
PCP4L1	-3.84801	-0.194804	4.8e-61	2.2e-59
WDR78	-2.25076	2.11262	5.47e-61	2.5e-59
ADCY9	-1.46884	4.86251	5.63e-61	2.57e-59
P2RY14	-2.55239	1.70537	6.71e-61	3.05e-59
JCHAIN	-3.78746	9.39127	7.59e-61	3.45e-59
METTL24	-3.20629	-0.850139	1.87e-60	8.48e-59
CEACAM20	-4.61244	-1.50599	1.89e-60	8.55e-59
NEFM	-3.53579	-1.463	1.93e-60	8.71e-59
CLIC5	-2.09277	6.10529	2.16e-60	9.71e-59
CLDN8	-5.69767	2.43565	2.66e-60	1.19e-58
TMEM127	-0.930533	6.9155	3.01e-60	1.35e-58
GLIPR2	-1.87677	4.56806	3.18e-60	1.42e-58
FMO4	-1.77665	2.02455	3.83e-60	1.7e-58
ADD1	-0.811894	7.56768	4.13e-60	1.83e-58
FGL2	-2.52889	4.81415	4.74e-60	2.1e-58
TMEM171	-2.28226	4.4039	4.75e-60	2.1e-58
CHGA	-4.52625	5.15544	6.12e-60	2.69e-58
CASQ2	-4.31745	2.06762	6.67e-60	2.93e-58
SYNPO	-1.71089	6.26047	6.93e-60	3.04e-58
SLC13A1	-5.5895	-1.48502	7.82e-60	3.42e-58
PAPSS2	-1.98254	6.80863	8.19e-60	3.57e-58
CCBE1	-3.58502	1.22919	8.3e-60	3.61e-58
CDHR5	-2.45843	7.415	8.36e-60	3.63e-58
ARL14	-2.28422	3.50611	9.87e-60	4.27e-58
PKNOX2	-2.65597	-0.306191	1.04e-59	4.48e-58
SCNN1G	-4.44729	0.673211	1.38e-59	5.93e-58
JPH2	-3.04527	2.99245	1.52e-59	6.54e-58
SMIM14	-1.72273	6.33919	1.77e-59	7.58e-58
SCUBE2	-2.55862	2.56165	2.57e-59	1.1e-57
FOXF2	-2.24094	2.82224	7.23e-59	3.08e-57
SLCO4C1	-3.52958	-0.057843	7.79e-59	3.32e-57
C1orf210	-1.58671	4.788	8.34e-59	3.54e-57
TNFRSF13B	-3.31339	-0.33619	9.55e-59	4.05e-57
C7	-3.63313	4.22378	9.97e-59	4.21e-57
EML1	-2.21379	3.32224	1.01e-58	4.28e-57
OSBPL3	1.88579	5.46569	1.2e-58	5.03e-57
MALL	-2.31066	3.87744	1.23e-58	5.15e-57
RIOK3	-1.47809	6.41547	1.25e-58	5.23e-57
MDFI	3.65098	3.92969	1.34e-58	5.59e-57
DDN	4.67755	1.81761	1.43e-58	5.96e-57
P2RX2	-3.70668	-2.16503	1.48e-58	6.16e-57
OTX1	5.72089	1.67037	1.67e-58	6.9e-57
HSPB6	-3.53279	4.01674	1.68e-58	6.96e-57
NBPF1	-1.50021	3.84628	1.74e-58	7.16e-57
RNF150	-3.0508	2.38916	1.79e-58	7.38e-57
KIAA1257	3.56779	2.32578	1.81e-58	7.42e-57
PLN	-3.33534	3.64883	2.04e-58	8.35e-57
VSIR	-1.66951	5.51824	2.15e-58	8.81e-57
PTGDR2	-2.59026	1.28841	2.26e-58	9.21e-57
SLCO2A1	-2.16158	4.98206	2.56e-58	1.04e-56
SULT1A1	-2.17715	4.68679	3.01e-58	1.22e-56
CNTN4	-2.44645	1.67163	3.12e-58	1.26e-56
FUT1	2.89577	3.24482	4.83e-58	1.95e-56
PCSK2	-4.62957	-0.273341	4.92e-58	1.98e-56
MARVELD3	-1.28753	5.4204	5.16e-58	2.07e-56
CHAT	-4.47223	-2.82146	6.06e-58	2.43e-56
ACACB	-1.80374	4.55201	6.47e-58	2.59e-56
TMEFF2	-3.88673	-2.12779	8.19e-58	3.27e-56
C5orf30	-1.38463	4.95711	8.67e-58	3.46e-56
CPNE7	5.73711	5.02001	1.53e-57	6.09e-56
MTM1	-1.33009	4.57305	1.74e-57	6.89e-56
B3GNT7	-3.20659	5.75098	2.34e-57	9.27e-56
TLR3	-2.02346	3.64541	3.17e-57	1.25e-55
SCIN	-2.68487	4.51908	3.58e-57	1.41e-55
PDX1	4.79799	4.2836	3.92e-57	1.54e-55
ABHD5	-1.18364	3.87153	3.93e-57	1.54e-55
ATP2B4	-2.0758	6.23446	4.43e-57	1.74e-55
ARHGEF25	-2.3096	2.97801	4.69e-57	1.83e-55
GPT	-2.91641	4.19602	4.96e-57	1.93e-55
ITGA8	-1.97452	2.39354	5.55e-57	2.16e-55
KCNN3	-2.19344	2.20244	5.68e-57	2.21e-55
P2RX1	-2.29174	1.3526	7.16e-57	2.77e-55
ORC6	2.04018	4.0717	1.18e-56	4.57e-55
C8orf88	-2.94157	-0.506807	1.63e-56	6.29e-55
LVRN	-3.12443	-1.38372	1.96e-56	7.54e-55
PKHD1L1	-3.34573	-0.521474	2.97e-56	1.14e-54
PLEKHN1	3.45643	2.19397	3.23e-56	1.24e-54
TMEM206	1.57945	3.54365	3.64e-56	1.39e-54
MOBP	-2.92686	-2.09682	4.43e-56	1.69e-54
ARL4D	-2.24002	1.703	4.76e-56	1.81e-54
TEAD4	2.31377	4.93534	5.09e-56	1.93e-54
POLR1B	1.2462	5.47888	5.68e-56	2.15e-54
PRSS22	4.11271	4.68387	5.99e-56	2.26e-54
KCNE2	-2.68054	-2.21471	6.43e-56	2.42e-54
AUNIP	2.25036	2.5342	6.61e-56	2.49e-54
SLC7A5	3.11544	7.66496	7.79e-56	2.93e-54
FXYD6	-2.54595	3.79711	1.19e-55	4.48e-54
TNS1	-2.67733	6.99106	1.26e-55	4.72e-54
PLCL2	-2.34735	3.22291	1.5e-55	5.59e-54
INHBA	5.53272	5.46447	1.74e-55	6.47e-54
CPNE5	-2.02913	2.85191	2.43e-55	9.04e-54
EPB41L3	-2.61812	4.57202	2.48e-55	9.19e-54
SDCBP2	-2.30472	6.15531	2.86e-55	1.06e-53
C4orf19	-1.64743	4.36678	2.89e-55	1.07e-53
ACAA2	-1.69691	7.1228	3.81e-55	1.4e-53
KRT20	-2.74609	8.71633	4.08e-55	1.5e-53
C15orf48	-2.37583	7.33785	5.38e-55	1.97e-53
LEXM	-2.55484	-1.61532	5.51e-55	2.02e-53
MYOCD	-2.90053	2.75505	5.57e-55	2.04e-53
KCNMA1	-2.95902	4.43639	5.73e-55	2.09e-53
RCAN2	-1.90699	3.24058	6.41e-55	2.33e-53
GFRA1	-2.9729	2.26948	6.86e-55	2.49e-53
AOC3	-2.68612	5.04422	7.14e-55	2.59e-53
HADHB	-0.965565	6.90333	7.16e-55	2.59e-53
SLC2A2	-5.06025	-0.840172	1.63e-54	5.9e-53
SORCS1	-3.54113	0.342267	2.12e-54	7.65e-53
CBLN2	-2.85009	-0.844748	2.19e-54	7.87e-53
PPP1R14A	-2.47015	3.02321	2.57e-54	9.23e-53
SRI	-1.57857	7.66613	2.84e-54	1.02e-52
ZG16	-4.64232	7.34934	2.84e-54	1.02e-52
EPM2A	-1.47488	2.13691	3.6e-54	1.28e-52
NEURL1B	-1.54398	5.99334	4.23e-54	1.5e-52
HJURP	1.75405	4.73712	5.72e-54	2.03e-52
SSTR2	-2.33812	0.62484	7.76e-54	2.75e-52
PUS7	1.74137	5.108	7.79e-54	2.76e-52
CLEC9A	-2.71437	-1.61941	8.23e-54	2.91e-52
RNF185	-0.842713	4.79891	8.39e-54	2.96e-52
SH3BGR	-1.85091	1.27225	8.56e-54	3.01e-52
BCAR3	-1.42497	4.4113	9.36e-54	3.29e-52
PPY	-4.24942	-2.84531	9.76e-54	3.42e-52
SUGCT	-2.12085	1.76057	1.11e-53	3.87e-52
VIP	-3.52247	3.11894	1.16e-53	4.04e-52
CDKL1	-1.67528	1.12914	1.37e-53	4.77e-52
MORN5	-4.73872	-0.821333	1.54e-53	5.34e-52
LPAR1	-2.08635	3.48985	1.65e-53	5.72e-52
HS3ST6	-4.20133	-2.27892	1.81e-53	6.27e-52
SLC9A9	-2.10027	1.92865	1.86e-53	6.43e-52
LYPD8	-3.61481	6.11762	1.87e-53	6.44e-52
GTPBP4	1.16705	6.2028	2.3e-53	7.93e-52
TTC26	1.77954	3.30718	2.45e-53	8.41e-52
ZC3HAV1L	2.16976	3.0294	2.8e-53	9.61e-52
URB2	1.2705	4.75738	2.99e-53	1.02e-51
PIANP	-2.44629	-0.310668	3.24e-53	1.1e-51
LGALS4	-1.89253	10.5017	3.24e-53	1.1e-51
NRG2	-2.86086	-1.53238	3.74e-53	1.27e-51
ANPEP	-3.70499	8.20687	3.81e-53	1.29e-51
GLDN	-2.50579	1.30942	3.82e-53	1.29e-51
RAP1A	-1.12799	6.02872	4.18e-53	1.41e-51
MYOC	-4.85314	-0.211715	4.45e-53	1.5e-51
NEBL	2.45315	6.65095	4.84e-53	1.63e-51
MRGPRF	-2.52959	3.64248	5.01e-53	1.69e-51
RIPK2	1.64036	4.85579	5.13e-53	1.72e-51
CBX2	3.63594	4.04857	5.89e-53	1.97e-51
MOB3B	-1.47831	5.18977	6.2e-53	2.07e-51
TSPAN1	-2.24423	8.79708	6.4e-53	2.14e-51
CAP2	-2.10178	2.49629	6.77e-53	2.26e-51
CPT1A	-1.26501	7.34464	7.59e-53	2.53e-51
PDE8A	-1.17283	5.45622	8.58e-53	2.85e-51
DKC1	1.53019	7.27485	8.87e-53	2.94e-51
SLC5A12	-3.8409	0.271522	9.16e-53	3.03e-51
GRIK5	-2.8075	0.687408	9.19e-53	3.03e-51
CBX8	1.74135	4.06004	9.39e-53	3.09e-51
PPP2R3A	-1.92968	3.26567	9.56e-53	3.14e-51
ASPG	-3.07412	1.36139	1.15e-52	3.77e-51
DMRTA1	-3.37362	-0.854441	1.34e-52	4.39e-51
MAPK4	-3.70794	-0.196081	1.36e-52	4.43e-51
CLEC10A	-2.71078	2.0127	1.37e-52	4.46e-51
SLC39A10	2.00524	5.3968	1.4e-52	4.56e-51
FRMPD4	-4.21186	-1.94259	1.59e-52	5.19e-51
HMGCLL1	-2.831	-2.15757	1.62e-52	5.27e-51
CNR1	-3.55085	0.46669	1.9e-52	6.16e-51
LARGE2	4.49845	5.39638	1.97e-52	6.37e-51
XPO5	1.26747	6.32858	2.33e-52	7.51e-51
REEP2	-2.43753	1.0583	2.58e-52	8.32e-51
SUCLG2	-1.30682	7.11066	2.67e-52	8.59e-51
DACT3	-2.44831	2.47662	2.85e-52	9.16e-51
CAB39	-0.907352	6.81744	3.56e-52	1.14e-50
DISP2	-2.27823	2.7578	3.7e-52	1.19e-50
PAQR5	-1.93564	4.60849	3.81e-52	1.22e-50
SPATA12	3.55138	0.287082	4.45e-52	1.42e-50
CDH19	-4.03779	0.308622	5.32e-52	1.69e-50
TNFRSF17	-3.22773	1.33478	5.93e-52	1.88e-50
MGLL	-1.48313	7.57419	6.48e-52	2.06e-50
BTNL3	-2.7731	4.28269	6.6e-52	2.09e-50
EDN2	-2.85702	0.770502	7.05e-52	2.23e-50
CWH43	-3.99208	2.64795	7.93e-52	2.5e-50
TMOD1	-2.71938	1.22408	8.61e-52	2.71e-50
CNTN2	-3.65601	-0.651713	1.09e-51	3.43e-50
DAAM2	-1.91526	3.26957	1.32e-51	4.14e-50
CGREF1	3.53574	4.80801	1.56e-51	4.89e-50
TNFSF10	-1.48277	6.30584	1.72e-51	5.37e-50
ANLN	2.16702	5.91293	2.18e-51	6.8e-50
PHOX2A	-3.52943	-2.39208	2.35e-51	7.31e-50
GNG2	-1.88865	3.45552	2.35e-51	7.32e-50
SH3TC2	3.4742	3.57809	2.77e-51	8.61e-50
FMO5	-2.04726	4.41948	3e-51	9.3e-50
C7orf31	-1.76147	2.56787	7.02e-51	2.17e-49
RBKS	-1.33098	2.37896	7.18e-51	2.22e-49
LMO3	-3.3505	2.34881	7.2e-51	2.22e-49
WISP2	-3.60224	1.08501	7.73e-51	2.38e-49
TWNK	1.52122	4.94429	9.89e-51	3.04e-49
HADHA	-0.92216	8.09129	1.22e-50	3.75e-49
ADTRP	-3.11358	4.65903	1.27e-50	3.9e-49
DNASE1L3	-3.28697	2.35606	1.43e-50	4.37e-49
GPM6A	-4.15254	1.23687	1.59e-50	4.83e-49
MUSK	-3.40585	-1.42392	1.61e-50	4.9e-49
LPCAT3	-1.26878	4.55939	1.79e-50	5.45e-49
RUVBL1	1.39884	6.20198	1.95e-50	5.93e-49
CTNNA3	-3.5578	-0.640632	2.84e-50	8.61e-49
KRT24	-5.63704	-0.92093	3.38e-50	1.02e-48
NR1H4	-3.82159	1.44899	4.11e-50	1.24e-48
SQOR	-1.47613	6.72453	4.12e-50	1.24e-48
CCND1	1.75005	7.91726	5.09e-50	1.53e-48
FLVCR2	-1.95582	2.94225	5.49e-50	1.65e-48
JOSD1	-0.953532	6.49411	5.5e-50	1.65e-48
SALL4	4.80882	1.94534	6.66e-50	1.99e-48
TMEM132A	2.59254	5.40869	8.14e-50	2.43e-48
ARHGEF37	-1.61056	3.84108	9.84e-50	2.93e-48
PNCK	-3.28815	1.5866	1.72e-49	5.13e-48
FJX1	2.93386	2.37851	1.75e-49	5.2e-48
C11orf86	-3.67879	2.5746	1.83e-49	5.42e-48
ELAVL3	-3.31692	-2.47564	1.86e-49	5.51e-48
KIAA1211	-2.08806	3.90194	2.31e-49	6.84e-48
TPM1	-1.53444	8.61265	2.45e-49	7.23e-48
RUNDC3B	-2.40223	1.24286	2.59e-49	7.63e-48
ARHGAP20	-2.53292	0.431713	2.67e-49	7.85e-48
FILIP1	-2.45755	1.94363	3e-49	8.81e-48
LIMS2	-2.38474	4.70761	3.16e-49	9.28e-48
MRGBP	1.65693	5.41873	3.34e-49	9.77e-48
RGS9	-2.12522	0.34922	3.78e-49	1.1e-47
SULT1B1	-2.61565	6.39123	4.47e-49	1.31e-47
HAPLN1	-2.33896	1.74013	4.58e-49	1.34e-47
ANGPTL1	-3.65965	1.99871	5.37e-49	1.56e-47
NOVA1	-3.01836	0.314307	5.48e-49	1.59e-47
EDIL3	-1.99786	4.83491	5.59e-49	1.62e-47
AGTR1	-3.63855	0.193126	7.14e-49	2.07e-47
HILPDA	2.42276	5.09648	7.23e-49	2.09e-47
KCNB1	-3.56548	0.0130027	7.62e-49	2.2e-47
CRYAB	-2.399	3.84045	7.71e-49	2.22e-47
NEDD4L	-1.23802	6.17226	7.8e-49	2.24e-47
SLC35G1	-1.40168	3.61245	8.35e-49	2.4e-47
HMOX1	-1.70165	5.06916	9.47e-49	2.71e-47
COL11A1	6.61143	5.45375	1.01e-48	2.88e-47
SEMA6A	-2.31273	5.03733	1.04e-48	2.96e-47
ADGRB3	-3.30597	-0.982903	1.04e-48	2.98e-47
RHOU	-1.47783	5.22871	1.25e-48	3.57e-47
CCL14	-2.19569	-0.0223053	1.29e-48	3.68e-47
MYOT	-3.50947	-0.946737	1.33e-48	3.77e-47
CA12	-2.23835	7.35018	1.37e-48	3.88e-47
CRHBP	-2.51667	-2.09936	1.7e-48	4.82e-47
KIAA1161	-1.32085	6.47753	2.05e-48	5.78e-47
DUSP14	1.79228	4.01499	2.21e-48	6.24e-47
S100B	-2.3036	1.81915	2.58e-48	7.25e-47
GSN	-1.80353	8.68351	2.97e-48	8.34e-47
PLSCR4	-1.59708	4.15084	3.26e-48	9.14e-47
P2RY4	-3.41453	-1.89796	3.53e-48	9.9e-47
CGN	-1.43484	7.1102	3.71e-48	1.04e-46
BEND5	-2.35029	-0.357212	6.6e-48	1.84e-46
CES2	-2.09357	8.01857	6.66e-48	1.86e-46
TMEM140	-1.2667	4.01527	7.58e-48	2.11e-46
MAS1L	-3.72678	-3.35647	7.75e-48	2.16e-46
TUBAL3	-2.57668	3.27137	8.28e-48	2.3e-46
EVA1A	3.82998	3.27946	8.33e-48	2.31e-46
GNG3	-2.19058	-1.22753	8.41e-48	2.33e-46
XKR4	-3.69485	-0.950786	8.53e-48	2.36e-46
SIAE	-1.47351	6.76926	8.61e-48	2.38e-46
PEX11A	-1.28777	3.87209	9.05e-48	2.49e-46
CNTFR	-3.87829	1.67836	9.99e-48	2.75e-46
SKA3	2.12269	4.75255	1.23e-47	3.38e-46
MSX2	4.86113	3.93456	1.25e-47	3.42e-46
MCIDAS	3.96644	0.267061	1.33e-47	3.63e-46
XRCC2	2.15473	3.26213	1.37e-47	3.74e-46
CALCOCO2	-0.913023	6.75746	1.4e-47	3.81e-46
B4GALNT2	-4.19429	4.70945	1.53e-47	4.17e-46
RHPN1	3.3467	4.88304	1.53e-47	4.17e-46
MET	1.93789	7.44945	1.7e-47	4.61e-46
MOCS1	-1.81211	3.42686	1.71e-47	4.64e-46
CDC25B	2.20275	7.41201	2e-47	5.42e-46
STOX2	-2.39954	0.349915	2.18e-47	5.91e-46
RNF112	-2.26222	-0.239816	2.19e-47	5.91e-46
LYNX1	-2.49838	1.91583	2.27e-47	6.13e-46
TFAP4	1.4798	4.94634	2.44e-47	6.57e-46
SLC6A6	2.81761	6.94761	2.72e-47	7.32e-46
TNFRSF12A	2.46334	5.88778	3e-47	8.05e-46
WDR43	1.28115	6.26438	3.05e-47	8.17e-46
SPEG	-2.89377	3.22124	3.23e-47	8.65e-46
LRMP	-2.41628	2.26745	3.54e-47	9.45e-46
HSD17B11	-1.31002	6.91496	3.82e-47	1.02e-45
BYSL	1.54658	5.10879	3.99e-47	1.06e-45
TAGLN3	-3.54118	-1.04966	4.09e-47	1.09e-45
SLC5A7	-3.96563	-1.82799	4.14e-47	1.1e-45
P2RX4	-1.32881	5.55273	4.66e-47	1.24e-45
ALDOB	-3.4815	6.31676	4.67e-47	1.24e-45
ASB8	-0.73736	4.76019	4.91e-47	1.3e-45
CEP72	2.02659	3.53193	4.94e-47	1.3e-45
MAB21L1	-3.16004	-1.91363	5.49e-47	1.45e-45
CADM2	-3.93208	-0.897514	5.69e-47	1.5e-45
TMEM131	-1.00405	6.44699	6.53e-47	1.72e-45
DAND5	-2.81565	-1.74807	7.18e-47	1.88e-45
GPR15	-3.54278	0.941245	7.23e-47	1.9e-45
SLIT3	-2.44541	4.24333	7.56e-47	1.98e-45
ZNF536	-2.86083	-0.585476	7.87e-47	2.06e-45
SLC22A23	-1.47514	5.46499	8.54e-47	2.23e-45
CD3EAP	1.81728	3.23381	9.83e-47	2.56e-45
AVPR1B	-3.45267	-3.32671	1.15e-46	2.98e-45
CSE1L	1.61056	7.54115	1.18e-46	3.06e-45
GPX3	-2.32694	5.31824	1.2e-46	3.12e-45
FGFBP2	-2.78934	-1.45347	1.48e-46	3.84e-45
TTLL6	-2.30104	1.44653	1.51e-46	3.9e-45
ATP1B2	-2.31638	0.162695	1.54e-46	3.98e-45
TPX2	1.89811	7.05976	1.57e-46	4.06e-45
PAMR1	-1.74287	2.52778	1.98e-46	5.11e-45
DHRS9	-3.25523	4.91696	2.09e-46	5.36e-45
SCN4B	-2.10544	1.32352	2.15e-46	5.53e-45
NACAD	-2.10993	0.821644	2.27e-46	5.83e-45
CFAP157	1.9556	1.79262	2.64e-46	6.75e-45
HRCT1	-2.50454	3.17066	2.66e-46	6.81e-45
ENHO	-2.59436	-0.404916	2.68e-46	6.85e-45
VWA2	4.02622	4.61888	2.8e-46	7.13e-45
ANGPTL5	-3.16758	-3.05342	2.83e-46	7.2e-45
BCAS1	-2.46715	5.82424	2.92e-46	7.41e-45
CCDC68	-2.0232	4.03542	3.3e-46	8.37e-45
SLC7A9	-4.03464	1.38119	3.32e-46	8.42e-45
LAMA1	-2.43827	2.23595	3.71e-46	9.39e-45
ARRDC4	-1.587	5.08443	4.05e-46	1.02e-44
INAFM2	-1.42867	2.67146	4.59e-46	1.16e-44
VAT1L	-2.06208	1.47536	4.68e-46	1.18e-44
FAM161B	-1.34912	1.94233	4.82e-46	1.21e-44
FABP2	-3.13841	3.66399	5.38e-46	1.35e-44
IQGAP3	1.97495	6.16893	6.34e-46	1.59e-44
TROAP	1.96594	4.76458	6.35e-46	1.59e-44
TCEAL6	-3.73944	-3.21122	7.05e-46	1.76e-44
PGM1	-1.44441	6.35079	7.56e-46	1.89e-44
MYO1A	-1.99745	6.6125	8.15e-46	2.03e-44
TMIGD3	-2.07292	1.57228	8.47e-46	2.11e-44
GDPD3	-2.16662	3.73389	8.57e-46	2.13e-44
RFC3	1.89368	5.25377	8.77e-46	2.18e-44
MXD1	-1.67458	6.31512	1.32e-45	3.27e-44
CBFB	1.42263	6.0853	1.63e-45	4.03e-44
CYB561A3	-0.983674	5.32618	1.64e-45	4.06e-44
TRAK2	-0.997546	5.72524	1.68e-45	4.14e-44
MAOA	-1.943	7.2716	1.69e-45	4.16e-44
PLS1	-1.38765	7.79025	1.74e-45	4.3e-44
PJA2	-1.27959	6.30137	1.88e-45	4.63e-44
QSOX2	1.29351	5.10777	1.92e-45	4.72e-44
MMP28	-2.55317	3.63291	2.02e-45	4.95e-44
PDCD2L	1.60718	3.5409	2.02e-45	4.96e-44
BEST2	-3.7458	2.56525	2.03e-45	4.96e-44
CLMN	-1.33219	5.94313	2.4e-45	5.87e-44
HMCN2	-2.40175	4.27986	2.91e-45	7.09e-44
PDE7B	-2.05898	0.827043	2.94e-45	7.17e-44
CMA1	-3.71155	-1.02806	3.03e-45	7.38e-44
TLCD2	-1.51452	4.3906	3.04e-45	7.38e-44
EIF4E3	-1.72483	4.7555	3.05e-45	7.4e-44
EXOSC2	1.15889	5.10729	3.06e-45	7.41e-44
CCT6A	1.20344	8.21398	3.07e-45	7.42e-44
CPNE8	-2.05925	2.83879	3.34e-45	8.06e-44
PAFAH2	-1.14607	5.08987	4.08e-45	9.84e-44
GPM6B	-2.30777	2.2593	4.68e-45	1.13e-43
DCUN1D5	1.52447	4.87557	5.22e-45	1.26e-43
MOGAT2	-2.8146	4.92913	5.83e-45	1.4e-43
TGFBI	3.26815	9.91926	6.12e-45	1.47e-43
PRKCB	-2.29748	3.01015	6.13e-45	1.47e-43
FBXO32	-1.9534	5.6523	6.84e-45	1.64e-43
SLC52A1	-2.72875	0.810417	8e-45	1.91e-43
FRRS1L	-3.32422	-1.22578	8.56e-45	2.04e-43
COL10A1	7.92194	4.77518	8.95e-45	2.13e-43
ARHGEF18	-1.31757	3.52588	9.72e-45	2.31e-43
DPF3	-2.28504	1.20335	1.02e-44	2.42e-43
DCLK1	-2.68956	1.48293	1.26e-44	2.99e-43
OGN	-3.69772	2.7089	1.3e-44	3.08e-43
NPY	-3.49412	-2.11338	1.35e-44	3.2e-43
IGSF3	-1.28244	4.90776	1.96e-44	4.64e-43
UGT2B15	-3.18093	2.84999	2.18e-44	5.15e-43
C1QTNF9	-2.60975	-2.19446	2.19e-44	5.16e-43
UBE2C	2.15805	6.48471	2.31e-44	5.45e-43
ANO10	-1.12218	5.59171	2.49e-44	5.86e-43
ITGA7	-1.91234	4.11695	2.64e-44	6.19e-43
STPG1	-1.10845	3.47832	3.02e-44	7.09e-43
NOP2	1.43258	6.13262	3.14e-44	7.36e-43
STYK1	-1.67788	3.62428	3.53e-44	8.26e-43
INPP5A	-0.866374	4.99538	3.55e-44	8.3e-43
TRIM29	4.43094	6.55422	4.32e-44	1.01e-42
MPP2	-2.01381	1.02163	4.5e-44	1.05e-42
GALNT16	-2.67862	0.669574	5.07e-44	1.18e-42
B3GALT1	-3.23113	1.59349	5.58e-44	1.3e-42
BMP2	-1.85818	4.41806	5.71e-44	1.32e-42
LINC00675	-1.83096	4.69405	6.04e-44	1.4e-42
CST1	8.40572	4.81591	6.66e-44	1.54e-42
ANKRD13A	-0.931942	5.48567	6.7e-44	1.55e-42
SPARCL1	-2.18203	6.48712	7.51e-44	1.73e-42
GAP43	-3.11301	0.341726	8.34e-44	1.92e-42
DES	-3.74136	8.40279	8.48e-44	1.95e-42
EPHA7	-3.38662	2.00798	8.49e-44	1.95e-42
AKR1B10	-3.0317	4.85752	9.55e-44	2.19e-42
B3GALT4	-1.48768	3.65488	1.01e-43	2.32e-42
PPP1R1A	-3.36353	0.544748	1.05e-43	2.41e-42
APOBEC3A	-2.70905	0.317244	1.06e-43	2.43e-42
SLC2A13	-1.61248	4.08038	1.1e-43	2.52e-42
EZH2	1.34625	5.25087	1.4e-43	3.18e-42
JPH4	-2.49008	-0.87796	1.62e-43	3.69e-42
PPAT	1.64948	4.77327	1.64e-43	3.73e-42
UGT2B17	-4.07017	6.34394	1.91e-43	4.34e-42
TMEM59L	-2.91823	-0.378157	1.94e-43	4.4e-42
CALM1	-0.8164	8.90123	1.94e-43	4.4e-42
CDH10	-3.67303	-3.1927	2.06e-43	4.66e-42
MAGEE2	-3.12586	-3.31805	2.23e-43	5.04e-42
TSHZ1	-1.23528	4.90531	2.32e-43	5.23e-42
RBM28	1.164	5.37972	2.42e-43	5.46e-42
SOX4	1.71341	7.37413	2.49e-43	5.61e-42
CPED1	-2.19122	3.46576	2.5e-43	5.63e-42
PEG3	-2.49551	1.01945	2.84e-43	6.37e-42
APLN	3.19103	3.30038	2.93e-43	6.58e-42
FAM89A	1.82994	3.58176	3.01e-43	6.75e-42
IGSF9	-1.80429	4.76302	3.36e-43	7.51e-42
SMOX	2.37695	4.69472	4.11e-43	9.19e-42
ACAT1	-1.25768	6.00274	4.44e-43	9.92e-42
DUSP26	-2.7308	-1.07394	4.71e-43	1.05e-41
RSPO2	-3.44941	0.408022	4.92e-43	1.1e-41
ANAPC7	0.973526	5.80592	5.12e-43	1.14e-41
PRR7	3.5603	3.51214	5.15e-43	1.14e-41
POLR2D	0.850368	5.60839	5.87e-43	1.3e-41
UTP4	1.22318	6.03335	6e-43	1.33e-41
CYP2D6	-2.39697	1.40493	6.43e-43	1.42e-41
ADGRL3	-2.39325	1.44451	6.5e-43	1.44e-41
ARNTL2	2.48442	4.88394	7.15e-43	1.58e-41
CCNO	3.0287	3.44818	7.43e-43	1.64e-41
TCF7L1	-1.5169	2.6676	7.76e-43	1.71e-41
SNTB1	2.30391	6.014	8.02e-43	1.76e-41
SALL2	-2.22713	1.31797	8.94e-43	1.96e-41
PCK1	-2.75526	6.18813	9.8e-43	2.15e-41
MICALCL	-1.60222	1.89766	1.03e-42	2.25e-41
MT2A	-2.19871	6.37986	1.13e-42	2.47e-41
SPERT	7.02611	-0.152555	1.18e-42	2.58e-41
EPAS1	-1.23337	7.28954	1.18e-42	2.59e-41
CD209	-2.33301	3.06372	1.24e-42	2.71e-41
SLC9A1	-1.43169	6.29255	1.39e-42	3.02e-41
CMSS1	1.51014	4.83661	1.48e-42	3.22e-41
ANO5	-3.10276	1.2512	1.5e-42	3.25e-41
TRIM27	0.91134	6.51708	1.52e-42	3.29e-41
GDNF	-2.15987	0.35342	1.52e-42	3.29e-41
NCAPG2	1.38742	5.49218	1.65e-42	3.56e-41
CEND1	-2.31494	-1.22256	1.74e-42	3.75e-41
DSCC1	2.01277	3.95728	1.83e-42	3.95e-41
TEX10	1.08816	5.19921	1.83e-42	3.95e-41
SHCBP1	1.49271	3.94186	2e-42	4.3e-41
NKRF	1.4515	4.21531	2.04e-42	4.39e-41
ITM2A	-2.08202	3.1487	2.13e-42	4.59e-41
MSRB3	-2.30737	4.64713	2.32e-42	4.97e-41
MPEG1	-2.0411	4.90787	2.37e-42	5.08e-41
SOX9	1.91977	8.00719	2.83e-42	6.05e-41
SLC23A3	-1.95236	1.18749	2.88e-42	6.16e-41
CAV1	-1.92707	5.70213	3.29e-42	7.02e-41
IGSF10	-2.72687	0.878791	3.32e-42	7.07e-41
IL10RB	-1.08201	5.75701	3.49e-42	7.43e-41
XDH	-2.32015	5.13073	3.54e-42	7.53e-41
ADAMTSL1	-2.06628	2.35539	4.45e-42	9.45e-41
FAM163B	-3.04951	-1.33104	5.35e-42	1.14e-40
RNASEL	-1.2691	3.86236	5.88e-42	1.25e-40
TCN2	-1.68013	4.75763	5.93e-42	1.26e-40
AOC1	-1.8605	8.09946	5.98e-42	1.27e-40
ATP11A	2.16194	6.57729	6.29e-42	1.33e-40
RRP12	1.43615	6.00675	6.32e-42	1.33e-40
DIXDC1	-1.53504	4.0611	6.46e-42	1.36e-40
SIGLEC11	-2.30956	-1.38959	6.6e-42	1.39e-40
KLK6	9.53369	4.89114	6.87e-42	1.44e-40
EPHA6	-3.72681	-1.78192	7.83e-42	1.64e-40
SMTN	-1.55284	7.05574	7.84e-42	1.64e-40
B3GNTL1	1.561	3.00305	8.74e-42	1.83e-40
NCOA4	-0.961829	7.5715	9.06e-42	1.89e-40
TMEM41A	1.04783	5.43884	1.06e-41	2.22e-40
PSAT1	2.74788	5.97553	1.13e-41	2.36e-40
RFWD3	1.01864	5.91438	1.15e-41	2.4e-40
TGIF2	1.93125	5.37193	1.27e-41	2.64e-40
ETHE1	-1.59394	7.37855	1.33e-41	2.77e-40
MMP7	7.1619	6.16517	1.35e-41	2.81e-40
FTSJ1	1.20677	5.6499	1.37e-41	2.85e-40
CASR	-3.25606	-2.72666	1.42e-41	2.94e-40
MMRN1	-2.9833	2.43563	1.48e-41	3.07e-40
GARS	1.2758	7.48454	1.5e-41	3.1e-40
SORBS1	-2.10263	6.06088	1.5e-41	3.1e-40
CLIP3	-1.89578	3.67226	1.72e-41	3.54e-40
EGFL6	3.50554	1.92591	1.72e-41	3.54e-40
RCL1	1.05571	3.99614	1.79e-41	3.69e-40
SLC16A12	-2.58222	-2.27754	1.89e-41	3.88e-40
CAMK2G	-0.861715	5.78217	1.97e-41	4.04e-40
CYP4B1	-2.82513	-0.732249	2.38e-41	4.87e-40
PRKACB	-1.96208	5.87565	2.41e-41	4.94e-40
LEMD1	6.08733	2.059	2.88e-41	5.89e-40
TESC	4.64331	5.88459	3.18e-41	6.5e-40
C1QTNF2	-1.69788	0.532805	4e-41	8.16e-40
IGFL4	5.67006	1.34165	4.18e-41	8.53e-40
SMIM6	-1.78074	1.86767	4.38e-41	8.93e-40
ECT2	1.91551	6.54724	4.4e-41	8.95e-40
KAT2A	1.55633	6.53494	4.52e-41	9.18e-40
S100A11	1.94856	8.7891	4.66e-41	9.46e-40
ADAMTS1	-1.89223	4.76378	4.69e-41	9.5e-40
AC135586.2	-2.26377	-3.31526	5.69e-41	1.15e-39
SLC35D1	-1.23429	6.16181	6.06e-41	1.23e-39
CAPN5	-1.43439	7.54013	6.14e-41	1.24e-39
KIF18B	1.82972	4.61121	6.29e-41	1.27e-39
KIF5A	-2.52773	0.94913	7.32e-41	1.48e-39
ELMSAN1	-1.07227	5.47124	7.58e-41	1.53e-39
KAT2B	-1.60338	3.83046	7.66e-41	1.54e-39
CBX4	1.5827	5.41268	8.3e-41	1.67e-39
CTSG	-3.24678	0.682105	9.32e-41	1.87e-39
CNST	-0.91727	4.73636	9.4e-41	1.89e-39
SLC25A42	-1.23532	2.93473	9.75e-41	1.95e-39
MMP11	4.37895	6.9242	1.04e-40	2.08e-39
CCDC152	-2.35909	0.900978	1.1e-40	2.19e-39
KIF20A	1.5708	4.79294	1.12e-40	2.23e-39
BMX	-2.29578	1.14156	1.2e-40	2.38e-39
RTKN	1.2173	6.34166	1.25e-40	2.49e-39
SCUBE1	-2.10995	1.98551	1.38e-40	2.74e-39
CNTD2	4.91628	2.5584	1.38e-40	2.74e-39
F2RL1	-1.21993	6.74385	1.49e-40	2.96e-39
PTGER4	-1.52211	4.87591	1.52e-40	3.01e-39
CYBRD1	-2.03325	5.75676	1.53e-40	3.02e-39
NDRG2	-1.36772	6.37397	2.11e-40	4.17e-39
CLU	-2.35531	6.32992	2.12e-40	4.19e-39
XPOT	1.41845	6.88909	2.16e-40	4.27e-39
NDN	-1.79226	3.39145	2.34e-40	4.62e-39
ZMYND19	1.4569	4.8837	2.35e-40	4.63e-39
P2RY12	-2.68819	-1.0767	2.37e-40	4.66e-39
DSC2	-1.46682	7.02178	2.41e-40	4.73e-39
WDR75	1.15817	5.62258	2.42e-40	4.75e-39
FEV	-3.76267	-1.12588	2.43e-40	4.75e-39
PLCD4	-1.4525	1.79559	2.5e-40	4.89e-39
SSBP2	-1.82532	2.82936	2.74e-40	5.35e-39
SLC22A4	-1.68766	1.70188	2.81e-40	5.48e-39
MCM10	1.78158	3.85942	2.91e-40	5.67e-39
C2orf70	3.45628	2.44946	3.2e-40	6.23e-39
KLF9	-1.76253	4.85451	3.47e-40	6.75e-39
TOM1L2	-1.16621	5.74931	3.47e-40	6.76e-39
ASB5	-4.40975	-1.12217	3.56e-40	6.91e-39
LRRC66	-1.8692	3.10517	3.89e-40	7.56e-39
LRAT	-3.3128	-1.46615	3.9e-40	7.56e-39
DDIAS	2.01895	3.37518	4.2e-40	8.14e-39
ADAMTS12	3.49951	4.53535	4.23e-40	8.18e-39
CHODL	-2.75402	-0.506326	4.38e-40	8.46e-39
FAM46C	-1.90332	5.04451	4.38e-40	8.46e-39
LRRC8E	2.49329	0.227414	4.53e-40	8.74e-39
LRRN4CL	-1.86292	1.58042	4.64e-40	8.94e-39
TOMM34	1.79457	6.5892	5.14e-40	9.9e-39
FLNA	-2.09263	9.86663	5.19e-40	9.97e-39
EPB41L4B	-1.33397	6.83134	5.76e-40	1.11e-38
GLRA4	-2.78517	-0.889831	7.24e-40	1.39e-38
SCP2	-1.06008	7.11885	7.6e-40	1.46e-38
FCRL4	-3.0371	-1.86125	7.89e-40	1.51e-38
PLCG2	-1.82071	3.68384	8.6e-40	1.64e-38
IARS	1.16153	7.57427	9.23e-40	1.76e-38
ACVRL1	-1.5912	6.19543	9.53e-40	1.82e-38
EGLN1	-0.869596	5.94132	9.97e-40	1.9e-38
CTHRC1	3.87021	4.98783	1.13e-39	2.15e-38
NLGN1	-3.42391	-1.08763	1.16e-39	2.2e-38
PAQR4	1.82696	5.06762	1.37e-39	2.59e-38
ITIH5	-1.96117	4.59296	1.37e-39	2.61e-38
SESN2	-1.1941	4.74931	1.49e-39	2.83e-38
TTLL4	1.14818	5.17851	1.52e-39	2.87e-38
BUB1	1.50119	5.39509	1.57e-39	2.96e-38
DDX55	1.12806	4.65688	2.02e-39	3.81e-38
WASL	-1.01832	6.59264	2.1e-39	3.97e-38
GALNT12	-1.38922	5.70644	2.28e-39	4.3e-38
BTBD3	-1.14275	5.46641	2.33e-39	4.39e-38
ANKRD13B	2.41413	4.20007	2.34e-39	4.4e-38
WASHC2C	-1.06419	4.75807	2.43e-39	4.57e-38
NEU4	-2.44525	3.6784	2.44e-39	4.58e-38
SCAMP2	-1.02562	7.44886	2.77e-39	5.2e-38
CDK2	1.08105	5.4078	3.35e-39	6.28e-38
MFAP4	-2.22219	5.67676	3.47e-39	6.49e-38
METTL1	1.41535	4.57988	3.87e-39	7.24e-38
PUM3	1.18502	5.65124	4.07e-39	7.6e-38
PDCD6IP	-0.833104	7.62587	4.17e-39	7.78e-38
MPPE1	-1.0241	3.74895	4.38e-39	8.15e-38
ILK	-1.28259	3.75183	5.45e-39	1.01e-37
MASP1	-3.15551	2.552	5.64e-39	1.05e-37
EYA2	-2.84554	2.52698	6.13e-39	1.14e-37
SDCCAG3	1.23078	5.77504	6.59e-39	1.22e-37
FOLR2	-2.31917	2.99442	6.96e-39	1.29e-37
PLA2G2C	-2.98489	-2.84876	7.84e-39	1.45e-37
MAPK15	4.3704	2.81121	7.92e-39	1.46e-37
MADCAM1	-2.40408	0.85869	8.32e-39	1.54e-37
HTR7	-2.33847	-1.37536	8.41e-39	1.55e-37
CRADD	-0.911114	3.12605	8.9e-39	1.64e-37
SPINK2	-2.95534	-1.24828	9.86e-39	1.82e-37
TCEAL7	-2.06053	0.747418	1.1e-38	2.02e-37
GIMAP7	-1.74627	2.53956	1.11e-38	2.04e-37
TINCR	-2.84544	0.857283	1.21e-38	2.22e-37
ABCA9	-2.6323	0.57309	1.22e-38	2.24e-37
THRB	-2.36974	3.21122	1.22e-38	2.24e-37
F13A1	-2.57914	4.3674	1.26e-38	2.3e-37
SMKR1	4.10982	0.926852	1.35e-38	2.47e-37
TMEM59	-1.01201	8.29302	1.39e-38	2.53e-37
FOXD3	-3.27703	-2.00544	1.53e-38	2.8e-37
CES3	-2.17468	5.76511	1.58e-38	2.88e-37
C5orf34	1.65776	2.13543	1.61e-38	2.93e-37
CYP27B1	1.98144	2.14799	1.7e-38	3.09e-37
TMEM30B	-1.11159	6.14556	1.92e-38	3.49e-37
ARHGEF26	-1.79546	2.68342	2.02e-38	3.66e-37
CYS1	-2.10249	1.47174	2.1e-38	3.81e-37
TMEM130	-2.49401	-0.214001	2.23e-38	4.03e-37
CA14	-1.94152	-0.229856	2.25e-38	4.06e-37
SF3B3	0.941776	7.91558	2.41e-38	4.35e-37
TMPRSS2	-1.34513	7.879	2.59e-38	4.68e-37
DDX56	1.08934	6.6129	2.63e-38	4.75e-37
CAPN2	-1.14851	8.06185	2.83e-38	5.1e-37
EME1	1.74563	2.27615	2.86e-38	5.15e-37
PERM1	3.05193	0.720443	3.04e-38	5.46e-37
LGALS9C	-2.79771	2.3851	3.04e-38	5.46e-37
GRIN3A	-1.90318	0.449336	3.17e-38	5.68e-37
CD1D	-1.68218	1.58304	3.25e-38	5.82e-37
RYR3	-2.07564	0.662723	3.78e-38	6.77e-37
TST	-1.50726	7.51917	3.9e-38	6.98e-37
CDCA5	1.54678	5.58862	3.96e-38	7.08e-37
CLCNKB	-2.87466	-2.30714	4.03e-38	7.19e-37
ATG9B	3.51463	2.58834	4.11e-38	7.34e-37
ACAN	3.07316	3.29317	4.16e-38	7.41e-37
GPR37L1	-1.73251	1.45608	4.16e-38	7.41e-37
SUSD6	-1.03819	6.23903	4.33e-38	7.71e-37
LARGE1	-1.21293	4.74277	4.66e-38	8.29e-37
PTK2B	-1.23823	5.95459	4.89e-38	8.68e-37
PRPF4	0.884638	5.66839	5.05e-38	8.95e-37
RCSD1	-1.65725	3.26205	5.18e-38	9.17e-37
MYC	1.93741	8.19288	5.5e-38	9.73e-37
POLR1C	1.34028	5.42061	5.52e-38	9.76e-37
RGMA	-2.38551	3.31986	5.79e-38	1.02e-36
AKAP6	-2.03689	1.92082	5.94e-38	1.05e-36
MTHFD2	1.54257	6.63526	6.1e-38	1.08e-36
ARMCX1	-1.80678	2.20769	6.12e-38	1.08e-36
TMEM97	1.67142	6.28655	6.18e-38	1.09e-36
STRA6	5.67744	3.66918	6.29e-38	1.11e-36
PRELID3A	1.95425	1.86271	6.93e-38	1.22e-36
LRRC75A	-1.26173	4.69244	8.04e-38	1.41e-36
RPGRIP1L	1.40128	3.36655	8.48e-38	1.49e-36
SETBP1	-2.01146	2.71375	8.52e-38	1.49e-36
CENPN	1.38127	4.27377	8.9e-38	1.56e-36
CELSR1	2.45257	5.45633	9.11e-38	1.59e-36
HSP90AB1	1.11375	10.5839	9.88e-38	1.72e-36
RCAN1	-1.16269	5.40346	1.07e-37	1.87e-36
CCNF	1.49625	5.16107	1.08e-37	1.89e-36
ENOPH1	1.06134	5.88583	1.09e-37	1.9e-36
SLC16A9	-2.28528	3.92718	1.09e-37	1.9e-36
WDR12	1.09574	5.65388	1.16e-37	2.02e-36
NEXMIF	-3.16743	-0.814475	1.18e-37	2.04e-36
CD44	1.40663	8.50094	1.19e-37	2.06e-36
NEK2	1.51749	4.81694	1.31e-37	2.26e-36
SLC12A8	1.18435	4.58162	1.31e-37	2.26e-36
SFTA2	7.67846	1.70792	1.31e-37	2.26e-36
FXYD5	2.12474	6.92496	1.32e-37	2.28e-36
KIF2C	1.50296	5.3084	1.37e-37	2.37e-36
CHMP1B	-0.914016	6.07752	1.48e-37	2.56e-36
SAPCD2	2.0642	6.26352	1.51e-37	2.6e-36
NOM1	0.961711	5.08553	1.66e-37	2.85e-36
CROT	-1.30138	3.97719	1.68e-37	2.88e-36
NKD2	4.29372	4.64811	1.75e-37	3e-36
DIAPH3	1.71928	4.35028	1.93e-37	3.32e-36
PLCD3	-1.59094	6.92747	2.13e-37	3.65e-36
GRHL3	3.79554	2.40248	2.14e-37	3.67e-36
WDR62	1.88128	4.11737	2.28e-37	3.9e-36
ATP6V0D2	-2.15462	0.696314	2.3e-37	3.93e-36
NME1	1.7527	6.34838	2.79e-37	4.76e-36
C17orf53	1.52756	2.9412	2.94e-37	5.01e-36
CEP55	1.71197	5.3931	3.02e-37	5.14e-36
FBXO41	2.05981	4.47966	3.4e-37	5.78e-36
KIF23	1.43277	4.8597	3.46e-37	5.87e-36
CASQ1	-2.48498	-1.74345	3.6e-37	6.11e-36
AEN	1.4207	5.62631	3.66e-37	6.2e-36
ZBTB16	-3.22056	0.409409	3.69e-37	6.25e-36
CAD	1.42657	6.74488	3.79e-37	6.41e-36
MFSD4A	-2.07578	3.99627	3.99e-37	6.74e-36
TREH	-2.47263	1.40429	4.67e-37	7.9e-36
TXNRD3	1.27516	3.14771	5.63e-37	9.51e-36
GABRD	2.83803	0.62217	5.8e-37	9.78e-36
TNS4	3.45504	7.13271	5.91e-37	9.96e-36
WNT3	2.40452	1.87653	5.97e-37	1.01e-35
SEMA3G	-1.9885	2.82819	6.07e-37	1.02e-35
CNOT9	0.746147	6.14836	6.13e-37	1.03e-35
VIT	-2.58434	-0.744844	6.48e-37	1.09e-35
IRF4	-2.38066	2.80895	6.85e-37	1.15e-35
FANCI	1.40793	5.74019	6.93e-37	1.16e-35
GIMAP1	-1.65417	1.9683	7.21e-37	1.21e-35
SHE	-1.76071	1.97719	7.76e-37	1.3e-35
MAF	-1.71926	4.54505	8.62e-37	1.44e-35
PYCR1	1.7736	7.03367	8.9e-37	1.48e-35
MEP1A	-2.47928	7.20595	8.99e-37	1.5e-35
KLB	-2.07545	0.0966144	9.32e-37	1.55e-35
C2CD4A	4.33019	4.77367	9.59e-37	1.6e-35
DENND1C	-1.09555	4.9646	1.06e-36	1.77e-35
TCP11L1	-1.07695	3.00546	1.08e-36	1.79e-35
EMP1	-1.73109	7.20263	1.12e-36	1.87e-35
ISX	-2.43654	4.78863	1.16e-36	1.92e-35
ANKRD35	-1.82855	0.227381	1.19e-36	1.97e-35
RASL12	-1.64836	2.92351	1.32e-36	2.18e-35
PAG1	-1.63683	5.12931	1.35e-36	2.24e-35
ABCD3	-1.02163	6.27597	1.36e-36	2.24e-35
NUGGC	-2.43193	0.31026	1.48e-36	2.44e-35
CTDSP2	-0.796405	7.90479	1.52e-36	2.51e-35
CLEC4G	-3.01066	-1.28641	1.79e-36	2.95e-35
WDR66	2.72983	1.67251	1.89e-36	3.11e-35
GMPS	0.960716	6.39726	1.98e-36	3.26e-35
CPEB3	-1.28733	2.57409	2.08e-36	3.42e-35
CTPS1	1.23468	5.5623	2.3e-36	3.78e-35
RAVER2	-1.08941	5.59426	2.36e-36	3.86e-35
PMP2	-3.68769	-1.88824	2.39e-36	3.92e-35
ACTR3B	1.28574	3.49122	2.54e-36	4.15e-35
MAP6	-2.09533	0.853168	2.87e-36	4.69e-35
UGT2A3	-3.23502	4.45455	2.89e-36	4.71e-35
MELK	1.50538	5.01869	3.25e-36	5.3e-35
CFP	-1.77448	1.21136	3.27e-36	5.34e-35
ANGPTL7	-3.69693	-0.689697	3.4e-36	5.54e-35
HAGHL	3.60629	3.62881	3.58e-36	5.82e-35
UHRF1	1.94997	4.7395	3.78e-36	6.15e-35
PDLIM3	-2.09041	4.84955	3.83e-36	6.22e-35
GFRA3	-2.78561	0.370237	3.85e-36	6.26e-35
GPA33	-1.8262	8.25601	3.97e-36	6.44e-35
CNN2	1.23191	7.64802	4.11e-36	6.67e-35
GDF15	3.22089	7.66604	4.25e-36	6.88e-35
NOP56	1.4624	7.40024	4.55e-36	7.36e-35
MFSD12	1.58576	6.11533	4.85e-36	7.84e-35
STAB2	-2.07418	0.103797	5.1e-36	8.23e-35
RIMS4	-3.48835	-1.05286	5.24e-36	8.44e-35
UCN2	4.52055	-0.621772	5.3e-36	8.53e-35
DBNDD1	2.49332	4.66021	6.1e-36	9.82e-35
ANKS1B	-2.7227	-1.10036	6.48e-36	1.04e-34
GRAMD1A	1.58705	6.45176	6.62e-36	1.06e-34
FANCA	1.46485	4.79859	7.05e-36	1.13e-34
ZNF473	1.044	3.85154	7.55e-36	1.21e-34
IL16	-1.75477	3.29896	7.85e-36	1.26e-34
VIPR1	-1.66536	5.44182	8.33e-36	1.33e-34
C1orf109	0.976689	4.30132	8.51e-36	1.36e-34
NECAB1	-2.56933	0.26164	9.1e-36	1.45e-34
MMP27	-3.63709	-3.26372	9.46e-36	1.51e-34
TIMP1	2.04192	8.24718	1.06e-35	1.69e-34
ULBP1	3.95998	0.00252536	1.1e-35	1.76e-34
LIMA1	-1.35653	7.55481	1.23e-35	1.96e-34
KRT23	7.17964	6.05315	1.27e-35	2.02e-34
BTBD16	3.62255	0.400912	1.32e-35	2.09e-34
RASGEF1C	-2.95369	-1.97222	1.34e-35	2.14e-34
PLEKHA7	-1.00409	5.39892	1.38e-35	2.2e-34
KLC3	5.91177	0.268087	1.4e-35	2.22e-34
CASP5	-2.13517	3.00774	1.42e-35	2.25e-34
PHLDA1	2.68052	7.3635	1.44e-35	2.28e-34
PPARGC1B	-1.266	4.44311	1.51e-35	2.39e-34
CKAP2	1.58847	5.86937	1.54e-35	2.43e-34
KLHL35	3.99769	2.92776	1.63e-35	2.57e-34
SLC4A11	4.10836	3.19873	1.66e-35	2.62e-34
TXNIP	-1.50679	8.97846	1.76e-35	2.77e-34
PUS1	1.59492	5.64115	1.8e-35	2.83e-34
PAQR8	-1.51127	6.62231	1.88e-35	2.96e-34
POU5F1B	4.62354	3.09619	2.03e-35	3.19e-34
GAD1	5.56307	2.00853	2.13e-35	3.34e-34
LONRF2	-3.3075	0.498518	2.24e-35	3.52e-34
C1orf112	1.29133	3.48699	2.5e-35	3.91e-34
PRR5L	-1.16533	5.70594	2.51e-35	3.93e-34
SEC14L5	-2.36059	-0.377409	2.72e-35	4.25e-34
BRPF3	-0.949101	5.9665	2.79e-35	4.36e-34
AURKA	1.58134	5.74036	3.24e-35	5.06e-34
MACC1	2.32746	6.22005	3.3e-35	5.15e-34
CCL15-CCL14	-2.11093	-0.247458	3.41e-35	5.31e-34
TMEM255A	-2.19167	0.244146	3.41e-35	5.31e-34
STX12	-0.953293	5.64349	3.57e-35	5.55e-34
PLA2G5	-2.34641	0.304215	3.66e-35	5.69e-34
HAUS5	1.2366	4.4948	3.79e-35	5.88e-34
ARRB1	-1.09481	5.31326	4.04e-35	6.26e-34
DNAJC28	-1.48379	-0.310394	4.2e-35	6.51e-34
SLC44A4	-1.49425	8.39572	4.43e-35	6.86e-34
MGAT4A	-1.2361	6.1378	5.56e-35	8.6e-34
ZNF835	-2.10001	-1.19152	5.59e-35	8.64e-34
FGFR2	-2.14112	4.44315	5.83e-35	9.01e-34
SCD	2.35497	9.0601	5.89e-35	9.1e-34
JAM3	-1.45339	3.95032	5.91e-35	9.11e-34
SFRP5	-3.66867	-0.0480158	6.15e-35	9.48e-34
B3GALT5	-2.64026	5.45486	6.35e-35	9.78e-34
PDZK1	-2.41641	0.745232	6.77e-35	1.04e-33
TAX1BP3	-1.05637	4.98983	6.84e-35	1.05e-33
CHL1	-2.38573	2.16348	7.23e-35	1.11e-33
SLC41A2	-1.50839	4.53673	7.36e-35	1.13e-33
JPH1	1.75394	5.0109	7.68e-35	1.18e-33
CDCA3	1.55655	4.73102	7.92e-35	1.21e-33
KCNJ14	1.94823	1.42715	8.17e-35	1.25e-33
PAICS	1.32227	7.77367	8.83e-35	1.35e-33
CENPA	1.52906	3.60635	8.86e-35	1.35e-33
RBM20	-2.47726	-0.359509	8.98e-35	1.37e-33
MYO1D	-1.15113	8.79863	9.05e-35	1.38e-33
ZNF821	-0.981171	1.34579	1.02e-34	1.56e-33
DSCR3	-0.700625	5.82312	1.02e-34	1.56e-33
STPG4	4.90981	0.493304	1.03e-34	1.57e-33
SLC22A17	-1.76057	2.58082	1.04e-34	1.58e-33
KIF13B	-1.26938	6.59407	1.08e-34	1.64e-33
CPXM2	-2.35705	3.65846	1.11e-34	1.68e-33
STRIP2	2.55669	3.04705	1.12e-34	1.7e-33
ATCAY	-3.0311	-1.57929	1.17e-34	1.76e-33
GLS2	2.64949	0.293148	1.25e-34	1.89e-33
MRPL17	1.27217	6.01434	1.25e-34	1.89e-33
POLD4	-1.11087	4.82345	1.26e-34	1.91e-33
BCL2L2	-0.866566	5.3777	1.39e-34	2.1e-33
LYAR	1.43868	4.99145	1.48e-34	2.22e-33
CELSR3	2.71848	4.59538	1.48e-34	2.22e-33
MAPK10	-1.91176	1.05496	1.68e-34	2.53e-33
PLXNA1	1.34356	6.45427	1.77e-34	2.66e-33
EXO1	1.61477	3.90876	1.81e-34	2.72e-33
TCEAL2	-3.64815	0.00111442	1.88e-34	2.82e-33
CKAP2L	1.57754	4.05848	1.95e-34	2.93e-33
RGP1	-0.907655	5.64775	1.96e-34	2.93e-33
GYPC	-1.67148	3.35376	2.24e-34	3.35e-33
KPNA2	1.28844	7.12263	2.29e-34	3.42e-33
TCEAL5	-3.26831	-2.56717	2.39e-34	3.58e-33
GINS1	1.80385	5.09809	2.41e-34	3.6e-33
SIGLEC8	-2.26665	0.0748533	2.48e-34	3.7e-33
NOP58	1.29503	6.6253	2.49e-34	3.72e-33
SMIM28	-3.54577	-2.96227	2.51e-34	3.74e-33
CCDC78	3.64374	1.9188	2.53e-34	3.77e-33
NAT10	1.07534	6.58392	2.53e-34	3.77e-33
NOTUM	9.42406	6.25588	2.55e-34	3.79e-33
MFSD11	-0.799311	4.48789	3.06e-34	4.54e-33
POP1	1.47948	4.05086	3.17e-34	4.7e-33
LRRC3B	-3.08212	-3.32058	3.17e-34	4.7e-33
MARCKS	-1.14582	7.60117	3.25e-34	4.81e-33
KLRB1	-1.88109	1.6029	3.43e-34	5.07e-33
PALB2	0.973014	4.29334	3.43e-34	5.08e-33
STUM	-3.10849	2.03463	3.48e-34	5.14e-33
GINM1	-0.938729	5.08562	3.53e-34	5.21e-33
VDR	-1.11115	6.82187	3.76e-34	5.55e-33
ZNF121	1.75716	5.53433	3.86e-34	5.69e-33
PLXNA2	-1.16645	6.04059	3.9e-34	5.75e-33
BCL2L11	-1.03024	4.7709	3.96e-34	5.83e-33
NMB	1.9911	2.88099	3.97e-34	5.84e-33
CST2	6.11211	0.839078	4.17e-34	6.13e-33
ARHGAP17	-0.736001	6.06849	4.34e-34	6.37e-33
IGSF11	-2.94844	-1.77615	4.66e-34	6.84e-33
RNF183	3.3001	2.48135	4.73e-34	6.93e-33
E2F7	1.96833	3.16259	4.85e-34	7.1e-33
RFC4	1.28173	4.65091	4.92e-34	7.2e-33
NOLC1	1.12683	7.46724	5.03e-34	7.36e-33
BAALC	-2.1722	-0.354559	5.21e-34	7.62e-33
WDR4	1.55133	4.61927	5.37e-34	7.84e-33
SMYD5	1.09188	5.41463	5.52e-34	8.05e-33
EHHADH	-1.19456	4.51578	5.58e-34	8.13e-33
GCNT4	-2.17247	1.17413	6.07e-34	8.83e-33
PCOLCE2	-3.06134	1.17255	6.18e-34	8.99e-33
HBB	-2.59673	4.60219	6.53e-34	9.49e-33
ZPR1	0.880917	5.87595	6.6e-34	9.58e-33
WDR77	1.4035	5.85911	6.64e-34	9.64e-33
OLFML2A	-1.46672	4.19688	6.78e-34	9.83e-33
CENPI	1.6792	3.19758	6.82e-34	9.88e-33
PRDM12	2.86636	-1.4251	6.95e-34	1.01e-32
SLITRK3	-3.53567	-1.18564	7.1e-34	1.03e-32
PABPC1L	3.04038	4.83153	7.91e-34	1.14e-32
TRIM9	-2.37298	0.418159	8.41e-34	1.21e-32
ZNF692	1.59594	4.64134	8.46e-34	1.22e-32
PROB1	-1.22108	2.38461	8.51e-34	1.23e-32
C14orf132	-2.00707	2.74535	8.52e-34	1.23e-32
SETD6	1.07364	4.04606	8.65e-34	1.25e-32
GTSE1	1.38791	4.46735	8.86e-34	1.27e-32
FMN2	-3.26128	0.0276381	9.36e-34	1.34e-32
C19orf48	1.94089	6.92458	9.62e-34	1.38e-32
CD36	-2.34862	3.63461	1.02e-33	1.46e-32
NPR1	-1.7469	2.32757	1.03e-33	1.47e-32
GRHL1	2.36429	2.69837	1.04e-33	1.49e-32
CDHR2	-2.30598	5.99733	1.08e-33	1.55e-32
RAD54B	1.96447	2.13105	1.12e-33	1.61e-32
NIPAL1	-1.28604	4.96235	1.14e-33	1.63e-32
HSPB7	-2.70333	3.06787	1.15e-33	1.64e-32
CCL28	-2.07265	5.17556	1.16e-33	1.66e-32
NCAPD3	1.10321	5.71285	1.22e-33	1.74e-32
ASCL2	3.91989	6.85212	1.23e-33	1.76e-32
E2F1	1.90176	5.13979	1.24e-33	1.76e-32
CDCA4	1.45919	4.85527	1.29e-33	1.83e-32
UBE2S	1.84489	5.31723	1.43e-33	2.03e-32
MPC1	-1.12864	5.30988	1.44e-33	2.04e-32
RHBDF2	1.52413	5.68599	1.47e-33	2.09e-32
PRR36	4.04698	3.12485	1.56e-33	2.2e-32
RRM2	1.54014	6.94025	1.58e-33	2.24e-32
ACO2	-1.08092	7.07755	1.61e-33	2.27e-32
FOXN3	-1.20753	5.61555	1.74e-33	2.47e-32
FABP1	-2.77675	9.24958	1.85e-33	2.62e-32
ULBP3	2.11789	0.766329	1.89e-33	2.67e-32
MSX1	3.41143	2.87908	1.93e-33	2.72e-32
RIMKLA	-1.45535	3.81079	1.95e-33	2.75e-32
ACSF2	-1.49426	5.30973	2.04e-33	2.87e-32
ZSWIM4	1.40848	4.31253	2.13e-33	3e-32
RGS16	2.27245	4.34127	2.25e-33	3.16e-32
MEX3A	2.88109	4.03369	2.34e-33	3.29e-32
MAST2	-1.0285	6.59898	2.41e-33	3.38e-32
TXNDC11	-0.738909	5.90531	2.41e-33	3.38e-32
SLC9A2	-2.08766	4.84487	2.51e-33	3.52e-32
TP53I3	-1.12195	5.1458	2.68e-33	3.76e-32
ACE	-1.65719	5.39309	2.72e-33	3.8e-32
KIF4A	1.40697	5.19687	2.96e-33	4.13e-32
ARMC10	1.09483	5.60109	3.14e-33	4.38e-32
SLC6A9	-1.53323	4.36857	3.4e-33	4.75e-32
FCRLA	-2.71536	0.494058	3.5e-33	4.88e-32
GALR1	-3.3695	-2.60178	3.51e-33	4.89e-32
TMEM108	-1.83047	-0.526133	3.72e-33	5.18e-32
CSNK2A2	0.865587	6.45747	3.86e-33	5.37e-32
SLC1A1	-1.86762	4.55602	3.9e-33	5.43e-32
THUMPD2	1.06274	3.5627	3.91e-33	5.43e-32
C1QTNF7	-2.49661	0.964638	4.13e-33	5.73e-32
NUF2	1.7929	4.08697	4.32e-33	6e-32
ZIK1	-1.59425	0.0299668	4.38e-33	6.08e-32
NOS1	-3.2141	0.101794	4.41e-33	6.11e-32
NUP43	0.947805	5.56017	4.58e-33	6.34e-32
UBE2T	1.58816	4.79154	4.59e-33	6.35e-32
RAE1	1.36568	6.04394	4.62e-33	6.38e-32
PRMT3	1.31116	4.76005	5.2e-33	7.19e-32
ECE1	-1.09089	7.35731	5.31e-33	7.32e-32
CTSS	-1.12432	8.08043	5.37e-33	7.4e-32
CD101	-1.38966	1.31991	5.62e-33	7.75e-32
EIF3B	1.1838	8.41199	5.64e-33	7.76e-32
FCER1A	-2.36452	-0.0924224	5.65e-33	7.76e-32
CD160	-2.13668	-0.362261	5.89e-33	8.09e-32
GNL3	1.16451	6.86248	6.29e-33	8.64e-32
CORO2B	-2.15586	0.69891	6.47e-33	8.88e-32
TCF7	1.9349	5.77444	6.75e-33	9.25e-32
RERG	-2.15752	2.06159	6.97e-33	9.55e-32
OXTR	2.86119	1.30266	6.98e-33	9.55e-32
WDR74	1.23716	5.29006	7.25e-33	9.91e-32
CMTM8	1.33491	4.00087	7.3e-33	9.98e-32
PPP1R3C	-2.18348	1.59093	7.48e-33	1.02e-31
PSEN1	-0.7386	6.7284	7.52e-33	1.03e-31
BTD	-0.955988	4.07734	7.81e-33	1.07e-31
PGR	-2.37925	0.564379	8.3e-33	1.13e-31
ATAD2	1.67768	5.78562	9.38e-33	1.28e-31
DIEXF	0.93018	5.16954	1.06e-32	1.45e-31
NOB1	1.21204	6.41692	1.08e-32	1.47e-31
RECQL4	2.22676	5.55125	1.1e-32	1.49e-31
CHRDL1	-2.97233	3.66351	1.11e-32	1.51e-31
AQP7	-1.99417	1.90514	1.14e-32	1.55e-31
RND2	-2.15486	-0.376354	1.15e-32	1.56e-31
ERCC6L	1.82443	3.27815	1.15e-32	1.56e-31
CHAF1B	1.37863	4.1476	1.16e-32	1.57e-31
ACADM	-1.25176	5.4574	1.16e-32	1.57e-31
ATRNL1	-2.81582	0.0196122	1.19e-32	1.61e-31
SLC8A2	-2.82448	0.330793	1.2e-32	1.63e-31
KCNIP4	-1.86979	1.0677	1.25e-32	1.69e-31
TBC1D24	1.01157	4.04736	1.29e-32	1.74e-31
RACGAP1	1.15336	6.10167	1.31e-32	1.76e-31
OSBPL1A	-1.5076	4.54977	1.32e-32	1.77e-31
EXOSC3	0.942542	4.58535	1.38e-32	1.85e-31
KIAA1683	-1.98008	1.51822	1.38e-32	1.86e-31
PARM1	-1.50605	7.64642	1.4e-32	1.88e-31
TBC1D30	1.40014	4.12445	1.46e-32	1.95e-31
RAB9B	-2.03214	0.507665	1.47e-32	1.97e-31
WBP1L	-0.728867	5.79297	1.58e-32	2.12e-31
ATP13A4	-2.45475	0.523388	1.86e-32	2.49e-31
LGI4	-2.11212	2.40826	1.96e-32	2.62e-31
SLC35F1	-2.00119	-0.334885	1.98e-32	2.64e-31
CHEK1	1.28954	4.94733	2.06e-32	2.76e-31
PPA1	1.24969	8.42887	2.09e-32	2.78e-31
NCAPH	1.29256	4.76343	2.21e-32	2.94e-31
CDC45	1.73358	4.5233	2.31e-32	3.08e-31
IMPDH1	1.63925	6.64943	2.32e-32	3.09e-31
RXRA	-1.01795	6.42992	2.42e-32	3.22e-31
ADAM33	-2.16491	1.99107	2.57e-32	3.41e-31
ACSM5	-2.48562	-1.43855	2.69e-32	3.58e-31
FAM227A	2.4807	1.36941	2.9e-32	3.84e-31
ASTN1	-3.31182	-1.48122	2.96e-32	3.92e-31
VEGFA	1.51593	7.50397	2.97e-32	3.93e-31
CTNND1	-0.755465	8.67889	2.99e-32	3.96e-31
ZNF229	-2.05039	-0.783171	3.05e-32	4.04e-31
KCNK3	-2.84688	0.525114	3.1e-32	4.09e-31
PLEKHO1	-1.47671	4.81379	3.14e-32	4.15e-31
SGCE	-1.71069	2.88138	3.16e-32	4.17e-31
NUDCD1	1.4951	5.19212	3.23e-32	4.26e-31
LGR4	-1.18629	6.35461	3.26e-32	4.3e-31
MTBP	1.81139	3.02452	3.31e-32	4.36e-31
HACD3	1.11167	7.14675	3.33e-32	4.38e-31
TMEM185B	0.932005	4.82518	3.46e-32	4.54e-31
CD79B	-2.12145	1.94598	3.48e-32	4.57e-31
HSPD1	1.32653	9.4257	3.57e-32	4.68e-31
UTP14A	1.39502	5.53641	3.6e-32	4.73e-31
RAD18	1.13053	4.74103	3.8e-32	4.99e-31
MCM3	1.09758	7.42802	3.86e-32	5.05e-31
RAN	1.11721	8.6544	4.13e-32	5.41e-31
RIC3	-2.69454	-0.769953	4.25e-32	5.56e-31
CSNK1E	0.978682	6.94552	4.27e-32	5.58e-31
COL7A1	3.19789	5.28117	4.65e-32	6.08e-31
NOL6	1.08566	6.28678	4.67e-32	6.1e-31
TLX1	3.9975	1.99742	4.79e-32	6.25e-31
CNTNAP3	-2.53257	-0.933584	4.86e-32	6.33e-31
GNG12	-1.09119	7.258	4.88e-32	6.36e-31
RAD54L	1.5377	3.77307	5.11e-32	6.65e-31
APOBEC3B	-1.70768	3.29903	5.12e-32	6.66e-31
HTR3E	-3.30312	-1.37771	5.37e-32	6.97e-31
NFXL1	1.0575	4.11741	5.65e-32	7.33e-31
SLC7A14	-3.49689	-1.25547	6.03e-32	7.83e-31
NPAS4	-2.53278	-2.49918	6.17e-32	7.99e-31
JADE3	1.42758	4.58705	6.48e-32	8.4e-31
DDX10	1.11754	5.204	6.74e-32	8.73e-31
B3GNT8	-1.59044	4.74204	6.81e-32	8.82e-31
UBFD1	0.771028	6.0204	6.89e-32	8.91e-31
GIMAP8	-1.54947	2.92679	7.19e-32	9.28e-31
PTGR1	-1.15206	5.124	7.29e-32	9.41e-31
TRAF3IP2	-0.907158	5.38258	7.62e-32	9.83e-31
KIF5C	-2.01994	1.05516	8.05e-32	1.04e-30
AGFG2	-1.13927	5.55825	8.21e-32	1.06e-30
GPER1	-2.1179	1.8183	8.5e-32	1.09e-30
CMBL	-1.70065	6.56423	8.56e-32	1.1e-30
YTHDF1	1.03845	6.62715	1.01e-31	1.3e-30
RCC2	0.884194	7.69281	1.04e-31	1.34e-30
PIGZ	-1.78527	5.24299	1.1e-31	1.41e-30
C18orf32	-0.898949	2.6331	1.17e-31	1.5e-30
KRT9	-3.00801	-2.81784	1.19e-31	1.52e-30
VAMP2	-1.20455	5.24085	1.27e-31	1.63e-30
GCSAML	-2.33755	-1.3899	1.3e-31	1.66e-30
PBX4	1.96513	1.94876	1.36e-31	1.74e-30
CACNA1H	-1.87889	4.55556	1.4e-31	1.79e-30
FEZF1	8.19438	1.34834	1.48e-31	1.88e-30
TOP1MT	1.83348	6.17897	1.51e-31	1.93e-30
ASB7	-0.78652	4.23671	1.52e-31	1.94e-30
TRAP1	1.32234	7.06917	1.53e-31	1.95e-30
NPTN	-0.756321	6.78507	1.53e-31	1.95e-30
SOS2	-1.0154	5.27777	1.71e-31	2.17e-30
STC2	3.64574	4.77923	1.79e-31	2.28e-30
CDC6	1.72355	5.39175	1.9e-31	2.42e-30
ARPIN	-0.905808	5.54763	1.9e-31	2.42e-30
LGALS2	-2.48128	3.41888	1.92e-31	2.43e-30
TMEM105	2.74591	1.09667	1.94e-31	2.46e-30
IRX5	4.49114	0.285767	2e-31	2.53e-30
NUP107	1.00836	5.6676	2.01e-31	2.54e-30
FEZ1	-1.53502	2.3893	2.01e-31	2.54e-30
TDRD10	-1.74509	-1.41441	2.01e-31	2.54e-30
MTFR2	1.51315	3.15738	2.04e-31	2.57e-30
VSNL1	2.7902	4.98303	2.07e-31	2.62e-30
ADAT2	1.58386	4.15522	2.14e-31	2.7e-30
SEMA3E	-3.41753	-0.060572	2.17e-31	2.74e-30
ACBD6	0.978531	5.28934	2.23e-31	2.81e-30
GRIA4	-2.51079	-1.07327	2.25e-31	2.83e-30
RNF43	2.29835	8.14652	2.49e-31	3.13e-30
FAM163A	-2.0543	-0.912564	2.58e-31	3.24e-30
BDKRB1	-1.62314	1.03687	2.71e-31	3.41e-30
CCNB1	1.58395	6.53444	2.75e-31	3.45e-30
SLC46A3	-1.37139	5.03147	2.82e-31	3.53e-30
PRR11	1.36625	4.67516	3.34e-31	4.19e-30
RNFT2	2.00644	2.18402	3.46e-31	4.33e-30
CENPH	1.43646	4.04331	3.55e-31	4.45e-30
PCDH10	-2.88374	-1.67068	3.63e-31	4.54e-30
VPS4B	-0.951793	6.07358	3.69e-31	4.61e-30
P2RY8	-1.64557	2.28072	3.73e-31	4.66e-30
HOMER1	2.16645	3.29836	3.89e-31	4.85e-30
PDE5A	-1.65928	4.74707	3.92e-31	4.89e-30
IDH3A	-0.882081	5.18521	4.36e-31	5.44e-30
ZSWIM6	-0.988044	4.36149	4.4e-31	5.48e-30
TTYH3	1.53625	7.62418	4.52e-31	5.63e-30
HTR4	-2.84339	0.336341	4.95e-31	6.15e-30
CCT2	1.09352	7.90283	5.22e-31	6.48e-30
C11orf84	1.4751	4.69632	5.28e-31	6.55e-30
SORD	1.44902	5.81779	5.38e-31	6.67e-30
GART	0.979504	6.7472	5.52e-31	6.85e-30
BMP5	-2.5569	1.52509	5.65e-31	7e-30
TGFB1I1	-1.45743	5.04428	5.81e-31	7.2e-30
EXOSC7	1.13448	5.34727	5.9e-31	7.3e-30
CCDC158	-1.94622	-1.45099	5.91e-31	7.31e-30
GRIN2B	3.54035	3.04752	6.21e-31	7.67e-30
ATIC	1.06518	7.18951	6.24e-31	7.71e-30
DDX21	1.24639	7.52542	6.25e-31	7.71e-30
CDCA7	1.7455	7.29363	6.26e-31	7.72e-30
KIF14	1.91158	3.65716	6.28e-31	7.74e-30
ATL1	-1.2349	2.59424	6.34e-31	7.81e-30
URB1	1.06426	5.8062	6.39e-31	7.86e-30
DCAF13	1.35493	6.15268	6.51e-31	8.01e-30
NONO	0.918183	8.81336	6.74e-31	8.29e-30
PSMD14	0.969604	6.5169	7.26e-31	8.92e-30
GNA13	-0.978612	6.26023	7.69e-31	9.43e-30
BDKRB2	-1.26504	4.40573	7.88e-31	9.66e-30
ULBP2	4.37566	1.2514	8.36e-31	1.02e-29
GNG8	-2.38598	-2.62054	8.51e-31	1.04e-29
CD79A	-2.45628	3.60889	8.78e-31	1.07e-29
BIRC5	1.54528	6.21543	8.8e-31	1.08e-29
CCT3	0.997657	8.59002	9.03e-31	1.1e-29
RANBP1	1.13991	6.69399	9.53e-31	1.16e-29
MAGI3	-1.07188	4.80188	9.88e-31	1.21e-29
CPSF3	0.853734	5.79614	1.01e-30	1.23e-29
HERPUD1	-0.83056	6.89711	1.1e-30	1.34e-29
STK31	3.82693	1.87685	1.14e-30	1.38e-29
CENPP	1.11241	2.65803	1.14e-30	1.39e-29
SI	-3.22168	4.66986	1.15e-30	1.4e-29
EAF2	-1.13943	1.66466	1.18e-30	1.44e-29
GPT2	1.62843	6.36121	1.27e-30	1.54e-29
S100A2	4.30679	3.42206	1.3e-30	1.57e-29
RELN	-2.54236	1.11452	1.31e-30	1.59e-29
LY9	-2.05219	0.970545	1.39e-30	1.69e-29
SOWAHB	-1.19723	3.88162	1.59e-30	1.92e-29
ANKS6	1.08646	5.53645	1.7e-30	2.05e-29
EIF2S2	1.16276	7.25095	1.73e-30	2.09e-29
SGCA	-2.42755	1.07399	1.73e-30	2.1e-29
FAM162A	-1.02764	6.28498	1.74e-30	2.1e-29
XPNPEP3	1.16519	4.60167	1.81e-30	2.18e-29
SCLY	1.47251	2.53154	1.82e-30	2.19e-29
GALNT6	1.86256	6.36738	1.85e-30	2.23e-29
LRRFIP2	-0.81234	5.73517	1.92e-30	2.31e-29
TGIF1	1.12529	6.62513	1.97e-30	2.38e-29
SCG2	-2.23616	2.17468	2.01e-30	2.41e-29
CLDN2	5.5016	7.4687	2.14e-30	2.58e-29
PPRC1	1.04632	6.06949	2.31e-30	2.77e-29
TICRR	1.59499	3.87951	2.33e-30	2.79e-29
MYBL2	2.12856	6.8872	2.33e-30	2.8e-29
FAM189A2	-2.17604	0.501887	2.35e-30	2.81e-29
DMD	-2.02301	4.02061	2.35e-30	2.81e-29
ZNF74	1.21203	4.25868	2.43e-30	2.91e-29
SUN2	-1.01141	6.87248	2.62e-30	3.14e-29
RCN1	1.26105	7.27888	2.74e-30	3.28e-29
SIDT2	-0.977337	5.55303	2.86e-30	3.41e-29
NTMT1	1.21278	4.94236	2.87e-30	3.43e-29
MAD2L1	1.58835	5.71554	2.98e-30	3.56e-29
ADAM12	4.25759	4.65726	3.29e-30	3.92e-29
RILP	-1.40242	3.7836	3.3e-30	3.93e-29
GJB4	4.07984	2.14524	3.66e-30	4.35e-29
TTI1	1.19683	5.52551	4.2e-30	5e-29
BEND4	-2.46983	-1.55002	4.22e-30	5.02e-29
PNO1	1.10192	5.11065	4.27e-30	5.08e-29
RUNX1	1.41674	6.32212	4.36e-30	5.18e-29
EIF4EBP2	-0.78906	7.68891	4.37e-30	5.19e-29
SHISA2	3.19783	2.08291	4.43e-30	5.25e-29
KLK8	8.50746	1.60542	4.64e-30	5.5e-29
FRMD3	-1.91519	3.10896	4.64e-30	5.5e-29
CCNDBP1	-0.838555	5.32556	4.73e-30	5.6e-29
CACNB1	-1.27122	2.79877	4.83e-30	5.72e-29
GTF3A	1.89757	7.66943	5.08e-30	6e-29
SLMAP	-1.0653	6.17603	5.13e-30	6.06e-29
NXPE4	-2.88564	5.4036	5.33e-30	6.29e-29
CCDC13	-1.67689	-1.01355	5.65e-30	6.67e-29
PSRC1	1.3872	3.84167	5.71e-30	6.73e-29
CPOX	0.915575	5.02168	6.11e-30	7.2e-29
ADRB2	-1.88671	0.0193569	6.21e-30	7.31e-29
DPEP3	-2.499	-2.58624	6.35e-30	7.47e-29
SLC7A11	2.87673	4.8064	7.13e-30	8.38e-29
HEATR1	1.13671	5.76897	7.25e-30	8.52e-29
TRHDE	-2.32327	1.37577	7.32e-30	8.59e-29
AZGP1	3.14353	6.26487	7.56e-30	8.87e-29
AARD	-2.29983	-1.85201	7.9e-30	9.26e-29
GDPD5	2.72916	5.23621	8.13e-30	9.52e-29
GAB1	-1.09574	4.8357	8.27e-30	9.68e-29
DMBX1	5.98499	-0.0952906	8.31e-30	9.72e-29
RPP40	1.37129	3.22542	8.63e-30	1.01e-28
PCSK7	-1.09923	5.86836	8.64e-30	1.01e-28
TAMM41	1.0138	3.70929	1e-29	1.17e-28
ADCY2	-2.0058	0.713079	1e-29	1.17e-28
COL21A1	-2.02314	0.423946	1e-29	1.17e-28
INTS7	0.886776	5.14399	1.01e-29	1.18e-28
SLC5A6	1.82524	6.9216	1.07e-29	1.24e-28
MAOB	-2.37511	3.53015	1.09e-29	1.27e-28
SUV39H2	1.19469	3.9389	1.1e-29	1.28e-28
SPATA33	1.23716	3.54906	1.12e-29	1.3e-28
NELFCD	1.42512	7.25907	1.12e-29	1.3e-28
CRY2	-0.812289	4.82181	1.13e-29	1.31e-28
APOBR	-1.80301	5.91768	1.15e-29	1.33e-28
PROKR1	-2.6463	-3.02246	1.16e-29	1.34e-28
NLE1	1.29241	5.24071	1.16e-29	1.34e-28
PTPRZ1	-2.99322	-0.279681	1.16e-29	1.34e-28
RRP9	1.46652	5.62684	1.18e-29	1.37e-28
NPFFR1	3.44663	1.99603	1.32e-29	1.53e-28
SMYD2	0.92112	5.48706	1.35e-29	1.56e-28
PPP1R16B	-1.67941	3.23439	1.36e-29	1.57e-28
MIER1	-1.14499	5.64278	1.42e-29	1.64e-28
PRELP	-2.55011	4.51913	1.43e-29	1.65e-28
PDGFD	-1.57711	2.66403	1.44e-29	1.66e-28
CCDC86	1.28307	5.31666	1.47e-29	1.7e-28
BEX4	-1.82908	3.16485	1.53e-29	1.76e-28
KLK7	8.4602	2.88785	1.57e-29	1.8e-28
CDK1	1.65464	6.05611	1.6e-29	1.84e-28
C16orf59	1.76538	3.24814	1.62e-29	1.86e-28
SERINC1	-0.859696	7.0962	1.66e-29	1.9e-28
ABHD6	-0.954324	4.10957	1.72e-29	1.97e-28
NUP85	0.863285	5.69864	1.74e-29	1.99e-28
E2F6	0.848146	3.54252	1.77e-29	2.03e-28
FANCD2	1.20251	4.79748	1.89e-29	2.16e-28
ZADH2	-0.823918	5.46585	2e-29	2.29e-28
TRMT1	1.38773	5.69491	2.02e-29	2.31e-28
BCL2	-1.56004	3.49875	2.04e-29	2.33e-28
AMPD2	1.07308	5.84838	2.12e-29	2.41e-28
ANKZF1	0.990794	5.55672	2.18e-29	2.48e-28
FAM107B	-1.40946	5.77407	2.2e-29	2.5e-28
MOB3A	-0.84667	5.31593	2.21e-29	2.51e-28
C1orf186	-2.17208	-0.156207	2.21e-29	2.52e-28
GRAMD4	-1.02815	6.08898	2.24e-29	2.54e-28
CCR2	-2.10015	1.45468	2.28e-29	2.59e-28
DHX34	1.31727	5.30668	2.4e-29	2.72e-28
RRS1	1.39421	5.59012	2.4e-29	2.73e-28
CLCN2	-1.37831	5.42956	2.46e-29	2.79e-28
CDK4	1.27673	6.83676	2.51e-29	2.85e-28
ADRA1A	-2.60508	-2.50323	2.52e-29	2.85e-28
PMAIP1	2.16532	3.93199	2.53e-29	2.86e-28
CLDN7	-1.10607	8.53501	2.63e-29	2.97e-28
ZFYVE1	-0.867345	4.12411	2.68e-29	3.03e-28
OTUD7A	-1.63113	1.21208	2.81e-29	3.17e-28
IL11	4.51771	2.24383	2.89e-29	3.26e-28
BRCA2	2.13155	4.22792	2.94e-29	3.32e-28
TG	4.29109	3.43832	3.11e-29	3.51e-28
BMP6	-1.91144	1.33826	3.24e-29	3.65e-28
PNPT1	1.0928	5.64845	3.26e-29	3.67e-28
PRC1	1.24016	5.97094	3.27e-29	3.68e-28
CASD1	-1.19764	4.5092	3.4e-29	3.82e-28
CCDC113	1.8497	3.5087	3.64e-29	4.08e-28
MPP5	-0.926858	5.21029	3.65e-29	4.09e-28
RHEBL1	1.67125	1.11961	3.65e-29	4.1e-28
SULT2B1	2.90976	4.74361	4.12e-29	4.62e-28
GPR3	2.58518	0.786401	4.19e-29	4.69e-28
CCNE1	1.6382	3.79809	4.29e-29	4.8e-28
ALKBH2	1.31167	4.11218	4.45e-29	4.98e-28
LRP11	1.16143	6.13621	4.49e-29	5.02e-28
NUFIP1	1.39878	3.94642	4.82e-29	5.39e-28
AHNAK	-1.48741	9.18888	5.14e-29	5.74e-28
NAT1	-1.40337	3.5972	5.27e-29	5.88e-28
C20orf194	-1.71206	2.69041	5.28e-29	5.89e-28
STAP1	-2.25998	-0.547212	5.34e-29	5.96e-28
RASD2	-2.00771	3.51621	5.43e-29	6.05e-28
DYRK2	-0.938202	6.28561	5.65e-29	6.3e-28
ATP8A2	-1.76517	-0.370966	5.74e-29	6.38e-28
NRSN1	-3.03403	-2.50022	5.76e-29	6.41e-28
RPUSD4	0.897957	5.17606	5.86e-29	6.51e-28
KIF18A	1.43734	3.36789	6.06e-29	6.73e-28
SHMT2	1.53125	7.60937	6.1e-29	6.77e-28
HIF3A	-2.26583	1.64923	6.11e-29	6.78e-28
JAML	-1.57511	3.30972	6.21e-29	6.88e-28
PER1	-1.47547	4.84523	6.36e-29	7.04e-28
UBE3D	1.36117	2.75587	6.52e-29	7.22e-28
ANKRD33B	-1.81331	0.935795	6.7e-29	7.42e-28
ASCL5	4.09969	0.791157	7.62e-29	8.42e-28
SYNGR1	-2.00609	1.98892	7.75e-29	8.56e-28
CYP2C18	-2.20461	1.96146	7.81e-29	8.62e-28
KCTD9	-1.20895	4.82045	8.04e-29	8.87e-28
BMF	-1.25565	4.20043	8.11e-29	8.95e-28
GOLM1	-1.21422	8.30641	8.41e-29	9.27e-28
PIP5K1B	-1.06138	5.75339	8.53e-29	9.39e-28
AQP11	-1.19596	2.02002	9.08e-29	1e-27
HK2	-1.24143	7.53074	9.11e-29	1e-27
VSIG2	-2.74559	5.34357	9.33e-29	1.03e-27
LRCH2	-2.01399	0.801618	9.41e-29	1.03e-27
NANP	1.36119	3.7271	9.59e-29	1.05e-27
HAND1	-3.92427	1.16384	9.9e-29	1.09e-27
FAM13C	-1.73465	0.719746	1.07e-28	1.17e-27
NUP93	0.815287	5.95515	1.11e-28	1.21e-27
PSPH	1.48231	4.77011	1.37e-28	1.5e-27
LIF	1.87456	5.19235	1.37e-28	1.5e-27
NHSL1	-1.04997	5.93208	1.42e-28	1.55e-27
RAB36	1.94391	3.50583	1.42e-28	1.55e-27
CDK5RAP1	1.08657	5.31717	1.51e-28	1.65e-27
POU3F4	-3.86646	-3.29884	1.59e-28	1.74e-27
SERPINA4	6.43813	0.591478	1.62e-28	1.77e-27
FAXDC2	-1.71295	4.11956	1.63e-28	1.77e-27
DSN1	1.25185	5.06087	1.76e-28	1.92e-27
ODF2	0.878407	5.67314	1.81e-28	1.97e-27
SIGLEC6	-2.23708	-1.22584	1.82e-28	1.98e-27
VWA5A	-1.425	5.5081	1.84e-28	2e-27
CCL8	-2.41161	1.3245	1.85e-28	2.01e-27
MFAP5	-2.41208	3.33068	2.07e-28	2.24e-27
PALLD	-1.41068	7.1374	2.07e-28	2.24e-27
TRAIP	1.28579	3.36077	2.24e-28	2.43e-27
E2F3	0.965968	4.91747	2.24e-28	2.43e-27
NAP1L3	-1.9626	0.43464	2.24e-28	2.43e-27
LEAP2	-1.38152	0.897215	2.28e-28	2.47e-27
NEFH	-1.80795	-0.50978	2.31e-28	2.5e-27
NEXN	-2.03314	3.5775	2.37e-28	2.56e-27
DCAF11	-0.741793	6.49707	2.49e-28	2.7e-27
CCDC150	2.11105	1.63294	2.52e-28	2.73e-27
TARBP1	1.31772	5.79789	2.6e-28	2.81e-27
APBB1	-1.57649	3.18224	2.66e-28	2.87e-27
ZNF695	2.21585	0.965195	2.75e-28	2.97e-27
LDLRAD3	1.9547	3.96303	2.87e-28	3.09e-27
CHPF	1.76069	7.48337	2.93e-28	3.15e-27
UNC5D	-2.64576	-1.92853	3.08e-28	3.32e-27
PCID2	1.14017	5.94269	3.28e-28	3.52e-27
JAZF1	-1.52047	2.8676	3.64e-28	3.91e-27
DTL	1.34225	4.65558	3.67e-28	3.94e-27
TNFRSF10B	1.32441	6.58008	3.68e-28	3.94e-27
VTI1B	-0.694848	6.02956	3.75e-28	4.03e-27
CST4	6.39216	-0.822536	3.85e-28	4.13e-27
EPHB4	1.25678	7.36773	3.88e-28	4.16e-27
CXCL3	3.02854	5.64164	4.01e-28	4.29e-27
BOP1	1.94712	7.07183	4.02e-28	4.3e-27
CD27	-1.85392	2.03482	4.1e-28	4.38e-27
CA9	5.69849	5.76341	4.11e-28	4.39e-27
SYNE3	-1.47647	2.88046	4.12e-28	4.4e-27
CCNJL	-1.68018	3.53029	4.19e-28	4.47e-27
KLK10	5.16984	5.79731	4.2e-28	4.48e-27
CFD	-2.27444	5.11368	4.29e-28	4.57e-27
MMP3	4.76002	5.59171	4.48e-28	4.77e-27
ZNF239	1.86915	2.88785	4.52e-28	4.81e-27
CORIN	3.37716	1.36144	4.8e-28	5.1e-27
POLR1E	0.907836	4.79566	4.86e-28	5.16e-27
EXOSC8	1.20663	5.2601	4.92e-28	5.23e-27
SPC25	1.28307	3.61174	4.96e-28	5.27e-27
PLEKHG4	2.03079	5.46902	5.04e-28	5.35e-27
C14orf79	1.30745	3.4804	5.14e-28	5.45e-27
C2orf15	1.27171	2.31666	5.21e-28	5.52e-27
GIMAP6	-1.46873	3.58993	5.24e-28	5.56e-27
TFR2	2.83372	2.40609	5.4e-28	5.72e-27
RNASEH2A	1.51242	5.55146	5.61e-28	5.93e-27
SORBS2	-1.7563	4.92926	5.67e-28	6e-27
TAF1D	1.39993	6.32067	5.83e-28	6.16e-27
TSPAN11	-1.61606	3.45891	6.05e-28	6.38e-27
CKS2	1.57689	5.92855	6.5e-28	6.86e-27
PKMYT1	1.9363	5.1691	6.83e-28	7.2e-27
CNTN3	-2.57235	1.0607	6.85e-28	7.21e-27
CNRIP1	-1.3756	2.30107	7e-28	7.37e-27
ZBTB7C	-2.1005	4.80381	7.07e-28	7.44e-27
PIF1	1.62567	3.004	7.51e-28	7.9e-27
SHROOM3	-0.9821	7.16021	7.62e-28	8.01e-27
MT1E	-2.2716	5.78859	7.66e-28	8.05e-27
POLD2	1.32239	7.3402	7.82e-28	8.21e-27
NWD2	-2.46647	-0.878454	7.84e-28	8.22e-27
DGAT2	1.87836	5.0655	8.36e-28	8.77e-27
NMNAT1	-0.867458	4.11996	8.64e-28	9.06e-27
SH3BGRL2	-1.00401	7.05023	9.01e-28	9.44e-27
ZFYVE28	-1.24627	3.82294	9.05e-28	9.47e-27
CORO6	-1.69939	-0.158197	9.11e-28	9.54e-27
BRCA1	1.32617	4.87991	9.87e-28	1.03e-26
MORC2	0.836343	5.66881	9.98e-28	1.04e-26
KLHDC8B	-1.32987	3.28031	1.02e-27	1.07e-26
RGL1	-1.25527	3.87624	1.03e-27	1.07e-26
LXN	-1.24426	4.16928	1.08e-27	1.13e-26
ZNF200	0.894989	3.78471	1.09e-27	1.14e-26
WDR3	0.993022	5.72905	1.12e-27	1.17e-26
WISP1	2.72278	3.10794	1.14e-27	1.19e-26
ECI2	-1.33865	4.99188	1.18e-27	1.23e-26
RNF11	-0.875793	5.82654	1.29e-27	1.34e-26
SYNC	-1.91535	1.22363	1.31e-27	1.36e-26
FAM214A	-1.11092	4.22546	1.34e-27	1.39e-26
IPO5	1.10503	8.0257	1.37e-27	1.42e-26
ENTPD8	-2.30385	4.82053	1.37e-27	1.42e-26
CFAP45	2.21109	0.112962	1.37e-27	1.42e-26
CLDN11	-2.11279	0.970379	1.38e-27	1.43e-26
SMARCC1	0.781033	7.58539	1.41e-27	1.46e-26
TRIM59	1.3751	3.54335	1.42e-27	1.47e-26
SND1	0.995892	8.53664	1.44e-27	1.49e-26
NOP14	0.885225	6.26132	1.54e-27	1.6e-26
SLC17A1	-2.45967	-2.40565	1.59e-27	1.64e-26
MATN2	-1.71294	5.59198	1.61e-27	1.66e-26
HERC3	-0.960352	4.6551	1.64e-27	1.7e-26
GHR	-2.0912	1.96932	1.65e-27	1.7e-26
AP1S3	1.57706	3.31395	1.72e-27	1.77e-26
CCL13	-2.54881	1.74131	1.8e-27	1.85e-26
CLDN5	-1.88123	3.3885	1.83e-27	1.89e-26
SP5	3.68319	3.85895	1.91e-27	1.96e-26
TBC1D1	-0.935811	5.9331	1.95e-27	2e-26
IBSP	6.30311	0.234156	1.97e-27	2.02e-26
SLC4A10	-2.91501	0.335047	1.99e-27	2.05e-26
TEX45	2.45464	2.13144	2.02e-27	2.07e-26
E2F5	1.48784	4.25705	2.05e-27	2.1e-26
CSTF1	0.893425	5.61235	2.16e-27	2.21e-26
STAB1	-1.52178	5.7109	2.18e-27	2.23e-26
CD22	-2.38429	2.0554	2.2e-27	2.25e-26
SHH	2.19603	4.82693	2.39e-27	2.45e-26
TNFRSF1A	-0.802805	7.02363	2.43e-27	2.48e-26
ZMIZ1	-0.870206	6.70389	2.49e-27	2.55e-26
KIF26B	3.29383	3.94543	2.57e-27	2.63e-26
C2CD2L	-0.873668	4.62714	2.6e-27	2.65e-26
NIM1K	-1.39817	-1.53879	2.64e-27	2.69e-26
KIF1C	-0.945016	7.68294	2.67e-27	2.72e-26
MCM6	1.0245	6.30113	2.77e-27	2.82e-26
MAN1A1	-1.33144	6.14872	2.77e-27	2.83e-26
TIGD1	1.52126	2.42184	2.85e-27	2.9e-26
NFE2L1	-0.820283	7.97413	2.86e-27	2.91e-26
RPL7L1	0.810926	7.00992	2.93e-27	2.98e-26
VPREB3	-2.29624	-0.107748	3.13e-27	3.18e-26
MINDY1	-0.981704	4.72839	3.17e-27	3.22e-26
TMEM9B	-0.768537	6.07855	3.33e-27	3.38e-26
EAPP	-0.861585	5.30533	3.42e-27	3.47e-26
MPND	-1.07912	4.87366	3.64e-27	3.69e-26
GPRASP1	-1.69607	2.21262	3.75e-27	3.8e-26
EPHX2	-1.44153	5.72089	3.8e-27	3.85e-26
GPR119	-3.32874	-3.56888	3.84e-27	3.88e-26
BUB3	0.811556	7.00776	3.96e-27	4.01e-26
KCNA1	-3.33114	-2.19192	4.02e-27	4.06e-26
CYSRT1	2.63709	0.525943	4.02e-27	4.07e-26
FANCB	2.07153	1.36756	4.11e-27	4.15e-26
COMP	6.00859	4.45978	4.16e-27	4.19e-26
TOP2A	1.48802	7.44822	4.35e-27	4.39e-26
C12orf73	1.01999	3.15853	4.35e-27	4.39e-26
FOXF1	-1.39135	4.1638	4.42e-27	4.45e-26
NOP16	1.17266	5.28513	4.48e-27	4.51e-26
SCN3A	-2.04475	-0.204486	4.68e-27	4.71e-26
OTUB2	1.90263	2.95324	4.78e-27	4.81e-26
TIMELESS	1.09454	5.76063	4.91e-27	4.93e-26
PALD1	2.03357	5.58337	5.27e-27	5.29e-26
SELENBP1	-2.00958	8.69016	5.38e-27	5.4e-26
RRP1	1.21923	5.61323	5.67e-27	5.68e-26
CHTF18	1.85147	5.11286	5.68e-27	5.69e-26
LZTS3	2.2193	5.37095	5.77e-27	5.77e-26
IER5L	1.93854	4.05488	5.78e-27	5.79e-26
SPECC1	-1.15438	5.02051	5.86e-27	5.86e-26
RRP1B	0.874648	5.98278	6e-27	6e-26
PDCD5	1.12298	6.17772	6.18e-27	6.17e-26
MCM7	1.32074	8.0309	6.18e-27	6.17e-26
FERMT2	-1.67999	4.68168	6.38e-27	6.37e-26
ZC3H8	1.15211	3.95989	6.54e-27	6.53e-26
NUP205	0.895364	6.41658	6.61e-27	6.59e-26
PANO1	1.96634	-0.671566	6.61e-27	6.59e-26
ALAD	-0.7815	5.7436	6.7e-27	6.68e-26
SDHD	-1.02973	6.41032	6.79e-27	6.76e-26
PTPRF	-1.0357	8.87037	6.88e-27	6.84e-26
ATP6V1E2	1.21752	2.41912	6.9e-27	6.86e-26
CPAMD8	-1.53648	0.710003	6.97e-27	6.93e-26
RAET1L	3.94061	0.643421	7.07e-27	7.02e-26
DSG4	2.49477	0.30097	7.2e-27	7.15e-26
PER3	-1.58531	3.43567	7.21e-27	7.15e-26
LMTK3	2.11862	3.03536	7.24e-27	7.18e-26
PPM1A	-0.852561	6.04236	7.3e-27	7.23e-26
C8orf46	-2.32423	-2.2045	7.43e-27	7.36e-26
PLAU	2.12034	6.18253	7.75e-27	7.67e-26
RIPK3	-0.923447	4.46968	8.15e-27	8.06e-26
MRVI1	-1.59317	4.69796	8.2e-27	8.1e-26
NOC3L	1.20548	4.53589	8.36e-27	8.26e-26
APELA	3.31232	-1.2748	8.59e-27	8.49e-26
CCNB1IP1	1.21384	5.81791	9.03e-27	8.92e-26
NEO1	-1.07784	7.03875	9.05e-27	8.93e-26
CBX3	1.21392	7.91053	9.16e-27	9.03e-26
ANOS1	3.14505	3.25212	9.26e-27	9.13e-26
SYPL2	-1.91643	-0.566704	9.61e-27	9.46e-26
KY	-2.27159	-1.7685	9.66e-27	9.5e-26
CYSLTR1	-1.65297	0.910962	1.04e-26	1.02e-25
SKIDA1	-1.8629	-1.35175	1.06e-26	1.04e-25
WFDC1	-1.51403	3.49216	1.06e-26	1.05e-25
CCR10	-1.84191	-0.210276	1.12e-26	1.1e-25
A2M	-1.35043	8.22934	1.12e-26	1.1e-25
NUP155	1.09342	5.6864	1.13e-26	1.11e-25
CCL15	-1.43701	2.54804	1.14e-26	1.11e-25
SHB	1.20248	4.61621	1.16e-26	1.13e-25
MEF2D	-0.902599	6.02392	1.17e-26	1.14e-25
DONSON	1.04384	3.93907	1.22e-26	1.19e-25
MCM4	1.2787	7.30369	1.22e-26	1.2e-25
PGGHG	3.13204	6.40336	1.24e-26	1.22e-25
MLXIPL	2.81151	5.45681	1.31e-26	1.28e-25
NR3C1	-1.60557	4.16243	1.32e-26	1.29e-25
PCNX2	1.39628	4.10992	1.34e-26	1.31e-25
NKX3-2	-1.90281	0.69854	1.39e-26	1.35e-25
SPC24	1.33782	4.03884	1.53e-26	1.5e-25
CILP	-2.74466	3.02433	1.55e-26	1.51e-25
GSTM2	-1.41336	2.21324	1.59e-26	1.55e-25
STIL	1.26852	4.69181	1.74e-26	1.7e-25
GNAI1	-1.42055	3.91038	1.78e-26	1.73e-25
NKAPL	-1.97054	-2.20581	1.85e-26	1.8e-25
TAF1A	1.30117	2.6706	1.85e-26	1.8e-25
COX7A1	-1.49142	2.24927	1.9e-26	1.85e-25
SYT10	-3.1088	-2.62913	1.99e-26	1.93e-25
PPEF1	3.022	-0.952054	2.03e-26	1.97e-25
NIT2	0.981257	5.72595	2.05e-26	1.99e-25
HM13	1.21831	8.04924	2.11e-26	2.05e-25
CALD1	-1.76565	7.86348	2.25e-26	2.18e-25
AC008878.3	-2.83607	-3.29805	2.34e-26	2.27e-25
TRAF5	1.56546	5.91505	2.34e-26	2.27e-25
ATP6V1C2	2.41273	3.21893	2.38e-26	2.3e-25
OVGP1	1.68883	2.62629	2.4e-26	2.32e-25
SNAP91	-2.8599	-1.41028	2.45e-26	2.37e-25
RTL5	-1.6401	1.46725	2.52e-26	2.43e-25
EFHC2	-2.20766	-0.514962	2.57e-26	2.48e-25
PTH1R	-1.99517	-0.495652	2.7e-26	2.61e-25
FZD5	-0.896708	6.57964	2.73e-26	2.63e-25
RASGRP2	-1.58879	2.01513	2.73e-26	2.63e-25
NIFK	1.04684	5.78125	2.85e-26	2.74e-25
DENND2A	-1.31893	3.29755	2.87e-26	2.76e-25
RBMX	0.692422	7.69211	2.87e-26	2.76e-25
SIK3	-0.692798	5.10877	2.88e-26	2.77e-25
PPIL1	1.17654	5.43435	2.88e-26	2.77e-25
PLK1	1.46795	6.19044	2.88e-26	2.77e-25
CLMP	-1.79809	3.83603	3.02e-26	2.9e-25
MRPL3	0.85809	6.96557	3.05e-26	2.92e-25
TRPC7	-2.25999	-2.35648	3.06e-26	2.94e-25
RAB37	-1.51078	2.39407	3.1e-26	2.97e-25
TLR10	-2.15768	0.209928	3.15e-26	3.02e-25
GRPEL2	1.165	4.77875	3.16e-26	3.03e-25
EPHA5	-2.61227	-2.50469	3.28e-26	3.14e-25
CD48	-1.70193	3.34242	3.38e-26	3.23e-25
LOXL4	-1.75206	1.24165	3.58e-26	3.42e-25
SRPX2	3.05799	5.02123	3.59e-26	3.43e-25
PRDX4	1.34679	7.16104	3.65e-26	3.48e-25
MMP1	4.51183	6.94363	3.67e-26	3.5e-25
MEF2C	-1.47872	3.75937	3.76e-26	3.59e-25
AMOTL1	-1.76023	4.24092	3.87e-26	3.69e-25
STX1A	1.88614	3.53306	4.05e-26	3.85e-25
IQGAP2	-1.55502	5.779	4.05e-26	3.85e-25
SET	0.850684	8.54001	4.08e-26	3.88e-25
PTTG1	1.41427	5.46752	4.27e-26	4.06e-25
PPARD	-1.00881	6.04045	4.65e-26	4.42e-25
SNX24	-1.27257	2.71041	5.05e-26	4.8e-25
MND1	1.55238	2.7684	5.26e-26	4.99e-25
ACTR5	1.06274	4.1471	5.27e-26	4.99e-25
PPP2R2B	-1.92816	-0.0495177	5.6e-26	5.31e-25
WNT7B	6.06075	1.12324	5.85e-26	5.54e-25
HVCN1	-1.27925	1.86761	6.18e-26	5.85e-25
ACP6	0.967234	4.7587	6.32e-26	5.98e-25
ZNF485	1.23177	2.22419	6.39e-26	6.04e-25
FLNB	-1.04082	8.97639	6.4e-26	6.04e-25
IGFBP6	-1.87524	3.62751	6.55e-26	6.18e-25
NUP37	1.02776	5.15208	6.77e-26	6.39e-25
CCDC85C	-0.886179	5.38285	6.87e-26	6.48e-25
PBXIP1	-1.04971	6.47348	6.91e-26	6.51e-25
MYPN	-2.36146	-0.720376	7.13e-26	6.71e-25
CLPB	1.11922	4.35814	7.36e-26	6.93e-25
VILL	-1.45328	6.30569	7.47e-26	7.03e-25
AHCY	1.66742	9.02044	7.68e-26	7.22e-25
NAT9	1.12869	5.22599	7.92e-26	7.44e-25
MYH15	-1.6854	0.812396	7.93e-26	7.45e-25
LETM1	-0.894455	6.54895	8.07e-26	7.58e-25
TRMT11	1.02498	4.0807	8.26e-26	7.75e-25
SCGB2A1	-2.57602	-0.0939993	8.38e-26	7.86e-25
FIGNL1	1.25193	4.35403	8.8e-26	8.25e-25
KIAA1524	1.40872	3.79106	9.09e-26	8.52e-25
TNNI3	4.85971	0.883739	9.43e-26	8.83e-25
SSPN	-1.56013	3.54213	9.5e-26	8.89e-25
SLC22A3	2.05373	4.53668	9.53e-26	8.92e-25
AGAP3	1.10197	6.4709	9.71e-26	9.07e-25
XKRX	2.52643	2.83853	9.84e-26	9.19e-25
ALKAL1	3.65606	0.928012	1.03e-25	9.65e-25
ASPHD1	2.46791	3.2879	1.05e-25	9.81e-25
CDC25C	1.2612	3.36874	1.06e-25	9.9e-25
EBPL	1.19403	5.64558	1.08e-25	1.01e-24
NCOA1	-0.833004	5.40727	1.08e-25	1.01e-24
SLC27A6	-2.70587	-1.93404	1.09e-25	1.01e-24
EIF5A2	1.44819	3.47894	1.12e-25	1.04e-24
BHMT2	-2.03827	0.0874365	1.13e-25	1.05e-24
LMO2	-1.20994	2.65889	1.16e-25	1.08e-24
DMPK	-1.29457	4.93085	1.16e-25	1.08e-24
LY6G6E	5.31948	-1.44278	1.2e-25	1.12e-24
PAFAH1B3	1.62573	5.66238	1.23e-25	1.14e-24
MFAP2	2.40519	4.29163	1.26e-25	1.16e-24
NLGN4X	-1.92539	0.715213	1.28e-25	1.19e-24
TLL1	-2.23611	0.0624646	1.33e-25	1.23e-24
SLC15A1	-2.83269	2.80521	1.35e-25	1.25e-24
DNAAF5	1.01309	6.17884	1.39e-25	1.29e-24
RTL10	1.04067	5.00957	1.4e-25	1.29e-24
ST7	0.772269	4.86421	1.47e-25	1.36e-24
WSCD2	-2.65029	-0.584805	1.48e-25	1.37e-24
RPN2	0.993341	9.10319	1.5e-25	1.38e-24
NKPD1	3.20151	-0.17586	1.51e-25	1.39e-24
DBF4B	1.18626	3.46705	1.51e-25	1.39e-24
HOXD1	-2.20468	-0.326416	1.55e-25	1.43e-24
MLXIP	-0.924461	7.97956	1.57e-25	1.45e-24
HIPK4	-1.91426	-2.59382	1.6e-25	1.47e-24
GGT6	-1.76216	6.38479	1.6e-25	1.47e-24
MUL1	-0.719957	5.17945	1.66e-25	1.53e-24
ARHGEF39	1.21925	4.01927	1.69e-25	1.55e-24
NR2C2AP	1.12489	4.85139	1.75e-25	1.6e-24
SNAI1	1.70127	2.73446	1.77e-25	1.62e-24
TACSTD2	4.86013	5.43169	1.79e-25	1.64e-24
SMPD3	-1.36046	5.46468	1.8e-25	1.65e-24
TCN1	7.41095	4.78995	1.87e-25	1.72e-24
OCEL1	-1.09902	3.9216	1.88e-25	1.72e-24
GBA	-0.865112	5.4366	1.91e-25	1.75e-24
BIN2	-1.13785	2.98574	2e-25	1.83e-24
VCL	-0.985062	7.59541	2.01e-25	1.83e-24
FCER2	-2.86203	-0.0209747	2.01e-25	1.84e-24
P3H1	1.21031	4.83595	2.02e-25	1.85e-24
CARD14	2.19525	2.27648	2.03e-25	1.85e-24
FAM57A	1.43132	5.36141	2.07e-25	1.89e-24
DNA2	1.46796	3.67667	2.09e-25	1.91e-24
AC025594.2	2.25384	2.29455	2.1e-25	1.92e-24
GALNT15	-2.02239	1.80572	2.2e-25	2e-24
OSR1	-2.24787	0.818885	2.23e-25	2.04e-24
CORO2A	-1.04847	6.19789	2.25e-25	2.04e-24
ROPN1	-2.96527	-2.90267	2.26e-25	2.06e-24
ANXA3	1.68268	6.70147	2.36e-25	2.15e-24
C5orf46	5.87879	-0.562662	2.48e-25	2.25e-24
MCM2	1.33087	6.67365	2.49e-25	2.26e-24
MSI2	1.17624	6.6702	2.54e-25	2.31e-24
LSM8	0.99101	5.1734	2.56e-25	2.32e-24
ITGA2	1.47203	6.64258	2.59e-25	2.35e-24
SLC7A6	1.22998	4.56065	2.66e-25	2.41e-24
TMEM241	0.956651	3.23242	2.69e-25	2.43e-24
KIFC1	1.26529	5.716	2.78e-25	2.52e-24
PLD1	-1.12745	5.13327	2.8e-25	2.54e-24
HEATR5A	-0.914094	4.62705	2.85e-25	2.58e-24
RGS2	-1.64371	4.63133	3.07e-25	2.77e-24
CXCL1	2.95346	6.42297	3.16e-25	2.85e-24
DESI1	0.817597	6.00937	3.17e-25	2.86e-24
EDNRB	-1.382	3.41709	3.17e-25	2.86e-24
PCSK9	2.76105	6.18827	3.26e-25	2.94e-24
SEPT6	-1.10098	4.85031	3.28e-25	2.96e-24
KCNA3	-2.11704	-0.18687	3.38e-25	3.04e-24
PASK	1.10747	4.30132	3.47e-25	3.12e-24
SNRPF	1.23554	6.15256	3.63e-25	3.27e-24
MRPS23	1.08942	5.80154	3.74e-25	3.36e-24
GPR88	-2.3347	-2.24413	3.77e-25	3.39e-24
CEBPB	1.47525	5.96289	3.81e-25	3.43e-24
SIGMAR1	1.24284	7.2727	3.84e-25	3.45e-24
FBXO8	-0.726044	4.14922	4.03e-25	3.62e-24
TMEM74	-2.09649	-2.2303	4.04e-25	3.62e-24
COL4A6	-2.17599	0.530281	4.07e-25	3.65e-24
PALM	-1.80844	3.07437	4.16e-25	3.73e-24
NAP1L1	1.12213	8.40966	4.35e-25	3.9e-24
SPTBN5	3.11738	2.97857	4.38e-25	3.93e-24
RPS6KL1	1.4405	3.48041	4.45e-25	3.99e-24
SYP	-1.71669	1.96924	4.83e-25	4.32e-24
SGK2	-1.68667	4.88168	4.83e-25	4.32e-24
NCAPG	1.30937	4.6302	5.09e-25	4.55e-24
NOX4	3.24795	1.5046	5.17e-25	4.61e-24
EPHA10	-1.29512	4.2633	5.19e-25	4.63e-24
DNAH2	2.99715	2.59762	5.25e-25	4.68e-24
TRIM36	-1.44303	3.29962	5.35e-25	4.77e-24
DARS	0.941328	6.75415	5.36e-25	4.78e-24
FAP	3.33193	3.80511	5.4e-25	4.81e-24
ENAM	-2.59757	-1.33126	5.44e-25	4.84e-24
HMGA1	1.43618	9.03054	5.5e-25	4.89e-24
GAS7	-1.51344	4.41866	5.5e-25	4.89e-24
PRKAR2B	-1.77726	3.13657	5.6e-25	4.98e-24
MFN2	-0.744387	6.95201	5.65e-25	5.02e-24
ZNF263	0.716865	5.22474	6.02e-25	5.35e-24
LEF1	2.1469	3.95557	6.08e-25	5.4e-24
NDE1	0.842535	5.33973	6.27e-25	5.56e-24
2020-03-09	1.01689	4.61354	6.29e-25	5.58e-24
ZNF671	-1.45282	0.971706	6.32e-25	5.61e-24
RAB6B	-1.5388	2.35692	6.39e-25	5.66e-24
SQLE	1.74803	6.65259	6.47e-25	5.73e-24
TNFSF9	3.76249	3.42286	6.49e-25	5.74e-24
MUT	-0.725028	5.47543	6.51e-25	5.76e-24
RECK	-1.27778	2.66627	6.61e-25	5.84e-24
MGST3	-0.833201	6.81707	6.65e-25	5.88e-24
VAPA	-0.827699	6.91002	6.65e-25	5.88e-24
C15orf38-AP3S2	-1.54769	-1.84496	7.12e-25	6.29e-24
ALKAL2	-2.02557	-0.287003	7.17e-25	6.32e-24
FYCO1	-0.929325	5.58954	7.19e-25	6.34e-24
CELF4	-2.38383	-1.49686	7.74e-25	6.82e-24
MTERF3	1.17025	4.36814	7.92e-25	6.98e-24
LRRC36	3.34488	1.93948	7.99e-25	7.04e-24
RPF2	1.04556	5.26487	8.5e-25	7.48e-24
PERP	1.30897	8.94196	8.52e-25	7.49e-24
ATP23	-0.8461	3.1634	8.54e-25	7.51e-24
NCR2	-2.59769	-3.43629	8.61e-25	7.57e-24
CHCHD6	1.25595	4.05761	8.73e-25	7.67e-24
BFSP1	1.96605	1.69562	8.85e-25	7.77e-24
NKD1	4.17062	6.58195	9.08e-25	7.97e-24
FHL5	-1.66633	0.104532	9.6e-25	8.42e-24
AGXT2	-3.1878	-3.08358	9.71e-25	8.51e-24
CAT	-0.875119	6.76902	9.8e-25	8.59e-24
[truncated: 5,636 more rows]

## Sheet: READ
	logFC	logCPM	PValue	FDR
BEST4	-5.36088	2.46323	9.11e-83	1.6e-78
KCNIP4	-3.53172	0.918565	1.49e-79	1.31e-75
CLEC3B	-4.30796	2.55726	1.17e-77	6.85e-74
GRIK3	-4.44145	0.586523	3.02e-76	1.32e-72
CADM2	-6.30131	-0.719286	3.41e-73	1.2e-69
FRMPD4	-6.10038	-1.95018	1.97e-72	5.77e-69
RSPO2	-5.53495	1.09625	3.64e-70	9.12e-67
CMTM5	-5.04182	-2.39816	9.5e-68	2.08e-64
CCDC69	-3.47911	4.75748	1.72e-67	3.35e-64
DPP6	-5.95192	0.789068	2.28e-67	4.01e-64
PLP1	-6.4276	1.90071	1.45e-66	2.31e-63
NPTX1	-5.89118	2.12863	2.83e-64	4.14e-61
GLP2R	-4.06152	0.967303	7.99e-64	1.08e-60
PYGM	-4.35552	1.13189	3.06e-63	3.67e-60
NRXN1	-6.16778	0.442284	3.14e-63	3.67e-60
POPDC2	-4.1504	2.21713	6.26e-62	6.86e-59
FGFBP2	-4.17306	-1.56065	2.01e-60	2.08e-57
PRIMA1	-5.41401	1.15126	3.18e-60	3.09e-57
VEGFD	-4.89486	-0.705897	5.94e-60	5.48e-57
EPM2A	-2.42922	2.1635	1.57e-59	1.38e-56
SPIB	-4.88822	2.18788	8.97e-59	7.5e-56
SCN7A	-6.22643	2.27311	2.17e-58	1.73e-55
LGI1	-5.717	-1.88478	4.03e-58	3.07e-55
FAM129A	-4.09059	4.6733	1.74e-57	1.27e-54
ATP1A2	-5.71568	2.45369	2.8e-57	1.97e-54
CAVIN2	-3.73702	3.52291	5.1e-56	3.44e-53
GPM6B	-3.60702	2.35265	1.67e-55	1.09e-52
CSRP1	-2.55701	8.23584	9.77e-55	6.12e-52
ANGPTL1	-5.36487	1.87672	2.12e-54	1.28e-51
SST	-6.25843	1.45185	6.43e-54	3.76e-51
PKHD1L1	-4.385	-1.06829	6.97e-54	3.94e-51
PCSK2	-5.93185	-0.610733	1.62e-53	8.89e-51
MPZ	-3.35628	0.963885	2.85e-53	1.51e-50
ASPA	-4.19242	-0.222265	7.68e-53	3.96e-50
AFF3	-3.68937	0.895386	1.3e-52	6.49e-50
CA7	-5.41473	2.96876	1.4e-52	6.84e-50
RBFOX3	-4.89772	0.801102	2.41e-52	1.14e-49
PKIB	-3.94268	3.72439	1.39e-50	6.42e-48
ADCYAP1R1	-5.27522	-0.411623	1.55e-50	6.97e-48
MAMDC2	-5.15477	1.77903	6.63e-50	2.91e-47
KCNN3	-3.1142	2.18975	1.27e-49	5.43e-47
TNXB	-4.22779	3.74501	1.49e-49	6.21e-47
RERGL	-5.8682	-0.85511	1.74e-49	7.08e-47
CNR1	-4.83532	0.323601	2.85e-49	1.14e-46
DPT	-4.77933	4.16835	2.94e-49	1.15e-46
RYR3	-3.03938	0.414012	3.02e-49	1.15e-46
PDK4	-3.38319	4.75783	5.38e-49	2.01e-46
MYLK	-3.86066	7.53194	5.55e-49	2.03e-46
FHL1	-3.8042	5.63998	1.28e-48	4.57e-46
SVIL	-2.57047	6.49655	1.65e-48	5.78e-46
TMEM35A	-4.52169	1.73568	2.41e-48	8.29e-46
C8orf88	-3.88466	-0.461063	5.07e-48	1.71e-45
FAM107A	-3.44982	2.02273	6.77e-48	2.24e-45
LMO3	-4.76526	2.53658	3.56e-47	1.16e-44
MAL	-4.17318	-0.162242	4.92e-47	1.57e-44
CADM3	-5.09786	1.41241	5.52e-47	1.73e-44
ANKS1B	-3.99524	-1.24767	7.64e-47	2.35e-44
NEGR1	-3.68303	2.76302	1.48e-46	4.48e-44
GNAO1	-4.00117	2.69381	2.75e-46	8.17e-44
HSPB8	-4.26241	4.21224	3.06e-46	8.93e-44
PMP2	-5.22814	-2.07043	4.14e-46	1.19e-43
TMEM151B	-3.28411	-2.05157	9.93e-46	2.81e-43
KRT24	-7.43114	-1.49729	3.29e-45	9.17e-43
CFL2	-3.36176	4.15193	6.16e-45	1.69e-42
CA2	-4.75432	6.76196	6.31e-45	1.7e-42
TMEM100	-3.91498	0.469568	9.39e-45	2.5e-42
PTGS1	-3.05992	4.7314	1.47e-44	3.85e-42
PPP1R12B	-3.3751	6.43302	1.84e-44	4.7e-42
NECAB1	-4.06554	0.2853	1.85e-44	4.7e-42
NGB	-5.9989	-1.9591	6.24e-44	1.56e-41
ATP6V1G2	-2.73676	-1.04254	7.99e-44	1.97e-41
HPSE2	-3.69213	0.100169	2.16e-43	5.26e-41
ANK2	-3.83685	2.82462	5.28e-43	1.27e-40
PSD	-3.96091	3.42302	5.59e-43	1.33e-40
SYNPO2	-4.50522	6.50881	8.64e-43	2.02e-40
RNF150	-4.17924	2.44073	1.28e-42	2.94e-40
MAB21L1	-4.12426	-2.2192	2e-42	4.55e-40
XKR4	-5.16424	-0.985467	2.66e-42	5.99e-40
METTL24	-4.00929	-0.695414	4.73e-42	1.05e-39
ADGRB3	-4.55594	-1.07325	4.79e-42	1.05e-39
ABCA8	-4.59272	2.39035	5.29e-42	1.15e-39
STMN4	-4.74238	-2.35596	5.51e-42	1.18e-39
AADACL2	-4.90615	-3.53557	1.48e-41	3.13e-39
FGL2	-3.25999	4.60912	2.97e-41	6.2e-39
DHRS7C	-5.19332	-2.96767	3.83e-41	7.91e-39
CNGA3	-4.5279	-0.755501	4.16e-41	8.49e-39
ZMAT4	-4.39709	-2.89262	1.35e-40	2.73e-38
LYVE1	-4.39278	2.67297	1.9e-40	3.79e-38
C2orf88	-3.63925	3.74632	1.97e-40	3.89e-38
CNTN2	-4.46415	-0.908407	2.05e-40	4e-38
KIAA1644	-3.76381	1.92807	2.19e-40	4.22e-38
LRP1B	-4.25826	-2.31296	2.98e-40	5.68e-38
TEX11	-3.77135	-0.64309	4.04e-40	7.62e-38
SYNM	-4.78844	6.01243	4.15e-40	7.74e-38
ABI3BP	-3.79944	3.32558	4.62e-40	8.53e-38
CAP2	-3.15075	2.68031	7.59e-40	1.39e-37
PDZRN4	-5.068	1.26908	8.36e-40	1.51e-37
PGM5	-4.30713	4.51704	8.99e-40	1.61e-37
VSTM2A	-5.24475	-0.448838	1.06e-39	1.88e-37
MYL9	-3.54475	8.38202	1.55e-39	2.72e-37
ANGPTL7	-5.7571	-0.448309	1.69e-39	2.93e-37
SGK1	-2.77938	5.61858	2.61e-39	4.49e-37
NAP1L2	-4.08019	-0.297934	2.83e-39	4.82e-37
LIFR	-3.5712	2.30166	3.28e-39	5.53e-37
PDE2A	-2.8755	2.24411	3.47e-39	5.8e-37
MAB21L2	-4.11511	3.83556	3.72e-39	6.15e-37
ATP2B4	-2.75369	6.22543	4.35e-39	7.13e-37
GLTP	-1.4806	5.29374	4.6e-39	7.47e-37
RBM20	-3.66121	-0.535609	5.01e-39	8.07e-37
SMYD1	-5.32601	-0.0303726	6.45e-39	1.03e-36
TACR2	-4.42004	2.81183	6.9e-39	1.08e-36
EPHA6	-5.46728	-1.33487	6.9e-39	1.08e-36
LDB3	-4.43605	1.76296	7.59e-39	1.18e-36
ELAVL4	-3.77798	-0.819979	1.41e-38	2.16e-36
PTN	-3.13359	2.09054	2.23e-38	3.4e-36
SPOCK3	-5.46651	-1.57624	2.55e-38	3.85e-36
SMPDL3A	-2.59661	4.54581	2.95e-38	4.42e-36
NEXMIF	-4.34575	-1.19334	3.65e-38	5.43e-36
CDH3	5.15318	6.51659	7.6e-38	1.12e-35
DIXDC1	-2.27703	4.03283	8.8e-38	1.29e-35
MYH11	-4.88527	9.5204	9.56e-38	1.39e-35
KHDRBS2	-4.53145	-3.21403	1.1e-37	1.58e-35
GRIK1	-2.73379	-2.07605	2.4e-37	3.42e-35
P2RX2	-4.2914	-2.59208	3.13e-37	4.42e-35
PRKG2	-3.445	0.580071	3.85e-37	5.41e-35
TPM1	-2.17725	8.54369	4.05e-37	5.64e-35
FAM180B	-4.89765	-2.72108	4.61e-37	6.37e-35
GSTM5	-3.28895	0.899283	5.61e-37	7.69e-35
MS4A10	-4.44387	-2.78773	6.49e-37	8.82e-35
ETV4	5.17438	7.07245	6.93e-37	9.36e-35
NLGN1	-4.65675	-1.17406	7.3e-37	9.77e-35
ADAMDEC1	-3.72038	5.26442	1.13e-36	1.5e-34
MYOT	-4.29793	-1.07961	1.16e-36	1.52e-34
SCARA5	-4.42701	3.27871	1.36e-36	1.78e-34
SCGN	-4.79229	0.907661	1.37e-36	1.78e-34
DAND5	-3.76497	-2.01247	2.11e-36	2.73e-34
KY	-3.4648	-1.90226	2.23e-36	2.86e-34
SSBP2	-2.67111	2.60866	2.63e-36	3.35e-34
OTOP2	-7.44177	2.00907	3.25e-36	4.1e-34
LMOD1	-4.02688	5.6613	3.74e-36	4.69e-34
SORCS1	-4.59598	0.272445	8.52e-36	1.06e-33
MYOM1	-3.5779	1.84598	1.55e-35	1.91e-33
GNG7	-2.82608	1.67438	1.6e-35	1.96e-33
GPM6A	-5.49023	1.41912	1.73e-35	2.1e-33
RXRG	-3.9872	-1.38611	3.09e-35	3.73e-33
PDE5A	-2.73055	4.63131	3.14e-35	3.78e-33
SGCG	-4.72047	-2.25812	3.26e-35	3.89e-33
CXCL12	-3.08397	5.00091	3.39e-35	4.01e-33
PIRT	-4.4904	-0.658722	5.02e-35	5.92e-33
GALR1	-4.36646	-2.85137	5.16e-35	6.04e-33
RNF152	-3.07666	2.99122	6.16e-35	7.16e-33
OLFM3	-4.54474	-2.56738	7.51e-35	8.67e-33
CPEB1	-3.76507	-0.641407	9.73e-35	1.12e-32
ENDOD1	-1.91939	5.87826	1.01e-34	1.15e-32
CTNNA3	-4.58947	-1.21999	1.32e-34	1.5e-32
KANK2	-2.24583	6.16388	1.71e-34	1.92e-32
BVES	-3.36297	1.58738	1.97e-34	2.2e-32
MUSK	-4.11961	-1.53643	1.98e-34	2.2e-32
PEG3	-3.4244	0.888379	2.16e-34	2.38e-32
KCNA1	-5.29701	-2.23862	2.49e-34	2.73e-32
NCAM1	-3.2336	2.66582	2.57e-34	2.8e-32
PLN	-4.38327	3.78798	5.32e-34	5.75e-32
NEFM	-3.8643	-1.97318	5.34e-34	5.75e-32
UGP2	-2.02582	6.88304	5.74e-34	6.14e-32
ARL14	-2.9335	3.43943	6.7e-34	7.12e-32
CPED1	-3.07782	3.67729	6.8e-34	7.18e-32
ABCG2	-3.86343	2.70619	6.84e-34	7.19e-32
GCNT2	-3.30292	1.2763	8.97e-34	9.37e-32
HAND2	-4.52182	2.08335	9.5e-34	9.86e-32
HGNC:24955	-4.34475	-0.367646	1.06e-33	1.1e-31
TMEFF2	-4.35437	-1.96504	1.74e-33	1.79e-31
FAM46B	-3.31109	0.952002	2.48e-33	2.53e-31
ITM2A	-2.92264	3.05759	3.23e-33	3.27e-31
KIAA0408	-4.75231	-2.94381	4.33e-33	4.37e-31
SLMAP	-1.72051	6.07476	4.59e-33	4.61e-31
EML1	-2.80124	3.64603	4.99e-33	4.97e-31
MMRN1	-3.93818	2.33544	7.42e-33	7.36e-31
ENPP6	-3.16638	-1.18459	9.69e-33	9.55e-31
KRT80	6.32641	5.44868	1.32e-32	1.29e-30
P2RY14	-2.96562	1.52294	1.61e-32	1.57e-30
GLDN	-3.46283	2.09862	2.16e-32	2.09e-30
GNG2	-2.43928	3.33339	2.46e-32	2.37e-30
CCBE1	-4.54885	1.10169	2.75e-32	2.64e-30
SCN9A	-3.80422	1.4421	2.84e-32	2.71e-30
SCN2B	-4.26469	-0.667477	3.43e-32	3.25e-30
OGN	-4.80927	2.81598	4.78e-32	4.51e-30
JAM2	-2.81997	2.60157	4.86e-32	4.56e-30
ASTN1	-4.22216	-1.85964	5.09e-32	4.75e-30
FBXO32	-2.77246	5.7249	5.37e-32	4.98e-30
KCNMA1	-3.7687	4.47939	5.75e-32	5.31e-30
ABCA9	-3.84881	0.52547	6.08e-32	5.58e-30
MYOCD	-3.52956	2.9438	6.48e-32	5.92e-30
PLPP1	-1.74767	4.72825	6.96e-32	6.32e-30
AQP8	-5.43869	4.90773	8.29e-32	7.5e-30
SH3BGR	-2.74959	1.42394	9.54e-32	8.58e-30
FILIP1	-3.2488	1.8452	1.05e-31	9.44e-30
C2orf40	-4.45844	-0.0573783	1.07e-31	9.54e-30
SLC17A8	-5.182	-2.36248	1.16e-31	1.03e-29
MMP27	-4.3323	-3.56181	1.8e-31	1.59e-29
SLC4A4	-4.68252	4.87864	2.18e-31	1.91e-29
ZDHHC22	-4.3774	-2.87021	3.2e-31	2.79e-29
TCEAL6	-4.23803	-3.30598	4.28e-31	3.71e-29
BMP3	-4.85674	2.34608	4.53e-31	3.91e-29
GFRA1	-3.55838	2.25692	5.45e-31	4.68e-29
FBXL22	-2.74416	1.27683	7.01e-31	5.99e-29
PHOX2B	-4.83247	-1.7137	7.73e-31	6.58e-29
RBPMS2	-3.54147	2.22024	8.8e-31	7.45e-29
CHL1	-3.25788	1.8729	9.21e-31	7.77e-29
S100B	-3.02481	1.81673	9.76e-31	8.2e-29
GCG	-6.16702	3.15563	1.01e-30	8.44e-29
BEND5	-3.08195	-0.327404	1.57e-30	1.3e-28
SFTPC	-6.57323	-2.10072	1.6e-30	1.33e-28
GFRA2	-3.34737	0.14518	1.68e-30	1.38e-28
GLIPR2	-2.32858	4.33564	1.8e-30	1.48e-28
CHODL	-3.87378	-0.111296	1.88e-30	1.53e-28
C16orf89	-3.9323	0.475257	2.19e-30	1.78e-28
CLDN23	-2.66779	4.5367	2.69e-30	2.17e-28
FLNC	-3.52763	6.26255	3.35e-30	2.7e-28
FAM19A4	-4.13658	-3.40672	3.86e-30	3.09e-28
DNAJB5	-2.84834	2.79851	4.24e-30	3.38e-28
RAB9B	-3.05319	0.535856	4.37e-30	3.47e-28
ADAMTSL3	-3.78635	2.14721	4.48e-30	3.54e-28
FNBP1	-2.05948	5.37284	4.76e-30	3.75e-28
NTN1	-2.96384	2.81402	1.18e-29	9.23e-28
NTNG1	-4.26915	-1.27631	1.31e-29	1.02e-27
NKX2-3	-2.84684	2.37353	2.06e-29	1.6e-27
PRKCB	-2.90907	2.71399	2.86e-29	2.21e-27
ARHGEF25	-2.91318	3.13891	3.2e-29	2.46e-27
PDZD4	-3.39438	1.15218	3.31e-29	2.53e-27
CAV1	-2.70871	5.77738	3.33e-29	2.54e-27
C7	-4.35413	4.21593	4.12e-29	3.13e-27
SPHKAP	-4.44084	-3.4877	5.58e-29	4.22e-27
TCL1A	-4.82319	0.106204	5.73e-29	4.31e-27
CA1	-6.07391	6.79422	5.96e-29	4.47e-27
ZNF781	-2.65813	-1.13251	6.08e-29	4.54e-27
DLG2	-2.69661	0.0331011	6.94e-29	5.16e-27
UNC5D	-3.78738	-1.80896	7.14e-29	5.28e-27
TNS1	-3.19912	7.08853	8.56e-29	6.31e-27
SLC2A4	-2.85433	2.52241	8.93e-29	6.56e-27
ATP2B3	-3.89999	-2.83877	1.09e-28	8e-27
PALLD	-2.31555	7.01629	1.26e-28	9.14e-27
NPAS4	-3.3408	-2.42729	2.7e-28	1.96e-26
EDIL3	-2.47105	4.79906	3.42e-28	2.47e-26
AICDA	-4.9096	-2.47661	3.71e-28	2.67e-26
PYY	-5.42732	3.4767	3.82e-28	2.74e-26
SLC25A34	-2.97694	0.891582	3.96e-28	2.82e-26
PGR	-3.53053	0.538586	5.36e-28	3.81e-26
SORBS2	-2.74781	4.95319	5.58e-28	3.94e-26
CNGB1	-3.44762	-2.49474	5.74e-28	4.05e-26
GUCA2A	-4.40536	5.62008	6.05e-28	4.25e-26
SORBS1	-2.69005	6.23272	6.4e-28	4.47e-26
SLC7A14	-4.54465	-1.60337	7e-28	4.87e-26
TMEM253	-2.69859	0.72802	7.96e-28	5.52e-26
UNC80	-3.67987	-2.70399	8.05e-28	5.56e-26
PHLPP2	-1.98426	4.34529	8.82e-28	6.07e-26
RAP1A	-1.62852	5.99063	9.12e-28	6.25e-26
ANGPTL5	-4.07487	-2.97362	1.11e-27	7.55e-26
SLC5A7	-4.99455	-1.65257	1.18e-27	8e-26
LRRC3B	-3.76408	-3.30169	1.45e-27	9.81e-26
ACTG2	-4.03202	8.02962	1.72e-27	1.16e-25
PLA2G2C	-3.97857	-2.8214	2.07e-27	1.39e-25
KCNMB1	-3.54524	3.36327	2.8e-27	1.87e-25
FOXQ1	7.3856	5.80852	2.96e-27	1.97e-25
GDNF	-2.60374	0.557119	3.08e-27	2.05e-25
AKAP6	-2.70707	1.84752	4.25e-27	2.82e-25
SLC8A1	-2.2646	3.35705	4.29e-27	2.82e-25
KCNA5	-2.85132	-0.71492	4.3e-27	2.82e-25
TP53INP2	-2.23442	5.72309	5.26e-27	3.44e-25
KCNB1	-4.35974	0.0644732	5.48e-27	3.57e-25
CNN1	-3.99265	6.62869	5.98e-27	3.89e-25
TFAP2B	-5.26164	-3.59145	6.29e-27	4.07e-25
GRIK5	-3.30708	0.709019	6.55e-27	4.23e-25
PDE4D	-2.17583	4.00304	6.95e-27	4.47e-25
SCN11A	-3.37389	-1.43893	8.33e-27	5.33e-25
AHCYL2	-2.57818	6.70032	8.71e-27	5.56e-25
TRPM6	-3.55106	3.85091	9.07e-27	5.76e-25
TPM2	-2.9307	7.65233	9.29e-27	5.88e-25
ATCAY	-3.7024	-1.80632	9.46e-27	5.97e-25
HIGD1A	-2.08759	6.13548	1.02e-26	6.41e-25
BCHE	-4.78701	1.65744	1.15e-26	7.19e-25
TAGLN3	-4.17729	-0.995149	1.15e-26	7.19e-25
GPR12	-4.03243	-3.49076	1.17e-26	7.27e-25
NFE2L3	2.83159	7.19459	1.21e-26	7.53e-25
PDCD4	-1.79765	6.72843	1.27e-26	7.84e-25
MSRB3	-3.06793	4.73187	1.31e-26	8.06e-25
LRCH2	-3.04053	0.845842	1.36e-26	8.36e-25
CMA1	-4.68886	-1.33339	1.37e-26	8.36e-25
TCEAL7	-2.83731	0.915557	1.47e-26	8.93e-25
SLC51B	-3.20364	2.98977	1.53e-26	9.27e-25
LONRF2	-4.74824	0.641664	1.75e-26	1.06e-24
MT1M	-4.15481	2.66601	1.82e-26	1.1e-24
POU3F4	-4.92088	-3.50345	2.37e-26	1.42e-24
PRKAR2B	-2.58437	2.90739	2.43e-26	1.46e-24
PKNOX2	-2.83864	-0.39704	2.71e-26	1.62e-24
CCNYL1	-1.55879	4.56318	2.81e-26	1.67e-24
FXYD6	-3.02008	3.92496	2.97e-26	1.76e-24
GREM2	-3.63326	2.97937	3.45e-26	2.04e-24
EVX2	-3.80869	-1.19463	3.76e-26	2.22e-24
LPAR1	-2.4212	3.37023	4.84e-26	2.84e-24
EIF4E3	-2.09321	4.40857	5.46e-26	3.19e-24
ASB2	-3.12178	2.76026	5.9e-26	3.44e-24
TDP2	-1.86548	6.71955	6.22e-26	3.61e-24
CHAT	-4.08131	-3.39757	6.53e-26	3.78e-24
CDH19	-4.88423	0.482176	6.64e-26	3.83e-24
JAZF1	-2.42175	2.81268	7.64e-26	4.39e-24
FRRS1L	-3.9334	-1.25806	9.55e-26	5.47e-24
HPGDS	-2.86771	-0.0712968	1.02e-25	5.84e-24
PLAC9	-2.56548	1.33407	1.06e-25	6.01e-24
ATP1B2	-2.62679	0.204365	1.07e-25	6.06e-24
IL6R	-2.42926	3.92206	1.2e-25	6.81e-24
INAFM2	-2.03377	2.5359	1.26e-25	7.13e-24
NRG2	-3.30546	-1.47918	1.52e-25	8.53e-24
JCAD	-2.70527	4.4624	1.74e-25	9.76e-24
STAP1	-3.26371	-0.899595	2.1e-25	1.17e-23
GRIA4	-3.05363	-1.43871	2.22e-25	1.23e-23
DACT3	-2.8769	2.65995	2.63e-25	1.46e-23
SETBP1	-2.58326	2.60318	3.68e-25	2.04e-23
TAGLN	-3.17205	8.40367	3.88e-25	2.14e-23
ZEB1	-2.55217	4.33558	3.92e-25	2.15e-23
LPP	-1.82855	6.99244	3.94e-25	2.16e-23
GRIN2D	5.9464	5.41042	3.97e-25	2.17e-23
TMEM255A	-3.03234	0.193102	4.11e-25	2.24e-23
RGS9	-2.63944	0.510201	4.24e-25	2.3e-23
EPHA7	-3.93927	2.00079	4.34e-25	2.35e-23
SLC9A9	-2.43666	1.83667	6.42e-25	3.46e-23
CA14	-2.68979	-0.458312	8.31e-25	4.47e-23
IGSF11	-3.95569	-1.63191	8.39e-25	4.5e-23
ARMCX1	-2.42957	2.33644	8.44e-25	4.52e-23
AHNAK	-2.2744	8.99714	9.66e-25	5.15e-23
PLCD4	-1.87082	1.7572	1.05e-24	5.58e-23
SRPX	-2.99747	2.77198	1.56e-24	8.24e-23
PLD5	-4.37281	-2.96135	1.59e-24	8.38e-23
CPM	-2.78362	4.33078	1.6e-24	8.45e-23
RNF112	-2.68374	-0.52624	1.98e-24	1.04e-22
ST6GALNAC6	-2.75719	6.19397	2.16e-24	1.13e-22
CITED2	-1.66294	4.86801	2.24e-24	1.17e-22
MGAT4C	-4.19143	-2.48978	2.4e-24	1.25e-22
LCN6	-3.32814	-2.7563	2.53e-24	1.31e-22
ERICH3	-3.83785	-3.22751	2.96e-24	1.53e-22
TMEM155	-3.09922	-2.33157	3.32e-24	1.71e-22
CCL23	-3.59062	-1.139	3.49e-24	1.79e-22
JPH4	-2.66604	-1.2393	3.74e-24	1.92e-22
CLCNKB	-3.80558	-1.85216	4e-24	2.04e-22
KCTD4	-3.49397	-2.52629	4.97e-24	2.54e-22
TMOD1	-3.44561	1.35847	5.08e-24	2.58e-22
MS4A12	-5.01518	5.22307	5.58e-24	2.83e-22
SPPL2A	-1.51171	5.90582	5.79e-24	2.93e-22
CDKL1	-1.94791	0.979548	6.25e-24	3.15e-22
NR3C2	-2.77967	4.5971	6.49e-24	3.26e-22
GSN	-2.00151	8.60948	6.82e-24	3.42e-22
SMTN	-1.86173	7.17417	6.97e-24	3.48e-22
CDON	-2.30276	2.58144	8.17e-24	4.07e-22
RGS13	-3.84988	-0.510492	8.76e-24	4.35e-22
JPH2	-3.35112	3.15305	9.54e-24	4.73e-22
SFRP1	-4.1725	2.96814	9.93e-24	4.91e-22
TBC1D1	-1.53089	5.78984	1.04e-23	5.14e-22
MORN5	-5.30457	-0.552211	1.07e-23	5.27e-22
RALYL	-4.10973	-3.45203	1.17e-23	5.73e-22
C1QTNF7	-3.30588	0.819923	1.22e-23	5.98e-22
AARD	-3.08494	-1.69333	1.26e-23	6.15e-22
INSL5	-5.86624	3.45634	1.38e-23	6.69e-22
AVPR1B	-4.06285	-3.42179	1.4e-23	6.79e-22
DCLK1	-3.25953	1.29221	1.41e-23	6.82e-22
ITIH5	-2.36735	4.57797	1.55e-23	7.48e-22
TUBB4A	-3.47744	-0.576655	1.57e-23	7.56e-22
SSTR2	-2.49124	0.260739	1.66e-23	7.94e-22
PPP2R3A	-2.10684	3.0274	1.88e-23	8.99e-22
AJUBA	2.90742	4.71762	2.08e-23	9.93e-22
RGS2	-2.64426	4.51794	2.41e-23	1.15e-21
TMIGD1	-5.51014	3.21898	2.59e-23	1.23e-21
CBX8	1.96189	4.00814	2.65e-23	1.25e-21
FAM135B	-4.18817	-1.2563	2.78e-23	1.31e-21
DMD	-2.76957	4.11936	3.12e-23	1.47e-21
TMEM72	-3.72666	1.56571	3.19e-23	1.5e-21
TCEAL5	-3.856	-2.79786	3.46e-23	1.62e-21
C1QTNF9	-2.95374	-2.2683	3.84e-23	1.79e-21
ETFDH	-1.62525	4.30422	4.06e-23	1.89e-21
SLC16A12	-3.09103	-2.24042	4.49e-23	2.08e-21
PDE7B	-2.54297	0.789285	4.8e-23	2.22e-21
RETSAT	-1.53943	6.86452	4.82e-23	2.23e-21
PJA2	-1.64024	6.21657	5.06e-23	2.33e-21
SYT10	-4.29714	-2.80856	5.8e-23	2.66e-21
P2RY12	-3.2941	-1.30595	5.82e-23	2.67e-21
HMGCLL1	-2.97011	-2.02389	6e-23	2.74e-21
SPEG	-3.2941	3.36776	6.42e-23	2.93e-21
C20orf194	-2.45305	2.60398	6.51e-23	2.96e-21
MXI1	-1.5852	5.46898	6.57e-23	2.98e-21
CLDN1	4.881	6.76569	7.92e-23	3.58e-21
PRDM6	-3.08991	1.2565	8.51e-23	3.84e-21
BAALC	-2.86761	-0.499125	9e-23	4.05e-21
SLC26A2	-3.38689	7.66505	1.07e-22	4.8e-21
SYNE3	-2.07385	2.61218	1.17e-22	5.24e-21
CIPC	-1.19862	4.89736	1.31e-22	5.86e-21
HSPB6	-3.45186	4.04357	1.5e-22	6.66e-21
HAPLN1	-2.80401	1.82917	1.51e-22	6.71e-21
LAMA1	-2.9883	2.43668	1.66e-22	7.36e-21
GTF2IRD1	2.45531	6.44153	1.8e-22	7.97e-21
PRICKLE2	-2.30739	2.81417	1.89e-22	8.32e-21
AC119396.1	-2.50813	-1.27109	2.1e-22	9.24e-21
TSPAN7	-2.53339	4.29445	2.14e-22	9.37e-21
PLCE1	-1.81588	4.79151	2.36e-22	1.03e-20
NR3C1	-2.32965	3.99028	2.58e-22	1.13e-20
ADCY2	-2.7787	0.770008	2.64e-22	1.15e-20
CDKN2B	-2.50233	4.28968	2.71e-22	1.18e-20
SLC26A3	-3.95783	8.39627	3.04e-22	1.32e-20
GPAT3	-2.41333	3.11809	3.21e-22	1.39e-20
CASR	-3.41224	-2.89161	3.25e-22	1.4e-20
CACNA2D1	-2.79023	2.49366	3.28e-22	1.41e-20
CLIP3	-2.28687	3.72692	3.37e-22	1.45e-20
AMPD1	-3.67066	-0.757254	3.52e-22	1.5e-20
SCRG1	-4.17665	-0.498392	3.72e-22	1.59e-20
FLNA	-2.50334	9.86513	3.96e-22	1.69e-20
CAND2	-2.36901	0.770803	4.99e-22	2.12e-20
NOVA1	-3.39408	0.464078	5.01e-22	2.12e-20
PADI2	-3.00511	6.2617	5.18e-22	2.19e-20
CBX7	-1.90726	4.50241	5.59e-22	2.36e-20
ST8SIA1	-2.50545	0.901282	5.99e-22	2.52e-20
CDH10	-4.14474	-3.39376	6.13e-22	2.57e-20
EPB41L3	-2.66109	3.93668	6.81e-22	2.85e-20
FCER1A	-3.21656	0.102988	7.11e-22	2.97e-20
CD36	-2.90522	3.25013	7.47e-22	3.11e-20
ASB5	-5.25796	0.36038	7.8e-22	3.24e-20
PTCHD1	-4.06811	0.3306	8.1e-22	3.36e-20
FAM19A2	-1.86678	-0.523315	8.47e-22	3.51e-20
TMEM74	-3.11792	-2.03599	8.69e-22	3.59e-20
MICU3	-2.81095	-0.140905	9.98e-22	4.11e-20
MT1F	-2.68906	3.63744	1.05e-21	4.31e-20
SPARCL1	-2.73047	6.58499	1.05e-21	4.31e-20
CCDC68	-2.35043	3.43251	1.08e-21	4.42e-20
INA	-3.47101	-0.700385	1.21e-21	4.94e-20
ESM1	4.9549	3.00307	1.22e-21	4.95e-20
ACACB	-1.68913	4.57631	1.41e-21	5.72e-20
LVRN	-3.3615	-1.76183	1.46e-21	5.9e-20
ATRNL1	-3.00759	-1.11854	1.46e-21	5.9e-20
SLC17A7	-2.93612	-1.10966	1.63e-21	6.56e-20
JCHAIN	-3.97323	9.27826	1.74e-21	7.02e-20
STOX2	-2.49258	0.0468028	1.76e-21	7.06e-20
CLEC9A	-2.95655	-1.91913	1.9e-21	7.59e-20
SLIT3	-2.70001	4.11195	1.9e-21	7.59e-20
CALM1	-1.0235	8.78045	2.08e-21	8.29e-20
SULT1A2	-3.0591	1.26709	2.14e-21	8.52e-20
SLC25A23	-1.5349	6.3168	2.35e-21	9.35e-20
SNAP91	-3.89489	-1.61944	2.65e-21	1.05e-19
ROPN1	-3.83609	-3.11093	2.89e-21	1.14e-19
RIOK3	-1.5422	6.12987	3.1e-21	1.22e-19
RBM24	-3.11623	1.08678	3.12e-21	1.23e-19
ELANE	-3.2032	-2.56049	3.16e-21	1.24e-19
P2RY1	-2.61006	2.94675	3.2e-21	1.25e-19
MBNL1	-1.25532	6.81378	3.7e-21	1.45e-19
MYT1L	-3.72218	-3.07405	3.76e-21	1.47e-19
FCRLA	-3.56385	0.194862	3.89e-21	1.51e-19
CD22	-3.20224	1.70712	4.02e-21	1.56e-19
OTOP3	-5.45462	-2.52875	4.03e-21	1.56e-19
GPR119	-4.10567	-3.56148	4.37e-21	1.69e-19
CBLN2	-3.13128	-0.880759	4.46e-21	1.72e-19
RIC3	-3.59098	-0.952012	4.79e-21	1.84e-19
AOC3	-2.87718	4.99331	4.82e-21	1.85e-19
FNDC9	-2.98587	-2.70767	5.42e-21	2.08e-19
CNTNAP3	-3.21836	-1.20034	5.87e-21	2.24e-19
TACR1	-3.06356	-1.17675	5.9e-21	2.25e-19
SMIM28	-4.15328	-2.95997	5.92e-21	2.25e-19
UGDH	-1.65387	6.08602	6.14e-21	2.33e-19
MSTN	-3.1515	-1.88284	6.18e-21	2.34e-19
CPB1	-4.78528	-0.567932	6.26e-21	2.37e-19
SGCE	-2.2353	3.09065	6.84e-21	2.58e-19
LRMP	-2.67662	1.80204	7.1e-21	2.67e-19
VAMP2	-1.30338	5.11929	7.25e-21	2.73e-19
PER3	-2.23537	3.14608	7.46e-21	2.8e-19
GSG1L	-3.25083	-2.96684	7.74e-21	2.89e-19
KRTAP13-2	-5.01389	-0.250931	8.39e-21	3.13e-19
FCRL4	-3.77777	-2.08738	8.96e-21	3.34e-19
MASP1	-3.63908	3.00792	9.61e-21	3.57e-19
SLITRK2	-3.52329	-2.68383	9.69e-21	3.59e-19
AMOTL1	-2.51982	4.33145	9.83e-21	3.64e-19
CLIP4	-2.79312	2.23726	1.07e-20	3.95e-19
ZNF536	-2.92473	-0.451025	1.11e-20	4.09e-19
KAT2B	-2.00304	3.48295	1.23e-20	4.51e-19
FOXD3	-3.93991	-1.87373	1.37e-20	5.03e-19
COL19A1	-3.42792	-2.58113	1.72e-20	6.3e-19
BEX1	-3.34169	-1.06518	1.73e-20	6.34e-19
GPRASP1	-2.36658	2.09941	1.74e-20	6.36e-19
MEIS2	-2.74673	2.3934	1.77e-20	6.45e-19
PCOLCE2	-3.80604	1.20622	1.8e-20	6.55e-19
KLF4	-2.36886	6.55932	2.42e-20	8.75e-19
CLEC10A	-2.97702	1.89603	2.42e-20	8.76e-19
FERMT2	-2.39364	4.74802	2.61e-20	9.41e-19
COL21A1	-2.73569	0.641599	2.61e-20	9.42e-19
SLC4A10	-3.19323	-0.79441	2.64e-20	9.51e-19
SALL4	5.69005	2.19514	2.67e-20	9.57e-19
MIER3	-1.68206	5.18781	3.01e-20	1.08e-18
PDE9A	-2.48677	4.87765	3.28e-20	1.17e-18
ST8SIA3	-3.98696	-2.6706	3.42e-20	1.22e-18
MT1G	-3.20237	5.56209	3.48e-20	1.24e-18
CEMIP	5.15173	7.22344	3.75e-20	1.33e-18
ADHFE1	-2.6719	-0.199721	3.77e-20	1.34e-18
LYNX1	-2.85871	2.03424	3.99e-20	1.41e-18
NRSN1	-3.86061	-2.4413	4.03e-20	1.42e-18
CDC14A	-1.90319	2.81293	4.38e-20	1.54e-18
ELAVL3	-3.50435	-2.70603	4.44e-20	1.56e-18
NBEA	-3.05858	1.89486	4.64e-20	1.63e-18
ROR1	-2.82548	1.61258	4.65e-20	1.63e-18
FUCA1	-1.52621	6.50037	4.72e-20	1.65e-18
CGREF1	3.3439	4.96202	5.08e-20	1.77e-18
MRGPRF	-2.78199	3.83833	5.38e-20	1.87e-18
CD79B	-2.63223	1.77801	5.63e-20	1.96e-18
FEV	-4.24734	-1.1681	5.65e-20	1.96e-18
WNT2	5.42313	3.35884	5.87e-20	2.03e-18
HCFC2	-1.63858	2.99915	6.29e-20	2.17e-18
SLC6A6	3.34951	7.16816	6.43e-20	2.21e-18
PPP1R14A	-2.62121	3.23882	6.43e-20	2.21e-18
PITX2	4.6886	3.79866	7.06e-20	2.43e-18
PPY	-4.58611	-2.23815	7.38e-20	2.53e-18
MT1H	-3.4174	2.08543	7.39e-20	2.53e-18
MEIS1	-2.40615	3.20766	7.43e-20	2.53e-18
TCEAL2	-4.57563	0.0738571	7.65e-20	2.61e-18
MAGEE2	-3.3659	-3.55814	8.74e-20	2.97e-18
ADCY5	-2.86025	2.85477	9.09e-20	3.08e-18
SLCO4A1	3.61115	6.43644	9.4e-20	3.18e-18
ACAN	4.04577	3.55335	1.1e-19	3.7e-18
HLF	-2.83924	1.85296	1.1e-19	3.72e-18
GFRA3	-3.11111	0.548647	1.11e-19	3.72e-18
PTPN21	-1.45337	4.07251	1.24e-19	4.16e-18
REEP2	-2.60162	0.981258	1.27e-19	4.26e-18
PLEKHO1	-1.98933	4.75112	1.28e-19	4.28e-18
TMEM236	-3.03562	3.82071	1.39e-19	4.65e-18
TWNK	1.70762	5.07093	1.58e-19	5.26e-18
RMDN2	-1.8206	2.53374	1.6e-19	5.34e-18
CASD1	-1.62157	4.43675	1.65e-19	5.49e-18
C15orf48	-2.6016	7.20082	1.66e-19	5.49e-18
CHP2	-3.2907	5.37102	1.79e-19	5.94e-18
ITPR1	-1.89922	3.84533	2.08e-19	6.86e-18
SLC2A13	-1.71945	3.80814	2.09e-19	6.9e-18
NPAS3	-2.60077	-1.16633	2.16e-19	7.11e-18
SEMA3E	-4.33269	0.0351549	2.21e-19	7.27e-18
FAM214A	-1.5407	4.04871	2.24e-19	7.34e-18
HPGD	-2.76652	5.21787	2.26e-19	7.39e-18
ATP8B1	-1.68869	7.31492	2.27e-19	7.41e-18
ALPI	-3.52979	2.21284	2.49e-19	8.13e-18
KCNK3	-3.1172	-0.0414426	2.63e-19	8.57e-18
MTHFD1L	2.23783	5.71457	2.74e-19	8.9e-18
SDCBP2	-2.32719	5.77127	2.95e-19	9.58e-18
LRFN5	-2.90666	-0.949715	2.97e-19	9.61e-18
PLIN4	-4.0626	3.47491	3.01e-19	9.72e-18
CHRDL1	-3.71061	3.79668	3.14e-19	1.01e-17
UNC5C	-2.10386	1.91643	3.24e-19	1.04e-17
ANKRD35	-2.16114	0.247989	3.5e-19	1.12e-17
RPRM	-3.22032	-0.540562	3.5e-19	1.12e-17
GUCA2B	-4.82768	2.49723	3.57e-19	1.14e-17
MMP28	-2.9617	3.5561	3.74e-19	1.19e-17
PCDH9	-3.1093	-0.197817	3.89e-19	1.24e-17
CTSG	-3.52399	0.211294	3.89e-19	1.24e-17
EPHA5	-3.28768	-2.68471	3.91e-19	1.24e-17
SIM2	4.68136	4.25077	4.02e-19	1.28e-17
ADGRL3	-2.52386	1.4222	4.15e-19	1.31e-17
ITPKB	-1.41422	4.84444	4.17e-19	1.32e-17
ENTPD5	-2.11897	6.19334	4.9e-19	1.55e-17
RERG	-2.76302	2.41355	5.14e-19	1.62e-17
MAPK4	-3.91039	-0.17401	5.64e-19	1.77e-17
UGT1A8	-3.36844	0.181017	5.67e-19	1.78e-17
CELF4	-3.11979	-1.9077	5.94e-19	1.86e-17
TRAK2	-1.15155	5.62742	6.75e-19	2.11e-17
TLR10	-3.01241	-0.0446703	6.87e-19	2.14e-17
PNCK	-3.57093	1.73361	7.02e-19	2.19e-17
SCN3A	-2.55311	-0.481972	7.3e-19	2.27e-17
SLC36A1	-1.52917	4.80706	7.45e-19	2.31e-17
MPP2	-2.35021	1.17894	8.03e-19	2.49e-17
KLF9	-2.16493	4.69923	8.22e-19	2.54e-17
SPTBN2	2.97482	5.31355	8.23e-19	2.54e-17
MFSD4A	-2.7028	4.32716	8.45e-19	2.61e-17
PRDX6	-1.39085	7.73305	9.3e-19	2.86e-17
SMIM14	-1.90941	6.18998	9.66e-19	2.97e-17
FUT1	3.01687	3.27767	9.71e-19	2.98e-17
RAB27A	-1.80133	4.7889	1.03e-18	3.14e-17
C2orf74	-2.53621	-1.45659	1.11e-18	3.4e-17
ARRDC4	-1.8188	4.9781	1.13e-18	3.44e-17
SCN4B	-2.28878	1.32284	1.26e-18	3.84e-17
TSPYL5	-2.22908	2.09283	1.53e-18	4.64e-17
RND2	-2.60393	-0.167147	1.56e-18	4.72e-17
ADAMTS1	-2.36472	4.80225	1.61e-18	4.89e-17
SEZ6L	-3.15533	-1.60769	1.73e-18	5.22e-17
HTR7	-2.59116	-1.46917	1.87e-18	5.65e-17
ANTXR2	-1.70736	5.92377	1.99e-18	6e-17
SALL2	-2.36067	1.4172	2.13e-18	6.4e-17
DDR2	-2.62305	4.82219	2.13e-18	6.4e-17
ZIK1	-2.14768	0.0327666	2.15e-18	6.46e-17
CLECL1	-2.57109	-1.58103	2.22e-18	6.66e-17
CLMP	-2.5133	3.8377	2.4e-18	7.17e-17
KLHDC8B	-1.8529	3.40526	2.5e-18	7.46e-17
RBMS3	-2.1675	2.01406	2.53e-18	7.54e-17
KAT2A	1.89979	6.64529	2.6e-18	7.72e-17
TEF	-1.50212	4.3636	2.75e-18	8.16e-17
SSPN	-2.3153	3.68489	2.84e-18	8.42e-17
LRRC19	-2.65999	4.73086	2.96e-18	8.75e-17
PROKR1	-3.00729	-3.19989	3.03e-18	8.95e-17
MAP6	-2.58056	1.07012	3.05e-18	9e-17
GCSAML	-2.97204	-1.61979	3.18e-18	9.35e-17
LGALS2	-3.14152	3.67772	3.2e-18	9.41e-17
MIER1	-1.46151	5.40462	3.23e-18	9.47e-17
DOCK3	-2.42681	0.0239966	3.44e-18	1.01e-16
PRPH	-3.51173	0.104851	3.57e-18	1.04e-16
GNG8	-2.64781	-2.61771	3.62e-18	1.06e-16
PI16	-4.10242	1.66983	3.65e-18	1.06e-16
IQANK1	3.0187	5.28196	3.81e-18	1.11e-16
UST	-2.62779	1.45155	3.86e-18	1.12e-16
RDH5	-1.96182	1.0618	4.08e-18	1.18e-16
ARL4D	-2.55051	1.88806	4.18e-18	1.21e-16
WISP2	-3.73588	0.554576	4.2e-18	1.21e-16
DNER	-3.21647	-0.446404	4.22e-18	1.22e-16
DPEP1	7.59119	8.41405	4.33e-18	1.25e-16
MAS1L	-4.27076	-3.65552	5.07e-18	1.46e-16
ADAMTS8	-2.51745	1.20299	5.09e-18	1.46e-16
RPH3A	-2.6684	-2.6691	5.15e-18	1.48e-16
ANPEP	-2.92775	6.04936	5.22e-18	1.49e-16
GSG1	-3.21296	-3.60506	5.31e-18	1.52e-16
ZSWIM4	1.86644	4.42128	5.36e-18	1.53e-16
PEX26	-1.13276	6.17973	5.61e-18	1.6e-16
PNMA1	-1.65203	4.53627	6e-18	1.71e-16
MDFI	3.75735	4.04311	6.25e-18	1.77e-16
EFHC2	-2.95302	-0.96398	6.63e-18	1.88e-16
MXD1	-1.77932	6.02099	6.99e-18	1.98e-16
INPP5A	-1.05148	4.95594	7.04e-18	1.99e-16
TFAP4	1.64173	5.01151	7.33e-18	2.07e-16
FCER2	-3.46564	-0.612427	7.5e-18	2.11e-16
NLGN4X	-2.49584	0.639999	8.07e-18	2.27e-16
METTL7A	-2.20079	5.76349	8.31e-18	2.33e-16
NEBL	2.00254	6.70698	8.48e-18	2.38e-16
MFAP5	-3.27545	3.67952	8.76e-18	2.45e-16
STON1	-2.50536	2.75935	9.6e-18	2.68e-16
GRIA1	-3.4992	-2.27288	1.03e-17	2.87e-16
GAP43	-3.36276	0.124185	1.04e-17	2.91e-16
CR2	-3.87456	2.38642	1.06e-17	2.95e-16
CLCA4	-4.82591	6.04425	1.09e-17	3.03e-16
FGF10	-3.01841	-0.0213685	1.1e-17	3.05e-16
ZNF728	-3.38868	-3.46433	1.12e-17	3.09e-16
C11orf86	-3.59821	2.21855	1.13e-17	3.1e-16
CNTN4	-2.27191	1.46417	1.13e-17	3.1e-16
CCDC13	-1.9504	-1.27738	1.13e-17	3.11e-16
KIF1A	-3.44502	0.786472	1.14e-17	3.14e-16
LIMS2	-2.46706	4.93592	1.15e-17	3.15e-16
RNF180	-2.58039	0.580425	1.16e-17	3.18e-16
TEAD4	2.55196	5.04224	1.19e-17	3.26e-16
PDE1A	-2.32712	2.04146	1.26e-17	3.43e-16
TMEM108	-2.05716	-0.575808	1.29e-17	3.51e-16
NOS1	-3.83278	0.332218	1.4e-17	3.81e-16
TMEM206	1.64208	3.52543	1.43e-17	3.89e-16
CCL14	-2.2867	-0.188451	1.43e-17	3.89e-16
HHLA2	-2.48888	5.4689	1.45e-17	3.94e-16
DSC2	-1.70505	6.68783	1.55e-17	4.2e-16
FAM13C	-2.17804	0.695246	1.63e-17	4.4e-16
CHRM2	-4.50947	1.4804	1.65e-17	4.45e-16
CALD1	-2.39716	7.89503	1.69e-17	4.56e-16
CHGA	-4.22344	5.0294	1.81e-17	4.88e-16
VCL	-1.34692	7.45955	1.89e-17	5.07e-16
ARHGEF26	-2.06797	2.64843	1.96e-17	5.26e-16
SLC17A4	-2.85468	2.82122	2.06e-17	5.52e-16
KIAA1549	2.31807	4.97987	2.06e-17	5.52e-16
STAC	-3.11315	-0.0620823	2.08e-17	5.56e-16
FABP6	6.51816	3.30791	2.1e-17	5.59e-16
MAPK10	-2.24173	1.26401	2.12e-17	5.66e-16
SOX15	-1.95255	-0.307786	2.22e-17	5.91e-16
HSD17B2	-2.76525	4.00177	2.37e-17	6.28e-16
RCAN2	-1.88539	3.30156	2.46e-17	6.51e-16
PGPEP1L	-3.35569	-3.70239	2.52e-17	6.67e-16
MCF2L2	-1.64022	-0.371288	2.54e-17	6.71e-16
TRIB3	3.86089	6.63704	2.55e-17	6.73e-16
PPP2R2B	-2.61713	-0.266027	2.58e-17	6.8e-16
MAPT	-2.97979	1.20094	2.78e-17	7.32e-16
PACSIN2	-1.08508	6.59388	3.36e-17	8.83e-16
TMCC3	-1.94674	4.74171	3.61e-17	9.46e-16
TMEM220	-2.59306	1.90235	3.77e-17	9.86e-16
KCNE2	-2.43769	-2.6464	3.83e-17	1e-15
CAMK2G	-1.09569	5.7865	4.09e-17	1.07e-15
SELENOP	-2.73692	6.96778	4.1e-17	1.07e-15
TLL1	-2.72676	-0.242725	4.22e-17	1.1e-15
CYSLTR1	-2.12149	0.693932	4.22e-17	1.1e-15
GRIN2A	-3.39157	-1.818	4.45e-17	1.15e-15
SULT1B1	-2.61232	5.9565	4.46e-17	1.16e-15
DIRC3	-2.774	-2.14115	4.89e-17	1.27e-15
ERVFRD-1	-2.92654	-2.8726	5.06e-17	1.31e-15
AFF2	-3.00559	-1.69765	5.09e-17	1.31e-15
ZDHHC15	-2.47065	-0.8035	5.63e-17	1.45e-15
PLCL2	-2.34618	2.75744	6.26e-17	1.61e-15
LARGE2	4.58546	5.74314	6.3e-17	1.62e-15
CASQ2	-4.27717	2.35066	6.41e-17	1.64e-15
DDX31	1.28747	4.56282	6.79e-17	1.74e-15
ABHD3	-1.72907	5.01507	6.81e-17	1.74e-15
SIAE	-1.65658	6.52985	7e-17	1.79e-15
VWA2	4.32177	4.6248	7.13e-17	1.82e-15
SLC27A6	-3.18634	-1.79298	7.18e-17	1.83e-15
JAM3	-1.84477	4.03928	7.18e-17	1.83e-15
GDPD2	-2.62584	1.73506	7.43e-17	1.89e-15
MS4A1	-3.61738	1.72431	7.44e-17	1.89e-15
TNFRSF17	-3.30226	0.990886	7.55e-17	1.91e-15
SEC14L5	-2.56223	-0.628371	7.58e-17	1.92e-15
HACD4	-1.92955	2.64954	7.82e-17	1.97e-15
PCDH11X	-3.82184	-3.58835	8.23e-17	2.08e-15
PER1	-1.83057	4.66419	8.64e-17	2.17e-15
TCF7	2.22412	6.12696	8.98e-17	2.26e-15
CPNE7	6.25835	5.25691	9.55e-17	2.4e-15
FAM13B	-1.37891	4.20552	1.04e-16	2.6e-15
TUSC3	-2.03817	3.00403	1.13e-16	2.84e-15
FXYD1	-2.92561	-0.647468	1.14e-16	2.84e-15
PCP4L1	-3.58162	-0.287129	1.15e-16	2.86e-15
RECK	-1.78878	2.70022	1.16e-16	2.88e-15
AKAP12	-2.56	4.84882	1.16e-16	2.88e-15
RNF43	2.56733	8.28442	1.34e-16	3.32e-15
PDX1	4.60826	4.39907	1.34e-16	3.33e-15
GNA13	-1.16628	6.11186	1.56e-16	3.88e-15
BCL2	-1.92616	3.09284	1.61e-16	3.99e-15
ITGA7	-2.04005	4.17185	1.62e-16	4e-15
CEP72	2.21408	3.44773	1.65e-16	4.06e-15
FGF2	-2.54392	2.04478	1.79e-16	4.4e-15
FAS	-1.96506	3.9787	1.79e-16	4.4e-15
C1orf186	-2.60846	-0.776938	1.84e-16	4.53e-15
GINM1	-1.23005	5.0239	1.86e-16	4.56e-15
FEZ1	-1.90842	2.49635	1.87e-16	4.59e-15
SNTG2	-2.84216	-3.05384	1.93e-16	4.73e-15
NPPC	-3.16566	-2.5871	2.02e-16	4.93e-15
WDR17	-3.34896	-1.00057	2.05e-16	5.01e-15
RCSD1	-1.79837	3.06371	2.18e-16	5.32e-15
TOMM34	2.13261	6.789	2.3e-16	5.58e-15
GNG3	-2.16656	-1.44446	2.3e-16	5.58e-15
MRGBP	1.80101	5.60058	2.42e-16	5.87e-15
ENC1	1.87601	7.3637	2.45e-16	5.93e-15
FMN2	-3.79203	0.320152	2.52e-16	6.09e-15
SULT2B1	4.5434	5.01425	2.52e-16	6.09e-15
VAT1L	-2.08975	1.50924	2.58e-16	6.23e-15
AMER2	-3.73163	-3.48555	2.73e-16	6.59e-15
SLC35F1	-2.44087	-0.122639	2.77e-16	6.67e-15
SERPINA9	-5.0576	-1.70215	2.81e-16	6.76e-15
NELFCD	1.78343	7.46192	2.86e-16	6.87e-15
EAF2	-1.52985	1.50225	2.96e-16	7.09e-15
TESC	4.75906	5.97301	3.16e-16	7.56e-15
DMXL1	-1.25064	4.47255	3.16e-16	7.56e-15
ZBTB16	-3.35977	-0.171766	3.28e-16	7.84e-15
SEMA6D	-2.32779	3.12861	3.32e-16	7.92e-15
CBX2	3.86804	4.13713	3.35e-16	7.98e-15
CNNM2	-1.22502	4.17748	3.38e-16	8.04e-15
ZZEF1	-1.38211	6.12263	3.39e-16	8.04e-15
KRT222	-3.27964	-2.88321	3.47e-16	8.23e-15
TTI1	1.51431	5.73563	3.53e-16	8.36e-15
NKAPL	-2.55866	-2.24632	3.85e-16	9.11e-15
NBEAL1	-1.55434	3.19767	3.86e-16	9.12e-15
PLEKHN1	3.67635	2.25019	3.93e-16	9.26e-15
APPL2	-1.23781	5.96171	4.29e-16	1.01e-14
PDLIM3	-2.45495	4.9616	4.34e-16	1.02e-14
TCF7L1	-1.55315	2.88198	4.42e-16	1.04e-14
ANO5	-3.25327	1.61209	4.49e-16	1.05e-14
TGFBI	3.56934	10.0744	4.51e-16	1.06e-14
POLR1B	1.28074	5.50631	4.83e-16	1.13e-14
NAAA	-1.63596	5.17138	4.98e-16	1.16e-14
GRAMD1A	1.8695	6.62911	5.04e-16	1.18e-14
ATP8A2	-1.987	-0.502734	5.19e-16	1.21e-14
PARVA	-1.02909	6.39431	5.21e-16	1.21e-14
RCAN1	-1.46156	5.28607	5.49e-16	1.28e-14
NACAD	-2.14581	0.91183	5.62e-16	1.3e-14
SHE	-1.86709	1.82048	5.66e-16	1.31e-14
THRB	-2.48254	3.53115	5.66e-16	1.31e-14
IL6ST	-1.57549	6.02549	5.68e-16	1.31e-14
CTNND2	-3.19743	-1.09304	6.03e-16	1.39e-14
MYOC	-4.9383	-0.0520554	6.13e-16	1.41e-14
SLC30A10	-3.93859	0.607629	6.3e-16	1.45e-14
SPART	-2.14508	3.36907	7.24e-16	1.66e-14
SERTAD4	-2.39917	2.09312	7.25e-16	1.66e-14
FAM163A	-2.25978	-0.748126	7.26e-16	1.66e-14
NPTN	-1.06288	6.71422	7.61e-16	1.74e-14
SLC30A4	-1.48918	2.98782	8.01e-16	1.83e-14
FAM129C	-2.87302	-0.856915	8.31e-16	1.9e-14
EPHX4	4.00461	3.01426	8.72e-16	1.99e-14
DKC1	1.48016	7.40033	8.74e-16	1.99e-14
ZCWPW2	-1.88356	-0.962583	9.09e-16	2.07e-14
ABCA6	-2.9551	0.875368	9.17e-16	2.08e-14
CRYAB	-2.50861	3.89974	9.4e-16	2.13e-14
BTC	-1.83264	3.10351	9.47e-16	2.15e-14
POU5F1B	5.18086	3.3434	9.64e-16	2.18e-14
KCNMB2	-3.0171	-2.20822	9.68e-16	2.19e-14
AC008878.3	-3.2151	-3.59097	9.73e-16	2.2e-14
WSCD1	-2.47655	2.9311	1.04e-15	2.33e-14
RUNDC3B	-2.37167	0.927584	1.04e-15	2.34e-14
MTM1	-1.37654	4.59139	1.05e-15	2.35e-14
CAMK4	-1.80427	1.22314	1.08e-15	2.44e-14
RAE1	1.5357	6.20517	1.09e-15	2.45e-14
MT1E	-2.79018	5.28696	1.13e-15	2.54e-14
TMTC1	-2.20883	2.9473	1.14e-15	2.55e-14
BEND4	-2.79064	-1.91781	1.15e-15	2.57e-14
MRVI1	-2.04477	4.77821	1.2e-15	2.68e-14
PLA2G5	-2.85396	0.613719	1.28e-15	2.85e-14
EMILIN3	-2.22857	-1.05017	1.32e-15	2.93e-14
WWTR1	-2.02776	4.81659	1.32e-15	2.94e-14
GRAMD2B	-1.36291	4.39555	1.39e-15	3.08e-14
DPYSL5	-3.20105	-2.14858	1.62e-15	3.58e-14
CA12	-2.20134	6.83067	1.86e-15	4.13e-14
SHROOM4	2.21703	4.97187	1.87e-15	4.13e-14
USP2	-2.36584	2.07979	1.96e-15	4.34e-14
KCNAB1	-1.91397	0.47375	2.12e-15	4.67e-14
RGMA	-2.53863	3.28858	2.22e-15	4.88e-14
RNF11	-1.17623	5.7304	2.25e-15	4.94e-14
STUM	-3.32118	1.8068	2.32e-15	5.1e-14
ADAMTSL1	-2.15519	2.19851	2.39e-15	5.25e-14
TGFB1I1	-1.74883	5.14639	2.4e-15	5.25e-14
CARD14	3.56893	2.41077	2.6e-15	5.7e-14
NAT10	1.30886	6.73247	2.67e-15	5.84e-14
MOBP	-2.64418	-2.53003	2.71e-15	5.92e-14
CD48	-2.19845	3.12813	2.77e-15	6.05e-14
BMP2	-1.93344	4.30727	2.84e-15	6.2e-14
ASCL2	4.68721	7.47738	2.9e-15	6.31e-14
MEF2C	-1.80901	3.59197	2.96e-15	6.44e-14
SOBP	-2.02994	2.10834	3.01e-15	6.53e-14
NOP2	1.6565	6.20576	3.11e-15	6.75e-14
FAM46C	-2.09768	4.60058	3.15e-15	6.81e-14
DHRS9	-3.22981	4.19457	3.16e-15	6.84e-14
SCNN1G	-3.87808	1.03075	3.18e-15	6.86e-14
NKD2	4.68382	5.2433	3.35e-15	7.23e-14
SMPD1	-1.55402	5.02175	3.35e-15	7.23e-14
ANKRD33B	-2.11667	0.900547	3.56e-15	7.67e-14
SMYD5	1.26496	5.58387	3.6e-15	7.73e-14
CNR2	-2.79009	-1.28085	3.71e-15	7.98e-14
EID1	-1.29702	6.37622	3.84e-15	8.23e-14
RTKN	1.47945	6.46308	4.27e-15	9.15e-14
TCN2	-1.68834	4.44682	4.43e-15	9.48e-14
HSD3B2	-4.02895	-1.63817	4.61e-15	9.85e-14
OSBPL1A	-1.91724	4.20767	4.68e-15	9.98e-14
FGFR2	-2.49888	3.97686	4.73e-15	1.01e-13
JAKMIP3	-2.15342	-1.52461	4.82e-15	1.03e-13
ANGPT1	-2.3166	1.72622	4.83e-15	1.03e-13
HAND1	-4.64813	1.12906	5.11e-15	1.09e-13
ANKZF1	1.40052	5.58606	5.17e-15	1.1e-13
CNTNAP4	-3.88059	-3.36637	5.18e-15	1.1e-13
MT1X	-2.41491	4.56975	5.22e-15	1.11e-13
LMTK3	3.53379	2.88916	5.26e-15	1.11e-13
CPNE8	-2.07857	2.86607	5.34e-15	1.13e-13
CNTD2	5.13689	2.07287	5.39e-15	1.14e-13
SLC25A4	-1.31142	5.19949	5.72e-15	1.2e-13
BNC2	-2.48566	2.45127	5.89e-15	1.24e-13
STPG4	5.60795	0.738193	5.96e-15	1.25e-13
CD19	-2.50345	0.655148	6.38e-15	1.34e-13
ARHGAP20	-2.51379	0.191132	6.5e-15	1.36e-13
DAAM2	-1.79568	3.23679	6.52e-15	1.36e-13
CYS1	-2.38238	1.74013	6.64e-15	1.39e-13
CRYBA2	-3.0561	-1.18186	6.79e-15	1.42e-13
STON1-GTF2A1L	-3.18707	-2.94702	7.01e-15	1.46e-13
SEPT6	-1.4872	4.80709	7.13e-15	1.49e-13
TCF21	-2.04052	2.42635	7.15e-15	1.49e-13
CD3EAP	1.90042	3.31609	7.2e-15	1.5e-13
TMEM59L	-2.76198	-0.475925	7.29e-15	1.51e-13
MAFA	-2.56704	-2.8105	7.29e-15	1.51e-13
DNASE1L3	-3.06556	2.48436	7.47e-15	1.55e-13
DES	-3.78072	8.51108	7.65e-15	1.58e-13
GAB1	-1.27174	4.76591	8.06e-15	1.66e-13
MAP1A	-2.03339	3.84813	8.48e-15	1.75e-13
SGCB	-1.32149	5.06242	8.93e-15	1.84e-13
FAM49A	-2.02506	2.45284	9.27e-15	1.91e-13
GSTM2	-1.73336	2.0255	9.92e-15	2.04e-13
WDR7	-1.25803	3.5656	1e-14	2.06e-13
ILK	-1.42548	3.74417	1.02e-14	2.09e-13
SHISA3	-2.92686	1.15721	1.03e-14	2.1e-13
FDCSP	-3.84269	1.02873	1.03e-14	2.1e-13
NEDD4L	-1.32962	6.08779	1.05e-14	2.14e-13
GALNT16	-2.61646	0.826042	1.05e-14	2.15e-13
GPR26	-3.26906	-3.71735	1.07e-14	2.18e-13
DBNDD1	2.60185	4.72322	1.08e-14	2.21e-13
GLI3	-2.40101	2.41241	1.09e-14	2.22e-13
SCNN1B	-3.39715	4.48013	1.1e-14	2.24e-13
ACADS	-1.63082	5.76928	1.13e-14	2.29e-13
PTBP2	-1.61331	3.28492	1.14e-14	2.31e-13
BYSL	1.71423	5.30418	1.15e-14	2.33e-13
DDX56	1.27275	6.72296	1.35e-14	2.74e-13
NAT9	1.48252	5.33558	1.38e-14	2.8e-13
PLCD1	-1.43716	4.46889	1.44e-14	2.9e-13
TNFRSF13B	-2.99858	-0.768316	1.44e-14	2.91e-13
IGFBP6	-2.15493	3.50565	1.45e-14	2.91e-13
KCTD9	-1.61657	4.52317	1.47e-14	2.95e-13
TMEM132B	-2.42866	-0.716299	1.48e-14	2.97e-13
PRND	-3.23878	0.230691	1.55e-14	3.12e-13
ZNF626	-2.18719	0.255507	1.58e-14	3.16e-13
PPM1H	2.22609	5.65904	1.6e-14	3.21e-13
LRP8	2.48478	4.57801	1.62e-14	3.25e-13
RUVBL1	1.41505	6.32163	1.63e-14	3.25e-13
ATG9B	3.86333	2.7883	1.65e-14	3.29e-13
LIX1	-3.64073	-2.33759	1.67e-14	3.33e-13
FOXF2	-2.07664	3.20893	1.71e-14	3.41e-13
ZNF677	-2.15227	0.911038	1.73e-14	3.43e-13
ZNF25	-1.4871	2.61712	1.77e-14	3.51e-13
B3GNT7	-3.16953	6.59625	1.8e-14	3.58e-13
TRIM40	-2.63843	1.34225	1.82e-14	3.61e-13
PRKACB	-1.9631	5.88376	1.84e-14	3.64e-13
KIAA1683	-1.94303	0.99337	1.93e-14	3.82e-13
VPS4B	-1.21893	5.76208	1.95e-14	3.84e-13
RETREG1	-1.92487	5.1326	1.99e-14	3.93e-13
TTLL4	1.46087	5.22542	2e-14	3.95e-13
SOX9	2.11899	8.00859	2.01e-14	3.96e-13
CASP7	-1.30036	5.98389	2.02e-14	3.98e-13
SH3BGRL	-1.57799	6.26851	2.11e-14	4.14e-13
PLCXD3	-3.72044	-1.17279	2.14e-14	4.2e-13
C14orf132	-2.13939	2.69133	2.17e-14	4.25e-13
NEXN	-2.57446	3.58262	2.25e-14	4.41e-13
PABPC1L	3.83122	5.06676	2.29e-14	4.49e-13
CGRRF1	-1.55976	2.9618	2.37e-14	4.64e-13
PUS7	1.65506	5.17714	2.38e-14	4.64e-13
TSPAN1	-2.18943	8.52997	2.41e-14	4.7e-13
FAM189A2	-2.62338	0.321742	2.43e-14	4.73e-13
F2RL1	-1.32846	6.54224	2.46e-14	4.79e-13
CHRM4	-2.45853	-1.88269	2.65e-14	5.15e-13
PLPP3	-1.30559	5.20181	2.71e-14	5.26e-13
PABPC5	-2.27572	-1.07026	2.76e-14	5.35e-13
PAG1	-1.71739	4.88654	2.8e-14	5.42e-13
MPDZ	-2.23845	2.94098	2.84e-14	5.48e-13
DHDDS	-1.0628	5.28481	2.95e-14	5.7e-13
SLC39A10	1.84812	5.35866	2.95e-14	5.7e-13
SCHIP1	-1.9778	-1.0711	3.02e-14	5.81e-13
PIANP	-2.27885	-0.300853	3.06e-14	5.89e-13
ANK3	-1.49479	4.50053	3.1e-14	5.95e-13
SLC22A18AS	-1.9602	3.056	3.1e-14	5.95e-13
GPR34	-2.17131	2.03963	3.1e-14	5.95e-13
NTRK3	-2.87698	-0.248926	3.15e-14	6.03e-13
ARPP21	-3.49466	-3.13425	3.33e-14	6.38e-13
RORB	-2.83254	-1.64557	3.51e-14	6.72e-13
SORCS3	-3.47411	-2.97732	3.56e-14	6.8e-13
ABCB5	-3.55548	-2.39357	3.56e-14	6.8e-13
RHBDF2	1.87668	5.67544	3.6e-14	6.87e-13
OTX1	5.40289	1.50144	3.66e-14	6.96e-13
ABCD2	-2.44899	-0.866952	3.7e-14	7.03e-13
KCNQ5	-2.99527	-1.67039	3.82e-14	7.25e-13
ITM2C	-2.04541	9.29701	3.97e-14	7.53e-13
LIPI	-2.89693	-3.20926	4.05e-14	7.69e-13
CYBRD1	-2.07956	5.54275	4.12e-14	7.8e-13
ZNF483	-2.29604	-2.08823	4.17e-14	7.9e-13
CXCR5	-3.16019	-2.27868	4.18e-14	7.9e-13
HILPDA	2.28872	5.13568	4.21e-14	7.94e-13
NCS1	-1.70125	5.28046	4.27e-14	8.05e-13
PTPRH	-1.71467	5.50754	4.29e-14	8.07e-13
RTN1	-2.1187	1.4522	4.34e-14	8.17e-13
DCLK2	-1.80935	1.55881	4.39e-14	8.26e-13
DGAT2	2.25456	5.24916	4.41e-14	8.28e-13
GPR156	-2.19887	-1.85685	4.41e-14	8.28e-13
IL1RAPL1	-2.78937	-3.27122	4.59e-14	8.6e-13
GPD1L	-1.22975	5.93058	4.63e-14	8.67e-13
BMP5	-2.47461	1.35125	4.65e-14	8.69e-13
RGS10	-1.47589	4.05046	4.7e-14	8.78e-13
TCP11L1	-1.09686	2.79928	4.9e-14	9.14e-13
SLC8A2	-3.04349	0.413019	5.08e-14	9.47e-13
PAPSS2	-1.72467	6.42587	5.13e-14	9.55e-13
CELSR3	3.12366	4.643	5.21e-14	9.7e-13
MALL	-2.03833	3.64831	5.51e-14	1.02e-12
CLDN8	-4.66018	3.6001	5.73e-14	1.06e-12
SOCS6	-1.29647	4.83748	5.89e-14	1.09e-12
GJC1	-1.84836	2.69878	5.96e-14	1.1e-12
GPR183	-2.11137	2.85578	6.13e-14	1.13e-12
VAPA	-1.08425	6.717	6.15e-14	1.14e-12
TMEM41A	1.2623	5.43381	6.15e-14	1.14e-12
C16orf45	-1.78179	3.07657	6.23e-14	1.15e-12
ATIC	1.19565	7.30243	6.29e-14	1.16e-12
IL16	-1.89564	3.06107	6.35e-14	1.17e-12
SH2D7	-2.57905	-0.817205	6.79e-14	1.25e-12
METTL1	1.39224	4.62699	6.86e-14	1.26e-12
SOX4	1.95398	7.41506	7.26e-14	1.33e-12
ARHGAP15	-1.75109	1.92322	7.34e-14	1.34e-12
SCG2	-2.61671	2.11645	7.34e-14	1.34e-12
ADGRG1	1.68312	8.20014	7.44e-14	1.36e-12
BLK	-2.8783	0.0389697	7.76e-14	1.42e-12
KCNC1	-2.48254	-2.4115	7.76e-14	1.42e-12
PPM1A	-0.93165	5.87078	8.14e-14	1.48e-12
DIP2C	-1.54966	4.15768	8.36e-14	1.52e-12
MYL6	-1.27753	9.75046	8.37e-14	1.52e-12
FAM161B	-1.35472	1.83399	8.87e-14	1.61e-12
SYNE1	-1.93731	4.21345	9.46e-14	1.72e-12
NCOA4	-1.02016	7.42207	9.48e-14	1.72e-12
CPXM2	-2.67568	3.78441	9.48e-14	1.72e-12
FAM46A	-1.62757	4.73874	9.54e-14	1.73e-12
NAP1L3	-2.37614	0.490156	9.56e-14	1.73e-12
GPR22	-2.42228	-3.30269	9.65e-14	1.74e-12
FOXP2	-2.82814	2.77133	9.86e-14	1.78e-12
SLC5A6	2.20785	7.14746	9.92e-14	1.79e-12
TLX1	5.07287	1.89914	1.01e-13	1.83e-12
CD200R1	-2.07425	-0.0038863	1.08e-13	1.94e-12
RGS22	-2.79139	-2.3642	1.1e-13	1.98e-12
SLCO4C1	-3.08342	-0.337286	1.13e-13	2.04e-12
MEX3A	3.04649	4.24499	1.15e-13	2.07e-12
LRRC1	-1.01974	5.42655	1.16e-13	2.08e-12
P2RY4	-2.65242	-2.57289	1.17e-13	2.1e-12
ARHGAP10	-1.89883	3.12315	1.19e-13	2.12e-12
NOB1	1.31732	6.4264	1.22e-13	2.17e-12
EID3	-1.58308	-0.749666	1.25e-13	2.24e-12
XPO5	1.44171	6.47743	1.28e-13	2.29e-12
TRANK1	-1.56912	5.07257	1.32e-13	2.35e-12
CLVS2	-3.64538	-1.65314	1.35e-13	2.41e-12
S100A11	1.88409	8.83286	1.36e-13	2.42e-12
CHMP1B	-1.10111	5.97619	1.37e-13	2.43e-12
CAD	1.65615	6.84049	1.38e-13	2.45e-12
PDGFD	-1.72488	2.72094	1.44e-13	2.55e-12
GALNT17	-2.41727	1.02815	1.44e-13	2.55e-12
FAM151A	-1.71402	0.763707	1.56e-13	2.76e-12
LIMA1	-1.44778	7.22193	1.56e-13	2.76e-12
CBX4	1.86938	5.51609	1.57e-13	2.78e-12
PPP1R1A	-3.51239	0.978417	1.59e-13	2.8e-12
MOB3B	-1.34752	5.04729	1.6e-13	2.82e-12
ZEB2	-1.94647	4.36516	1.61e-13	2.83e-12
DZIP1	-1.8688	2.30079	1.61e-13	2.83e-12
DPF3	-2.18869	0.839476	1.64e-13	2.87e-12
LITAF	-1.06262	7.21538	1.67e-13	2.93e-12
YTHDF1	1.25421	6.79306	1.69e-13	2.96e-12
POU3F3	-3.08337	-2.38235	1.71e-13	3e-12
GABRD	3.14879	0.933837	1.71e-13	3e-12
CDC25B	2.513	7.50411	1.72e-13	3e-12
RASL12	-1.77081	3.08366	1.72e-13	3e-12
MACC1	2.53356	6.17589	1.75e-13	3.04e-12
ZNF676	-3.00158	-3.00118	1.77e-13	3.08e-12
NBPF1	-1.37	3.67632	1.8e-13	3.14e-12
AL136531.2	-1.99138	-1.01067	1.93e-13	3.36e-12
UTS2B	-2.56078	-2.58624	1.94e-13	3.37e-12
PLEKHG4	2.74293	5.50773	2e-13	3.47e-12
SAMD4A	-1.76363	3.87563	2.01e-13	3.48e-12
B3GALT1	-3.27262	1.33947	2.01e-13	3.49e-12
STX12	-1.10722	5.48224	2.02e-13	3.49e-12
CEND1	-2.24453	-1.22709	2.03e-13	3.51e-12
GIMAP7	-1.74756	2.37242	2.06e-13	3.55e-12
NDRG2	-1.38505	6.35501	2.08e-13	3.59e-12
NPY2R	-4.14073	-2.16135	2.12e-13	3.65e-12
SEMA6A	-2.2021	4.79183	2.19e-13	3.77e-12
UGT1A10	-2.76413	2.31009	2.22e-13	3.82e-12
TPX2	1.9673	7.23581	2.39e-13	4.1e-12
UBE2C	2.14856	6.70227	2.41e-13	4.13e-12
SLC16A9	-2.33997	3.61823	2.47e-13	4.24e-12
RHPN1	3.56169	5.01548	2.57e-13	4.4e-12
MAOA	-1.88509	7.0254	2.6e-13	4.46e-12
KLHL35	3.67455	2.43512	2.72e-13	4.65e-12
RASGRP2	-1.82728	1.92871	2.74e-13	4.68e-12
PRKG1	-1.71038	3.36253	2.77e-13	4.73e-12
CXCL13	-2.9408	2.41932	2.89e-13	4.93e-12
CNTN1	-3.34954	1.2681	2.92e-13	4.97e-12
ENGASE	2.0932	6.57219	2.93e-13	4.99e-12
HDAC9	-2.13419	2.21726	2.95e-13	5.01e-12
URB2	1.35513	4.82329	3e-13	5.1e-12
FCRL3	-2.78017	0.264777	3.04e-13	5.16e-12
IL1R2	-2.62038	3.64764	3.06e-13	5.19e-12
BCAS1	-2.36367	5.6784	3.09e-13	5.24e-12
ZNF692	2.01176	4.75321	3.12e-13	5.28e-12
QSOX2	1.42145	5.15765	3.13e-13	5.29e-12
CYP27B1	2.08956	2.01981	3.15e-13	5.31e-12
HM13	1.6266	8.27331	3.23e-13	5.45e-12
TRIP13	1.93321	4.85051	3.25e-13	5.47e-12
DDN	4.20235	1.896	3.26e-13	5.49e-12
RAB3C	-2.63211	-0.266667	3.29e-13	5.53e-12
RAB23	-1.62374	3.9041	3.32e-13	5.57e-12
TLR3	-1.7805	3.25522	3.42e-13	5.75e-12
FYCO1	-1.20998	5.57252	3.43e-13	5.76e-12
VPREB3	-2.83052	-0.172803	3.47e-13	5.81e-12
EVI2A	-2.24055	2.03725	3.51e-13	5.88e-12
APLN	3.5743	3.47195	3.56e-13	5.95e-12
BCL2L2	-1.09318	5.32554	3.61e-13	6.04e-12
LDHD	-2.30563	3.64593	3.68e-13	6.15e-12
PENK	-3.79487	-0.229694	3.85e-13	6.42e-12
FOLR2	-2.42591	2.91644	3.85e-13	6.42e-12
ATP11A	2.5783	6.7943	4e-13	6.66e-12
DMPK	-1.43721	4.99826	4.01e-13	6.67e-12
AKR1B10	-2.82301	4.06207	4.02e-13	6.68e-12
DLGAP2	-2.42522	-2.92148	4.03e-13	6.68e-12
ATP6V0D2	-2.26672	0.405466	4.07e-13	6.75e-12
KIF5A	-2.55279	1.00338	4.36e-13	7.22e-12
NR4A3	-2.55861	2.67281	4.37e-13	7.23e-12
SLC7A5	3.00396	7.81629	4.55e-13	7.53e-12
KRT23	7.88199	6.79321	4.85e-13	8.02e-12
TOP1MT	2.1203	6.35109	4.92e-13	8.12e-12
ADH1C	-3.25888	5.18018	5.05e-13	8.33e-12
FAM162A	-1.2156	6.2329	5.08e-13	8.38e-12
FAM89A	1.71978	3.64598	5.21e-13	8.58e-12
PBX1	-1.54373	5.63397	5.22e-13	8.58e-12
FOXN3	-1.29501	5.55637	5.31e-13	8.72e-12
CACNA1H	-2.07798	4.77854	5.34e-13	8.76e-12
TMOD2	-1.89406	3.22882	5.43e-13	8.89e-12
LARGE1	-1.19471	4.69866	5.48e-13	8.97e-12
PPP1R3C	-2.62917	1.79354	5.61e-13	9.18e-12
FBXL5	-1.15445	5.88095	5.67e-13	9.27e-12
MPEG1	-1.92957	4.68888	5.84e-13	9.54e-12
PREX2	-1.81289	1.57483	5.87e-13	9.58e-12
TMEM9B	-0.986466	6.01204	5.91e-13	9.63e-12
ZMYND19	1.52722	4.96568	5.94e-13	9.67e-12
UGT2B11	-3.3869	-3.2094	6.33e-13	1.03e-11
HRK	-3.30222	-2.23468	6.41e-13	1.04e-11
INHBA	4.4576	5.1879	6.5e-13	1.06e-11
AXIN2	2.84839	7.51234	6.56e-13	1.06e-11
ZDHHC9	1.54642	7.45735	6.65e-13	1.08e-11
IFITM1	2.85122	8.45817	6.68e-13	1.08e-11
EMP1	-1.83554	6.88582	6.78e-13	1.1e-11
LRRK2	-2.31527	1.86115	7.01e-13	1.13e-11
C18orf32	-1.13023	2.42049	7.08e-13	1.14e-11
RPS6KL1	1.85953	3.53251	7.23e-13	1.17e-11
AQP4	-3.82674	-3.14959	7.23e-13	1.17e-11
EBF1	-1.78549	1.73427	7.34e-13	1.18e-11
PAQR4	2.02955	5.20289	7.51e-13	1.21e-11
VEGFA	1.82663	7.5974	7.52e-13	1.21e-11
ZNF208	-2.26467	-1.9341	7.71e-13	1.24e-11
LILRB5	-2.2214	1.79783	7.8e-13	1.25e-11
C4orf19	-1.48349	4.19081	7.99e-13	1.28e-11
NR5A2	-1.9172	3.83581	8.1e-13	1.3e-11
MPPED2	-2.41821	-0.514241	8.28e-13	1.32e-11
RUNX1	1.68695	6.32323	8.37e-13	1.34e-11
PIK3CG	-2.05531	1.5636	8.45e-13	1.35e-11
OSBPL3	1.8632	5.43243	8.51e-13	1.36e-11
HOXD12	-3.17875	-1.08633	8.64e-13	1.38e-11
LGR4	-1.30101	6.19388	8.65e-13	1.38e-11
KCTD8	-3.44802	-3.12562	8.65e-13	1.38e-11
PPP1R16B	-1.81349	2.9391	8.81e-13	1.4e-11
SLC8A3	-2.07131	-2.13522	9.32e-13	1.48e-11
ARHGEF9	-0.944776	4.5381	9.38e-13	1.49e-11
MPC1	-1.39303	5.17901	9.47e-13	1.5e-11
GNG11	-1.66571	3.74759	9.64e-13	1.53e-11
SKIDA1	-2.02538	-1.36714	9.72e-13	1.54e-11
HS3ST6	-3.6822	-2.31046	9.77e-13	1.54e-11
CLIC2	-1.87451	2.49569	9.86e-13	1.56e-11
KLHDC1	-1.77819	0.20483	1.01e-12	1.59e-11
XRCC2	2.14978	3.29403	1.01e-12	1.59e-11
RIPK2	1.36356	4.80479	1.02e-12	1.6e-11
ACTR3B	1.45575	3.57359	1.03e-12	1.62e-11
FCMR	-1.81236	2.27086	1.03e-12	1.62e-11
SCGB2A1	-3.1722	0.140084	1.09e-12	1.71e-11
ST6GALNAC3	-1.79208	1.22657	1.09e-12	1.72e-11
PRNP	-1.71661	6.10497	1.1e-12	1.73e-11
PDE3A	-2.13827	4.84135	1.12e-12	1.75e-11
TESK2	-1.24881	3.04179	1.13e-12	1.77e-11
BACH2	-2.29942	0.73637	1.16e-12	1.82e-11
CLEC17A	-2.793	-1.65821	1.18e-12	1.85e-11
FBXO30	-1.12917	4.33276	1.18e-12	1.85e-11
PERM1	3.62132	0.857518	1.2e-12	1.88e-11
PALM	-2.01183	3.12506	1.22e-12	1.89e-11
FNIP2	-1.21097	5.24906	1.22e-12	1.91e-11
PXMP2	-1.40098	4.08761	1.24e-12	1.94e-11
GYPC	-1.8445	3.34098	1.25e-12	1.94e-11
ORC6	2.01215	4.03626	1.25e-12	1.95e-11
CILP	-3.0777	2.71311	1.27e-12	1.96e-11
TGIF2	1.91043	5.60314	1.3e-12	2.02e-11
UNC5CL	3.19457	4.21495	1.31e-12	2.03e-11
PDE6A	-2.82705	0.806388	1.34e-12	2.08e-11
PHOX2A	-3.21854	-2.45964	1.35e-12	2.08e-11
MMP11	4.88257	7.09552	1.36e-12	2.11e-11
TINCR	-2.45	0.0620011	1.38e-12	2.13e-11
CD163L1	-2.07735	2.92331	1.42e-12	2.2e-11
ATP5A1	-1.11829	8.71705	1.44e-12	2.22e-11
ZYG11B	-1.07386	4.78758	1.44e-12	2.22e-11
NUDT11	-2.15416	-0.29831	1.46e-12	2.25e-11
ENOX1	-1.9059	0.68671	1.51e-12	2.32e-11
CPT2	-1.06082	5.12116	1.54e-12	2.36e-11
RNF125	-1.86767	3.09893	1.6e-12	2.45e-11
GUCY1A3	-2.17896	3.78692	1.61e-12	2.46e-11
CSE1L	1.59983	7.72749	1.61e-12	2.47e-11
ANKRD13A	-0.861847	5.36049	1.62e-12	2.48e-11
TARBP1	1.46901	5.80316	1.63e-12	2.5e-11
NPFFR1	3.16476	2.41014	1.7e-12	2.59e-11
FSIP2	-2.32144	1.27221	1.79e-12	2.74e-11
TRPV3	-2.51275	0.845626	1.8e-12	2.74e-11
TUB	-2.23685	1.19892	1.8e-12	2.74e-11
PPP1R12A	-1.14757	5.81376	1.81e-12	2.76e-11
NAP1L5	-1.63638	1.39011	1.82e-12	2.77e-11
C2orf70	3.03198	2.63166	1.84e-12	2.8e-11
TNFSF12	-1.49568	3.67299	1.97e-12	2.99e-11
ADD1	-0.717961	7.50922	1.98e-12	3e-11
CHST8	-2.61522	-2.95186	1.98e-12	3e-11
HOXD1	-2.50762	-0.919188	2e-12	3.02e-11
POLM	1.32652	4.79598	2.04e-12	3.09e-11
IGFL4	5.28404	1.32238	2.05e-12	3.11e-11
PYCR1	2.01102	7.07831	2.06e-12	3.12e-11
LYPD8	-2.92901	5.35955	2.08e-12	3.14e-11
CNRIP1	-1.66157	2.37757	2.17e-12	3.27e-11
CAPN10	1.29393	4.85224	2.22e-12	3.35e-11
GPR18	-1.91146	-0.755519	2.26e-12	3.4e-11
CWH43	-3.34708	2.51002	2.27e-12	3.41e-11
CD300LG	-3.51437	-1.89016	2.27e-12	3.41e-11
DHX34	1.85406	5.5762	2.38e-12	3.57e-11
KITLG	-1.6035	4.60114	2.53e-12	3.8e-11
EDN3	-2.58971	3.49033	2.6e-12	3.9e-11
SLC9A2	-2.40551	4.44562	2.65e-12	3.97e-11
TUBB2A	-1.45851	3.37953	2.67e-12	3.99e-11
FHL5	-1.85812	-0.0252395	2.74e-12	4.09e-11
PPP3CB	-0.949022	5.28808	2.75e-12	4.11e-11
CSTF1	1.08517	5.72944	2.93e-12	4.37e-11
CASQ1	-2.41335	-1.63594	3.02e-12	4.51e-11
CDK5RAP1	1.29001	5.46991	3.07e-12	4.58e-11
PCDH7	-2.16427	3.45266	3.1e-12	4.61e-11
FIGN	-2.10078	-0.298551	3.19e-12	4.75e-11
2020-03-08	-1.00844	5.01991	3.29e-12	4.89e-11
GHR	-2.65267	2.45949	3.3e-12	4.9e-11
TMEM132A	2.58913	5.52791	3.37e-12	5e-11
CALY	-2.84321	-1.5587	3.43e-12	5.08e-11
KIF18B	1.96406	4.6523	3.47e-12	5.15e-11
CST1	8.13407	5.06897	3.49e-12	5.16e-11
CD1C	-2.18631	0.463537	3.55e-12	5.25e-11
NLGN3	-1.72475	0.501887	3.71e-12	5.49e-11
SPINK5	-2.46792	3.15385	3.92e-12	5.78e-11
ADAT2	1.64652	4.0246	3.95e-12	5.82e-11
FCRL1	-3.13778	-1.05529	3.95e-12	5.82e-11
LEMD1	6.42932	2.12696	4.03e-12	5.94e-11
DCN	-2.22348	7.94809	4.05e-12	5.95e-11
SLC3A2	1.48517	7.76245	4.05e-12	5.95e-11
PTP4A1	-1.24291	7.73679	4.34e-12	6.38e-11
ZNF229	-2.23416	-0.575089	4.36e-12	6.4e-11
PMP22	-1.60996	5.59453	4.36e-12	6.4e-11
SV2B	-2.53828	0.100414	4.47e-12	6.55e-11
RNF183	4.02258	2.41241	4.49e-12	6.57e-11
CDKL2	-2.41598	-0.658596	4.5e-12	6.58e-11
ADRB2	-2.03651	-0.274407	4.61e-12	6.73e-11
CCDC86	1.39099	5.40973	4.69e-12	6.85e-11
RELN	-2.90957	1.12785	4.76e-12	6.95e-11
SAMD10	2.06912	4.3342	4.87e-12	7.1e-11
GRIA3	-2.37758	-1.41765	5.25e-12	7.64e-11
CAMK2A	-2.29741	-1.33087	5.26e-12	7.66e-11
AZGP1	3.8578	6.49301	5.4e-12	7.85e-11
DYNC1I1	-2.66402	1.072	5.43e-12	7.89e-11
DSEL	-1.98687	0.805324	5.45e-12	7.91e-11
GRHL3	4.67185	2.81311	5.47e-12	7.94e-11
FAM107B	-1.57861	5.40228	5.5e-12	7.97e-11
SFTPA1	-4.26029	-1.67578	5.54e-12	8.02e-11
TRMT1	1.73151	5.84186	5.62e-12	8.13e-11
CNST	-0.919963	4.73576	5.62e-12	8.13e-11
SMOX	2.33623	4.85907	5.83e-12	8.42e-11
SCN4A	-2.49857	-1.28173	5.88e-12	8.48e-11
EVA1A	3.81613	3.31511	5.88e-12	8.49e-11
SECISBP2L	-1.32473	4.84602	6.01e-12	8.66e-11
RNF138	-1.1314	4.64247	6.01e-12	8.66e-11
P2RY8	-1.7663	2.13816	6.03e-12	8.68e-11
FSIP1	-2.32503	-0.329225	6.07e-12	8.73e-11
SNAP25	-2.98026	-0.0509436	6.27e-12	9.01e-11
AMPD2	1.35297	5.9784	6.27e-12	9.01e-11
ZNF473	1.142	3.89913	6.29e-12	9.02e-11
TMEM63A	1.8047	7.9633	6.42e-12	9.2e-11
FBXO41	2.19426	4.51854	6.6e-12	9.46e-11
FAM124A	-2.06503	1.30906	6.93e-12	9.92e-11
NWD2	-2.70123	-1.08666	6.95e-12	9.93e-11
SLC35D1	-1.29078	6.06856	7.04e-12	1.01e-10
SDHD	-1.27681	6.26691	7.05e-12	1.01e-10
PPM1L	-1.53548	3.78008	7.27e-12	1.04e-10
ANKRD13B	2.51207	4.41701	7.3e-12	1.04e-10
GALNT6	2.21726	6.47163	7.41e-12	1.05e-10
EML5	-2.48199	-1.88298	7.42e-12	1.06e-10
STRA6	6.05754	4.14716	7.5e-12	1.07e-10
PAPPA2	-2.8767	-0.0463177	7.59e-12	1.08e-10
GIMAP1	-1.51654	1.69635	7.71e-12	1.09e-10
POU2F2	-1.76609	2.17851	7.78e-12	1.1e-10
C6orf223	3.8348	5.55144	7.91e-12	1.12e-10
FOSB	-2.76557	5.24827	7.97e-12	1.13e-10
SPERT	7.09255	0.0416449	8.11e-12	1.15e-10
PUS1	1.72293	5.76929	8.2e-12	1.16e-10
SKA3	2.12989	4.8855	8.39e-12	1.18e-10
VSNL1	3.43538	4.93548	8.51e-12	1.2e-10
KIAA0907	1.50068	5.70703	8.51e-12	1.2e-10
CCNO	3.61986	3.2144	8.71e-12	1.23e-10
ARHGEF6	-1.58438	3.34756	8.87e-12	1.25e-10
RASGEF1C	-3.10165	-1.91836	9.13e-12	1.28e-10
SLC10A4	-2.2032	-1.62132	9.33e-12	1.31e-10
HSPB2	-2.01736	-0.804246	9.52e-12	1.34e-10
TMEM59	-1.12746	8.24553	9.54e-12	1.34e-10
TNFRSF13C	-2.2315	1.1382	9.69e-12	1.36e-10
ENTPD3	-2.69548	0.322825	9.69e-12	1.36e-10
FLVCR2	-1.49408	2.47221	9.74e-12	1.36e-10
PHLDB2	-1.96031	3.48005	9.81e-12	1.37e-10
ZNF154	-1.53125	0.748935	9.86e-12	1.38e-10
GPR15	-3.11089	0.572223	9.98e-12	1.39e-10
CHRNB4	-2.17176	-1.13689	1.04e-11	1.45e-10
FABP2	-2.93534	3.42805	1.05e-11	1.47e-10
ZCCHC12	-1.98935	-1.24807	1.06e-11	1.47e-10
CFAP157	2.1545	1.99909	1.06e-11	1.48e-10
RBM28	1.20268	5.37335	1.07e-11	1.48e-10
FXYD5	2.26383	7.0571	1.08e-11	1.5e-10
MORC2	0.981331	5.70121	1.11e-11	1.54e-10
NKRF	1.49367	4.317	1.13e-11	1.57e-10
MFSD12	1.97561	6.15452	1.13e-11	1.57e-10
MOGS	1.03074	6.64309	1.13e-11	1.57e-10
SLC22A5	-1.10467	4.71481	1.15e-11	1.59e-10
MYC	2.14245	8.41509	1.15e-11	1.59e-10
MTMR9	-1.36427	3.16646	1.16e-11	1.6e-10
CCT6A	1.13416	8.215	1.2e-11	1.66e-10
TMEM130	-2.42756	0.00704111	1.21e-11	1.67e-10
OLFML2A	-1.46849	4.44468	1.25e-11	1.72e-10
KIRREL3	-2.28695	-0.545761	1.25e-11	1.73e-10
FRMD4B	-1.33292	4.04565	1.26e-11	1.74e-10
KCNT2	-2.28836	-1.04862	1.27e-11	1.74e-10
ZG16	-3.90858	7.45457	1.3e-11	1.79e-10
EGFL6	3.59649	2.00833	1.3e-11	1.79e-10
LRAT	-3.27816	-1.30614	1.31e-11	1.79e-10
NAALAD2	-1.90643	-0.625755	1.32e-11	1.81e-10
LRRN2	-2.48208	2.62554	1.33e-11	1.82e-10
C2	2.60013	6.1185	1.34e-11	1.83e-10
GAS7	-1.84191	4.37094	1.37e-11	1.87e-10
MMP7	6.7019	5.97617	1.39e-11	1.89e-10
SH3TC2	2.87079	3.52144	1.39e-11	1.9e-10
LINC00675	-1.74858	4.59924	1.39e-11	1.9e-10
GRIA2	-2.85152	-3.41121	1.46e-11	1.98e-10
GNPTAB	-0.992604	5.8548	1.46e-11	1.98e-10
C2CD4A	4.32528	4.59648	1.47e-11	2e-10
ZNF132	-1.35555	0.884171	1.48e-11	2.01e-10
MEGF10	-2.48717	-1.2711	1.48e-11	2.01e-10
PAK3	-2.15875	-1.0147	1.49e-11	2.02e-10
KCTD12	-1.922	5.89812	1.52e-11	2.06e-10
WDR74	1.38078	5.33479	1.55e-11	2.11e-10
CST2	6.30203	1.21929	1.57e-11	2.13e-10
MYPN	-2.54867	-1.18574	1.6e-11	2.17e-10
ABCA10	-2.07929	0.0426079	1.63e-11	2.2e-10
VSIG2	-2.96801	5.2353	1.65e-11	2.23e-10
FCRL2	-2.65078	-0.246077	1.69e-11	2.28e-10
GRINA	2.10509	8.25879	1.71e-11	2.3e-10
CCL21	-2.67114	4.40055	1.71e-11	2.31e-10
NTMT1	1.32996	5.07292	1.72e-11	2.32e-10
ACTR5	1.32906	4.36807	1.74e-11	2.34e-10
F13A1	-2.44954	4.1297	1.78e-11	2.39e-10
MLXIPL	3.58128	5.80954	1.82e-11	2.45e-10
TMEM171	-1.93165	4.02455	1.89e-11	2.54e-10
EXOSC5	1.75745	5.56878	1.92e-11	2.58e-10
STAB2	-2.08013	-0.0510651	1.92e-11	2.58e-10
OXTR	2.67366	1.28428	1.93e-11	2.58e-10
ZNF382	-1.60024	-0.0397844	1.94e-11	2.6e-10
MDM1	-1.24146	3.02958	1.97e-11	2.64e-10
CPEB2	-1.30094	4.0812	1.98e-11	2.64e-10
CNKSR2	-2.32236	-1.07517	2.02e-11	2.7e-10
CMTM8	1.49096	4.23797	2.03e-11	2.71e-10
NNAT	-2.52782	1.82326	2.04e-11	2.72e-10
CEACAM7	-2.97402	8.11542	2.04e-11	2.72e-10
CCDC152	-2.19997	0.858338	2.05e-11	2.74e-10
KRT20	-2.30865	8.48917	2.13e-11	2.83e-10
CCT3	1.05875	8.64787	2.13e-11	2.84e-10
RBM47	-1.0639	7.23408	2.14e-11	2.84e-10
ZNF671	-1.60548	0.890464	2.14e-11	2.85e-10
TNS2	-1.27539	5.18758	2.19e-11	2.91e-10
PDZRN3	-1.82065	4.35689	2.2e-11	2.92e-10
PHF24	-2.82153	-1.71336	2.23e-11	2.96e-10
SHMT2	1.51657	7.43302	2.37e-11	3.14e-10
HJURP	1.64877	4.76715	2.44e-11	3.23e-10
ATP2B1	-1.21787	5.78198	2.44e-11	3.23e-10
SDCCAG3	1.34435	5.90148	2.53e-11	3.34e-10
FLVCR1	1.37568	4.89493	2.59e-11	3.43e-10
C11orf84	1.47877	4.73398	2.62e-11	3.46e-10
BCL10	-1.14565	5.23139	2.63e-11	3.46e-10
HADHB	-0.82401	6.74238	2.7e-11	3.55e-10
RUNX1T1	-1.92185	1.76942	2.71e-11	3.57e-10
PLEKHB2	-0.77168	7.3749	2.73e-11	3.59e-10
KLF6	-1.16176	7.52914	2.76e-11	3.63e-10
SF3B3	1.09985	7.96272	2.77e-11	3.64e-10
SOCS2	-1.41823	3.4748	2.78e-11	3.65e-10
CORO2B	-2.13193	0.601201	2.79e-11	3.66e-10
GARS	1.21349	7.49485	2.86e-11	3.75e-10
TUNAR	-2.76133	-3.51581	2.88e-11	3.78e-10
RNF185	-0.74339	4.82717	2.95e-11	3.86e-10
TRIM27	1.08645	6.55402	3.02e-11	3.96e-10
WDR4	1.78823	4.71735	3.04e-11	3.98e-10
SLC25A20	-1.10075	4.54369	3.06e-11	3.99e-10
DUSP26	-2.37614	-1.28101	3.06e-11	4e-10
KIAA1211	-1.81496	3.65673	3.07e-11	4e-10
CAMK2D	-1.18097	5.59722	3.11e-11	4.05e-10
STARD9	-1.57726	2.70856	3.11e-11	4.06e-10
FAM181B	-2.50335	-1.98462	3.13e-11	4.07e-10
PINK1	-1.20818	4.70487	3.16e-11	4.11e-10
HAUS5	1.29608	4.57674	3.19e-11	4.15e-10
E2F1	1.93579	5.27175	3.2e-11	4.15e-10
NDN	-1.72581	3.53953	3.22e-11	4.18e-10
WDR78	-1.80504	1.56715	3.25e-11	4.21e-10
ZNF667	-1.93794	-0.528741	3.3e-11	4.28e-10
DPYD	-1.96718	3.13903	3.31e-11	4.28e-10
NCOA1	-0.959659	5.38078	3.39e-11	4.38e-10
BTK	-1.82275	1.85665	3.4e-11	4.4e-10
NOTCH2NL	-1.78427	-2.47773	3.4e-11	4.4e-10
PCSK5	-1.99922	3.87024	3.47e-11	4.48e-10
PPARGC1B	-1.2694	4.20611	3.52e-11	4.54e-10
FJX1	2.84818	2.66299	3.54e-11	4.57e-10
SVEP1	-1.86632	3.61313	3.63e-11	4.68e-10
TARS2	0.970332	5.32748	3.68e-11	4.74e-10
VIPR2	-2.16776	0.0396033	3.78e-11	4.86e-10
EIF3B	1.32286	8.54292	3.83e-11	4.92e-10
C1orf210	-1.25924	4.73468	3.87e-11	4.97e-10
THBS4	-3.22326	4.14232	3.93e-11	5.05e-10
LGALS4	-1.50334	10.3785	4.03e-11	5.17e-10
NHSL2	-2.20581	-0.544166	4.05e-11	5.19e-10
NONO	1.04766	8.89892	4.05e-11	5.19e-10
OR51E2	-2.02571	0.460225	4.05e-11	5.19e-10
SECTM1	-1.99567	4.57623	4.1e-11	5.24e-10
LY9	-2.12306	0.634245	4.11e-11	5.24e-10
SUCLG2	-1.12922	6.889	4.12e-11	5.27e-10
TRPC4	-1.75961	-0.244386	4.15e-11	5.29e-10
MAGI2	-1.58945	1.65557	4.37e-11	5.58e-10
CPNE1	2.18275	8.16497	4.39e-11	5.59e-10
MTMR10	-1.06822	4.39394	4.43e-11	5.64e-10
CAVIN1	-1.64713	7.11669	4.44e-11	5.65e-10
CCDC169	-3.08638	-1.8424	4.45e-11	5.65e-10
CD177	-3.60394	5.58228	4.5e-11	5.71e-10
TTYH3	2.05455	7.87357	4.51e-11	5.72e-10
CHPF	2.01437	7.49023	4.54e-11	5.76e-10
TROAP	2.05801	4.85653	4.64e-11	5.87e-10
SYNJ2BP	-1.07487	5.20637	4.64e-11	5.87e-10
UBFD1	0.922413	6.067	4.66e-11	5.89e-10
MROH2B	-3.6528	-3.62006	4.67e-11	5.91e-10
CD160	-1.86828	-0.963381	4.69e-11	5.92e-10
CCDC158	-2.17134	-1.63921	4.75e-11	6e-10
IL11RA	-1.4038	2.84596	4.8e-11	6.06e-10
GPX3	-2.0877	5.37147	4.85e-11	6.12e-10
IER5L	2.69456	4.23816	4.86e-11	6.13e-10
SPINK2	-2.93506	-1.68635	4.87e-11	6.13e-10
COL7A1	3.72646	5.36335	4.88e-11	6.14e-10
FBXO8	-0.88276	4.07805	4.89e-11	6.14e-10
KCNIP1	-2.50095	-2.51163	4.95e-11	6.22e-10
UGT2B17	-3.68601	5.56397	4.96e-11	6.22e-10
KLK6	8.65975	4.67955	5.02e-11	6.3e-10
GALNT12	-1.44613	5.49789	5.1e-11	6.39e-10
FEM1B	-0.818076	5.71967	5.15e-11	6.46e-10
MEST	1.37187	6.35001	5.33e-11	6.68e-10
RRP9	1.57469	5.80062	5.4e-11	6.76e-10
CACNA1A	-1.73651	-0.340865	5.46e-11	6.82e-10
ACSBG1	-1.58811	-1.0552	5.48e-11	6.85e-10
FOXF1	-1.61593	4.4086	5.5e-11	6.86e-10
KIAA1257	3.22966	2.23424	5.5e-11	6.86e-10
SRL	-1.81392	-0.598599	5.54e-11	6.9e-10
SND1	1.16018	8.59318	5.55e-11	6.91e-10
TTC28	-1.51149	3.27232	5.69e-11	7.09e-10
KIAA0513	-1.59792	3.97532	5.75e-11	7.15e-10
PLCG2	-1.66751	3.38827	5.75e-11	7.15e-10
CA4	-3.4894	5.36227	5.76e-11	7.15e-10
NIM1K	-1.51271	-1.44182	5.89e-11	7.31e-10
ZSWIM6	-0.984673	4.11668	5.91e-11	7.33e-10
P3H2	-2.07176	3.96109	6.02e-11	7.47e-10
AGTR1	-3.3748	0.919756	6.07e-11	7.52e-10
HCN4	-2.61073	-3.12076	6.17e-11	7.63e-10
SQOR	-1.31098	6.42031	6.22e-11	7.7e-10
ZBTB47	-1.41867	3.70124	6.31e-11	7.8e-10
TBC1D24	1.20951	4.07673	6.4e-11	7.9e-10
MTFR1L	-0.887689	5.11159	6.48e-11	7.99e-10
POP1	1.59893	4.03986	6.48e-11	7.99e-10
FAXC	-2.39319	1.23619	6.48e-11	7.99e-10
SCLY	1.71852	2.44377	6.49e-11	7.99e-10
ACADM	-1.31361	5.30331	6.6e-11	8.12e-10
RFC3	1.68086	5.34082	6.7e-11	8.24e-10
FTSJ1	1.39184	5.83665	6.71e-11	8.25e-10
DHX37	1.20796	5.60233	6.77e-11	8.32e-10
BRAT1	1.57908	6.58248	6.81e-11	8.36e-10
CLDN2	6.63618	7.04236	6.86e-11	8.41e-10
ASB8	-0.726126	4.69191	6.96e-11	8.54e-10
SULT1A1	-1.73312	4.5147	7e-11	8.57e-10
SASH1	-1.20269	4.20304	7.02e-11	8.6e-10
PDCD2L	1.39077	3.60314	7.06e-11	8.63e-10
CPEB3	-1.2423	2.37609	7.07e-11	8.64e-10
LY6H	-2.65796	-0.583818	7.24e-11	8.84e-10
LIME1	2.4478	2.31731	7.32e-11	8.94e-10
SLC30A8	-2.55572	-3.15943	7.34e-11	8.95e-10
PLAC8	-2.45488	5.52365	7.4e-11	9.02e-10
AC009163.2	-2.94463	-1.85969	7.57e-11	9.22e-10
ARID3A	2.95282	5.99559	7.85e-11	9.55e-10
SSFA2	-0.969138	7.34937	8e-11	9.73e-10
LRRTM2	-1.59167	-1.4448	8.22e-11	9.99e-10
C1orf115	-1.71899	4.93167	8.28e-11	1.01e-09
ARHGAP44	-1.81255	4.45786	8.38e-11	1.02e-09
PLSCR4	-1.54779	4.11395	8.43e-11	1.02e-09
PLS1	-1.31071	7.54728	8.48e-11	1.03e-09
GTPBP3	1.44069	4.6602	8.63e-11	1.04e-09
FAM8A1	-1.03665	5.49877	8.68e-11	1.05e-09
ANAPC7	0.949698	5.86633	8.83e-11	1.07e-09
MEF2A	-0.961034	4.77747	8.88e-11	1.07e-09
ZNF121	1.6042	5.32748	8.89e-11	1.07e-09
GNA11	-1.09969	7.13605	8.94e-11	1.08e-09
GABRE	2.91658	5.43893	9.06e-11	1.09e-09
FAM218A	-2.35259	-2.25892	9.18e-11	1.11e-09
SLC25A12	-0.838611	4.51403	9.25e-11	1.11e-09
C5orf30	-1.19223	4.8504	9.39e-11	1.13e-09
STIM1	-0.875282	5.87656	9.47e-11	1.14e-09
HVCN1	-1.44853	1.64426	9.47e-11	1.14e-09
PKP1	4.53594	3.84277	9.63e-11	1.16e-09
NLE1	1.50386	5.33867	9.69e-11	1.16e-09
SLC38A7	1.06076	4.61732	9.74e-11	1.17e-09
AUNIP	2.14794	2.60217	9.93e-11	1.19e-09
CD1D	-1.60396	1.62468	1.01e-10	1.21e-09
HECTD2	-1.67791	1.90184	1.01e-10	1.21e-09
PLOD3	1.67235	7.9266	1.01e-10	1.21e-09
UBAP2L	0.892284	7.40718	1.01e-10	1.21e-09
MS4A2	-2.34672	0.351809	1.03e-10	1.23e-09
SRI	-1.1333	7.5522	1.04e-10	1.24e-09
SLIT2	-2.40123	2.67875	1.07e-10	1.28e-09
PCDH10	-3.07595	-1.5982	1.07e-10	1.28e-09
UGT2A3	-2.99767	4.33435	1.11e-10	1.32e-09
IQGAP3	1.98443	6.2279	1.11e-10	1.32e-09
COL11A1	5.52333	5.18524	1.13e-10	1.34e-09
KLHL10	-2.12667	-3.27756	1.14e-10	1.36e-09
AGL	-1.08753	4.74941	1.16e-10	1.38e-09
AURKA	1.63445	5.8358	1.18e-10	1.4e-09
LCN10	-2.58091	-3.12949	1.19e-10	1.41e-09
OGFR	1.41469	6.32476	1.2e-10	1.42e-09
SIGLEC6	-2.25829	-1.49267	1.2e-10	1.43e-09
PPRC1	1.22919	6.18175	1.21e-10	1.43e-09
FAXDC2	-1.8709	4.1951	1.24e-10	1.47e-09
TRAP1	1.50449	7.12796	1.24e-10	1.47e-09
STC2	3.40699	5.12385	1.25e-10	1.48e-09
DDX55	1.13847	4.71205	1.25e-10	1.48e-09
TSHZ1	-1.18737	4.86787	1.27e-10	1.5e-09
DTNA	-2.27182	2.49038	1.28e-10	1.51e-09
UTP4	1.10239	6.1232	1.28e-10	1.51e-09
LZTS3	2.53441	5.60061	1.31e-10	1.54e-09
SNRK	-0.926814	4.79281	1.32e-10	1.56e-09
SLC12A8	1.22731	4.64827	1.33e-10	1.56e-09
NEK7	-1.24151	5.69352	1.36e-10	1.6e-09
FEZ2	-1.03301	4.97794	1.37e-10	1.61e-09
COL10A1	7.52345	4.66958	1.39e-10	1.63e-09
GCOM1	-1.63798	0.0151698	1.42e-10	1.66e-09
ZC3HAV1L	2.22225	3.25125	1.43e-10	1.67e-09
C1QTNF2	-1.6226	0.635634	1.44e-10	1.69e-09
EME1	1.79489	2.23677	1.47e-10	1.72e-09
HSP90AB1	1.16206	10.6891	1.47e-10	1.72e-09
TBRG4	1.33757	7.3814	1.49e-10	1.74e-09
DISP2	-1.83291	2.47609	1.51e-10	1.76e-09
MTG2	1.38067	5.84406	1.53e-10	1.78e-09
MFAP4	-2.07114	5.94951	1.53e-10	1.79e-09
NPR1	-1.59827	2.23698	1.54e-10	1.8e-09
SCD	2.28348	9.09162	1.55e-10	1.8e-09
KATNAL1	-1.60833	2.78291	1.55e-10	1.81e-09
GNAI1	-1.63835	3.73624	1.57e-10	1.83e-09
TNNT3	-3.04251	-2.4253	1.57e-10	1.83e-09
RGS5	-1.65734	6.57138	1.58e-10	1.83e-09
TMEM161A	1.72444	5.82985	1.59e-10	1.85e-09
NUGGC	-2.5812	0.0863694	1.61e-10	1.87e-09
FBLIM1	-0.870343	6.52991	1.64e-10	1.9e-09
MEP1B	-2.67939	-0.53643	1.64e-10	1.9e-09
KLRF1	-2.21351	-2.2348	1.67e-10	1.93e-09
CCL28	-2.1956	5.06473	1.69e-10	1.95e-09
B3GNT5	-1.23316	4.99287	1.69e-10	1.95e-09
HGH1	1.81444	5.97491	1.78e-10	2.06e-09
AKAP7	-1.87071	3.60582	1.81e-10	2.09e-09
FECH	-1.16507	3.73712	1.83e-10	2.11e-09
RTL10	1.58208	5.18846	1.83e-10	2.12e-09
ZMIZ2	1.44784	7.61944	1.84e-10	2.12e-09
MADCAM1	-2.06476	0.892899	1.84e-10	2.12e-09
TSACC	2.21705	-0.736636	1.85e-10	2.13e-09
MCIDAS	4.22741	-0.0291323	1.86e-10	2.15e-09
NR2C2AP	1.26451	4.93014	1.87e-10	2.15e-09
LY6G6F	6.22258	-1.29504	1.89e-10	2.17e-09
NOM1	0.969072	5.02788	1.9e-10	2.18e-09
RASSF8	-2.04908	2.8542	1.96e-10	2.25e-09
PBXIP1	-1.07126	6.48288	2.01e-10	2.3e-09
PBX4	2.49678	2.07338	2.02e-10	2.32e-09
SPOP	-0.8449	5.81078	2.02e-10	2.32e-09
BMPR1A	-0.933716	4.77849	2.08e-10	2.39e-09
ATAT1	1.39225	4.1212	2.1e-10	2.41e-09
FMO5	-1.77817	4.43428	2.15e-10	2.45e-09
LIMK1	1.36272	5.74096	2.18e-10	2.49e-09
B3GNTL1	1.78253	2.97014	2.18e-10	2.49e-09
NKPD1	3.43344	0.0785564	2.18e-10	2.49e-09
FAM212B	-1.34657	2.42586	2.19e-10	2.5e-09
PAMR1	-1.54005	2.79781	2.21e-10	2.52e-09
ST3GAL3	-1.17946	2.44864	2.23e-10	2.54e-09
TRPC1	-1.86667	1.14222	2.26e-10	2.57e-09
EVPL	2.29134	7.03905	2.26e-10	2.57e-09
PDRG1	1.54833	5.49862	2.28e-10	2.59e-09
ABCD3	-0.990343	6.09506	2.39e-10	2.71e-09
LRRN4CL	-1.80044	1.71518	2.39e-10	2.72e-09
COL14A1	-1.89585	5.38151	2.45e-10	2.78e-09
SPATA12	2.26864	0.257102	2.46e-10	2.79e-09
CMSS1	1.36894	4.89841	2.56e-10	2.9e-09
FAM163B	-2.64847	-1.12067	2.59e-10	2.94e-09
ANLN	1.81752	5.81027	2.63e-10	2.97e-09
RRP12	1.35859	6.07892	2.65e-10	3e-09
PARM1	-1.60457	7.71057	2.67e-10	3.01e-09
CCDC78	3.78302	1.90128	2.67e-10	3.01e-09
RNF14	-0.887245	5.43835	2.69e-10	3.04e-09
HOXD13	-2.5987	2.6095	2.71e-10	3.05e-09
TNFSF15	1.86419	4.04071	2.71e-10	3.05e-09
CD79A	-2.44936	3.31372	2.71e-10	3.05e-09
C8orf46	-2.63067	-2.08386	2.72e-10	3.06e-09
PLXNA1	1.58948	6.60535	2.72e-10	3.06e-09
RECQL4	2.59551	5.8293	2.74e-10	3.08e-09
RPIA	1.12279	6.09396	2.77e-10	3.11e-09
RTEL1-TNFRSF6B	2.74801	2.70667	2.79e-10	3.13e-09
CCNG2	-1.14062	5.12347	2.81e-10	3.15e-09
RAP1B	-0.896533	5.52955	2.81e-10	3.15e-09
CDCA7	1.65433	7.36571	2.81e-10	3.15e-09
ZNF540	-1.60618	-0.432598	2.82e-10	3.16e-09
SPRY4	1.30893	5.84605	2.85e-10	3.19e-09
SLC17A5	-1.07987	5.17076	2.92e-10	3.26e-09
NCAN	-2.60509	-3.40983	2.93e-10	3.28e-09
YPEL5	-1.11356	6.09066	3.01e-10	3.36e-09
TLN1	-1.04169	8.47642	3.05e-10	3.4e-09
ZNF74	1.51835	4.47499	3.11e-10	3.46e-09
COPS7B	0.89456	5.44873	3.17e-10	3.53e-09
SIGLEC8	-2.27187	-0.252027	3.18e-10	3.54e-09
SNTB1	2.24886	6.21115	3.2e-10	3.56e-09
RHEBL1	1.95883	1.17292	3.23e-10	3.59e-09
SLC26A7	-2.11264	-1.45806	3.24e-10	3.6e-09
HOXB8	4.00233	5.04499	3.25e-10	3.61e-09
SLC7A6	1.32336	4.64201	3.26e-10	3.62e-09
GCSAM	-1.55281	1.0853	3.29e-10	3.65e-09
CRB1	-2.29406	-3.48757	3.32e-10	3.68e-09
C1QTNF3	-1.8152	2.44946	3.4e-10	3.77e-09
PPP2R3B	2.13096	4.36275	3.44e-10	3.81e-09
SIPA1L2	-1.41072	5.26287	3.6e-10	3.98e-09
TIMP1	2.02259	8.30201	3.66e-10	4.04e-09
RTL5	-1.75475	1.4491	3.66e-10	4.05e-09
DLX4	2.86808	-0.101762	3.68e-10	4.06e-09
POLR1C	1.34494	5.55657	3.68e-10	4.06e-09
SERINC1	-1.04288	7.03639	3.69e-10	4.07e-09
PRPF4	0.914795	5.7414	3.73e-10	4.11e-09
MS4A6A	-1.71863	4.31871	3.74e-10	4.12e-09
XPOT	1.25624	6.85114	3.81e-10	4.19e-09
KCNJ14	2.42586	1.57679	3.81e-10	4.2e-09
CXorf21	-1.87527	0.369766	3.83e-10	4.21e-09
ZNF783	1.3958	4.43203	3.87e-10	4.25e-09
SLC35C2	1.16847	6.71803	3.9e-10	4.28e-09
NAALADL1	-1.78868	2.63648	4.11e-10	4.52e-09
SLC4A11	4.2996	3.17136	4.17e-10	4.58e-09
RPS6KA5	-1.26248	3.53895	4.22e-10	4.62e-09
DBF4B	1.42683	3.52091	4.23e-10	4.63e-09
VIP	-2.94072	3.41046	4.24e-10	4.64e-09
SLC6A19	-3.62833	2.11458	4.29e-10	4.69e-09
STK17B	-1.08323	5.22022	4.3e-10	4.7e-09
TKT	1.42631	8.99277	4.31e-10	4.71e-09
PAFAH1B1	-0.762052	6.60078	4.31e-10	4.71e-09
NSUN5	1.31133	5.53747	4.35e-10	4.74e-09
ZNF418	-1.71236	-0.76108	4.36e-10	4.76e-09
PABPC1	1.27384	11.132	4.49e-10	4.9e-09
RHOU	-1.25217	5.20379	4.53e-10	4.93e-09
PRR36	4.10442	3.61064	4.57e-10	4.98e-09
ADCY9	-1.16201	4.7247	4.59e-10	4.99e-09
IMPDH1	1.76887	6.83061	4.63e-10	5.04e-09
GDPD5	3.36439	5.62868	4.63e-10	5.04e-09
SPATA33	1.69764	3.7448	4.68e-10	5.08e-09
TSHZ3	-1.60691	2.75135	4.71e-10	5.11e-09
HKDC1	2.24467	6.33923	4.72e-10	5.12e-09
KLRB1	-1.83776	1.44217	4.78e-10	5.19e-09
LANCL3	-1.82106	1.16074	4.8e-10	5.2e-09
RPN2	1.16426	9.27929	4.82e-10	5.22e-09
UTP14A	1.44529	5.69565	4.83e-10	5.23e-09
KLHL31	2.13325	0.982156	4.9e-10	5.3e-09
2020-03-09	1.28491	4.61364	5.04e-10	5.45e-09
KLF8	-1.40504	0.983724	5.13e-10	5.54e-09
SSTR3	-2.18362	-2.35025	5.18e-10	5.59e-09
EPHA3	-1.92445	2.5988	5.18e-10	5.59e-09
HERC3	-1.13208	4.48052	5.23e-10	5.64e-09
CCDC80	-2.24333	5.82397	5.3e-10	5.71e-09
PBX3	-1.37863	3.78939	5.31e-10	5.71e-09
ZFP2	-1.48227	-0.256003	5.34e-10	5.75e-09
CCND1	1.50824	7.88593	5.35e-10	5.75e-09
PCK1	-2.56228	6.46751	5.42e-10	5.83e-09
TNFSF10	-1.28822	6.10938	5.43e-10	5.83e-09
KLHL5	-1.54584	3.93755	5.58e-10	5.99e-09
ARFGAP1	1.62801	7.2815	5.59e-10	6e-09
TRIM65	1.14862	5.2546	5.61e-10	6.02e-09
GNAQ	-1.12337	6.11831	5.76e-10	6.17e-09
LXN	-1.38638	4.00089	5.77e-10	6.18e-09
CA10	-2.38416	-2.61635	6e-10	6.42e-09
ZNF786	1.1386	3.23102	6.01e-10	6.42e-09
BRCA2	1.98337	4.04911	6.01e-10	6.42e-09
LRRC7	-1.76482	-0.973613	6.06e-10	6.48e-09
FRMD3	-2.04252	3.15969	6.13e-10	6.54e-09
NIPAL4	-1.94943	-0.469775	6.21e-10	6.63e-09
SCP2	-1.13058	7.0304	6.36e-10	6.78e-09
TNS4	3.45739	7.02304	6.38e-10	6.79e-09
CELA3B	-3.08258	-2.84494	6.49e-10	6.91e-09
GATD1	1.24835	6.40489	6.5e-10	6.92e-09
USP51	-1.65205	0.0967928	6.54e-10	6.95e-09
ADRB3	-2.73966	-2.74258	6.56e-10	6.98e-09
ARHGAP28	-1.5119	1.05602	6.57e-10	6.98e-09
EAPP	-0.944693	5.26512	6.58e-10	6.98e-09
ZFPM2	-1.96304	1.15641	6.66e-10	7.07e-09
FLT3	-2.0491	-0.910633	6.74e-10	7.14e-09
TUT1	1.16801	3.91487	6.76e-10	7.16e-09
SLC25A22	1.56591	5.44742	6.79e-10	7.19e-09
TTLL7	-2.14719	1.46271	6.92e-10	7.33e-09
LRRC8E	2.29915	0.37476	7.05e-10	7.46e-09
DDX27	1.48692	7.06113	7.13e-10	7.54e-09
TIAM1	-1.7536	1.82649	7.14e-10	7.54e-09
SLITRK3	-3.59981	-0.806445	7.16e-10	7.56e-09
ZNF263	0.880063	5.33351	7.24e-10	7.64e-09
SETD6	1.14942	4.06171	7.31e-10	7.72e-09
WDR64	-2.32754	-3.46182	7.33e-10	7.73e-09
BCAR3	-1.16409	4.31023	7.36e-10	7.75e-09
PRR7	3.96949	4.05368	7.39e-10	7.78e-09
SNCA	-2.36957	1.14158	7.45e-10	7.84e-09
NXPE3	-1.34577	2.74591	7.59e-10	7.98e-09
RRS1	1.48691	5.74805	7.61e-10	8e-09
MYBL2	2.27608	7.21306	7.69e-10	8.07e-09
BANK1	-1.9235	1.58378	7.69e-10	8.07e-09
CRYZL1	-0.966087	3.88936	7.7e-10	8.08e-09
LY6G6E	5.72818	-0.910248	7.71e-10	8.08e-09
DSCC1	1.5614	3.98208	8.09e-10	8.48e-09
PDE1C	-1.62597	1.01244	8.1e-10	8.48e-09
OMG	-1.84007	-1.85913	8.14e-10	8.52e-09
TPD52L2	1.08058	7.62041	8.16e-10	8.54e-09
TUBA1A	-1.52504	6.48484	8.24e-10	8.62e-09
HTR3A	-2.92597	-1.37942	8.28e-10	8.65e-09
WNT3	2.64305	2.10261	8.39e-10	8.76e-09
CASP2	1.00392	6.02449	8.42e-10	8.79e-09
BCL2L1	1.37691	7.45451	8.48e-10	8.85e-09
PTGER4	-1.50738	4.76873	8.59e-10	8.95e-09
IARS	1.07908	7.56243	8.68e-10	9.04e-09
FBXL7	-1.53519	2.63707	8.72e-10	9.08e-09
BTBD16	3.28857	0.639781	8.74e-10	9.09e-09
CPQ	-1.46408	4.31503	8.74e-10	9.09e-09
MSH5	2.22839	2.35903	8.74e-10	9.09e-09
TAMM41	1.14032	3.79119	8.8e-10	9.14e-09
EPB41L4A	-1.91468	1.60399	8.82e-10	9.15e-09
WFIKKN2	-2.46912	-2.16447	8.84e-10	9.17e-09
GRHL1	2.63084	2.65924	8.87e-10	9.2e-09
LAS1L	1.2338	6.14671	8.99e-10	9.31e-09
ZNF526	1.0204	4.25899	8.99e-10	9.31e-09
RFWD3	1.13094	5.92616	9.01e-10	9.33e-09
PRRG3	-1.87499	-0.742929	9.03e-10	9.34e-09
DHRS11	-1.52491	5.62818	9.07e-10	9.37e-09
XDH	-2.05892	4.71819	9.23e-10	9.53e-09
EPOP	3.83828	4.40337	9.3e-10	9.6e-09
PSAT1	2.85318	5.9969	9.34e-10	9.64e-09
SLCO2A1	-1.50479	4.72098	9.37e-10	9.66e-09
ZNF746	0.90275	4.8468	9.4e-10	9.69e-09
GTPBP4	0.991776	6.22734	9.4e-10	9.69e-09
DIEXF	1.00545	5.25702	9.47e-10	9.75e-09
ANKRD53	-1.70591	-1.46939	9.49e-10	9.77e-09
RASSF2	-1.49127	3.76684	9.91e-10	1.02e-08
ACKR1	-2.20102	3.01291	9.96e-10	1.02e-08
WDR77	1.45561	5.96852	9.98e-10	1.02e-08
TSPAN18	-1.62926	4.06838	1e-09	1.03e-08
LRRC55	-2.00708	-0.907563	1.01e-09	1.04e-08
CALCOCO2	-0.821981	6.64815	1.02e-09	1.05e-08
NBEAL2	1.89289	7.42681	1.03e-09	1.05e-08
GABRG2	-3.48316	-2.36138	1.03e-09	1.05e-08
TSPAN11	-1.64848	3.68844	1.04e-09	1.07e-08
ITGB3	-1.52368	1.39173	1.05e-09	1.08e-08
SPECC1L	-0.792952	4.795	1.06e-09	1.08e-08
SPATA25	2.40401	0.755463	1.06e-09	1.08e-08
GIMAP8	-1.39656	2.71297	1.06e-09	1.09e-08
PITPNM3	-1.62333	3.9487	1.06e-09	1.09e-08
CCDC160	-2.94112	-3.52724	1.07e-09	1.09e-08
BOP1	2.27284	7.31528	1.07e-09	1.1e-08
PINLYP	-1.572	-0.183383	1.08e-09	1.1e-08
KCNIP3	-1.89111	0.571242	1.11e-09	1.13e-08
CR1	-2.17333	0.882527	1.12e-09	1.14e-08
GPT2	2.10077	6.50575	1.13e-09	1.15e-08
HIPK4	-2.21816	-2.57062	1.14e-09	1.16e-08
TCEAL3	-1.51084	2.72674	1.14e-09	1.16e-08
UCKL1	1.75399	6.3487	1.14e-09	1.16e-08
KIF20A	1.59888	4.76196	1.22e-09	1.24e-08
GIMAP6	-1.45289	3.43984	1.23e-09	1.25e-08
CCNI2	1.70004	4.0948	1.26e-09	1.28e-08
CEACAM1	-1.49866	8.13414	1.27e-09	1.28e-08
SLC22A17	-1.67547	2.77506	1.28e-09	1.3e-08
LGALS3	-1.12977	9.70649	1.3e-09	1.32e-08
DCAF13	1.26608	6.2222	1.3e-09	1.32e-08
WDR66	2.32969	1.74795	1.3e-09	1.32e-08
EZH2	1.25575	5.2027	1.32e-09	1.33e-08
B3GALT5	-2.55624	5.44016	1.32e-09	1.33e-08
COX7A1	-1.80979	2.46254	1.32e-09	1.33e-08
PCSK7	-1.04077	5.70228	1.33e-09	1.34e-08
DPY19L2	-2.10069	-1.02154	1.33e-09	1.34e-08
CHRNA3	-2.33005	1.33947	1.33e-09	1.34e-08
HELZ2	1.88675	6.84118	1.35e-09	1.36e-08
KLF10	-1.06566	6.14788	1.35e-09	1.36e-08
ESPL1	1.55903	4.94255	1.36e-09	1.36e-08
PTPRQ	-3.0278	-3.72682	1.36e-09	1.37e-08
IKZF1	-1.64546	3.00784	1.36e-09	1.37e-08
TRAPPC8	-0.950233	4.98847	1.37e-09	1.37e-08
CLIC5	-1.65779	5.81667	1.37e-09	1.38e-08
TOM1L2	-0.967232	5.62561	1.37e-09	1.38e-08
EPHB4	1.26044	7.40383	1.38e-09	1.38e-08
NUFIP1	1.41169	4.1869	1.39e-09	1.39e-08
KRT1	-2.59515	-1.75654	1.41e-09	1.41e-08
EGLN1	-0.758258	5.86084	1.41e-09	1.41e-08
BTLA	-1.93518	-0.691511	1.43e-09	1.43e-08
PAFAH2	-1.04075	4.89669	1.43e-09	1.43e-08
BAG2	-1.94696	3.704	1.44e-09	1.44e-08
GPRASP2	-1.20358	2.35132	1.45e-09	1.44e-08
TSC22D3	-1.37653	5.62051	1.45e-09	1.45e-08
DNAJC18	-1.0996	2.38956	1.46e-09	1.46e-08
INTS7	0.949495	5.09621	1.49e-09	1.49e-08
SHH	2.36442	4.93617	1.49e-09	1.49e-08
DSCAML1	-2.40511	-0.00886854	1.49e-09	1.49e-08
FGFRL1	2.65893	6.64282	1.5e-09	1.49e-08
MET	1.54975	7.32911	1.58e-09	1.57e-08
SAPCD2	2.01046	6.49492	1.6e-09	1.59e-08
NPRL3	1.41982	5.91166	1.61e-09	1.6e-08
SNAI1	2.06047	2.97606	1.61e-09	1.6e-08
MOCS3	1.36687	4.82838	1.65e-09	1.63e-08
OSR1	-2.48663	0.757117	1.67e-09	1.66e-08
KRT9	-2.64573	-3.11883	1.68e-09	1.67e-08
FEM1C	-1.00479	5.18178	1.7e-09	1.68e-08
RNASEH2A	1.58709	5.6236	1.71e-09	1.69e-08
CTSS	-1.13586	7.94137	1.73e-09	1.71e-08
YEATS2	0.974316	5.47445	1.75e-09	1.73e-08
RIMKLA	-1.48819	3.6341	1.77e-09	1.75e-08
NXPE4	-2.67211	5.34029	1.78e-09	1.75e-08
MARCKS	-1.05647	7.5757	1.79e-09	1.77e-08
PLAGL2	1.76256	6.92963	1.8e-09	1.78e-08
CCNDBP1	-0.915109	5.22867	1.81e-09	1.79e-08
SOX14	8.55436	0.94908	1.82e-09	1.79e-08
ZFP64	1.05556	5.2398	1.82e-09	1.79e-08
CDK15	-2.08878	-2.06361	1.83e-09	1.8e-08
RIPOR2	-1.74965	2.16774	1.84e-09	1.8e-08
LEPR	-1.72945	2.97756	1.89e-09	1.86e-08
CCDC113	1.73231	3.63668	1.91e-09	1.88e-08
SHOC2	-0.937886	5.3397	1.93e-09	1.9e-08
HSPB7	-2.52721	3.21142	1.96e-09	1.92e-08
WASL	-0.948276	6.47972	1.97e-09	1.93e-08
CCNF	1.56238	5.21351	1.97e-09	1.93e-08
EVI2B	-1.7463	2.80871	1.98e-09	1.94e-08
CPA3	-2.07293	3.02762	1.98e-09	1.94e-08
DNAAF5	1.25331	6.33547	1.99e-09	1.95e-08
EXOSC7	1.05668	5.36879	2.01e-09	1.97e-08
GAPT	-1.97167	-0.138728	2.02e-09	1.97e-08
LIX1L	-1.2883	3.83469	2.03e-09	1.98e-08
MLLT11	-1.27269	1.94768	2.04e-09	1.99e-08
ADD2	-2.37237	-0.48988	2.06e-09	2.01e-08
SEMA3D	-2.77383	0.884378	2.06e-09	2.01e-08
TMEM47	-1.89878	4.06964	2.06e-09	2.01e-08
TONSL	1.82152	5.45699	2.08e-09	2.03e-08
APBB1	-1.62285	3.45006	2.1e-09	2.04e-08
MATN2	-1.96834	5.4382	2.1e-09	2.04e-08
SFTA2	5.98154	1.70971	2.12e-09	2.06e-08
MCM7	1.33798	8.11805	2.13e-09	2.07e-08
GON7	-1.06229	3.55459	2.14e-09	2.08e-08
JAG2	2.42171	5.79647	2.14e-09	2.08e-08
EIF2S2	1.20449	7.35051	2.15e-09	2.09e-08
SLITRK5	-2.66598	-1.04928	2.22e-09	2.15e-08
CSNK1E	1.0511	7.07771	2.23e-09	2.17e-08
CEL	7.20254	5.52704	2.24e-09	2.17e-08
TSEN2	1.45044	4.37376	2.24e-09	2.17e-08
PDE8A	-0.788376	5.33436	2.29e-09	2.22e-08
AGAP3	1.29534	6.57274	2.32e-09	2.25e-08
NOL6	1.3045	6.51106	2.35e-09	2.27e-08
SORD	1.39978	5.71908	2.37e-09	2.29e-08
CORO6	-1.87414	-0.17895	2.39e-09	2.31e-08
HBB	-2.38026	4.46751	2.43e-09	2.35e-08
PAFAH1B3	1.80122	5.85799	2.44e-09	2.35e-08
CDC42SE2	-0.924029	6.67138	2.47e-09	2.38e-08
KLHL6	-1.70339	2.39357	2.47e-09	2.38e-08
AC025594.2	2.46377	2.48017	2.48e-09	2.39e-08
TXNIP	-1.48841	8.8728	2.49e-09	2.39e-08
RGS18	-1.92514	0.382362	2.49e-09	2.39e-08
SMIM6	-1.53616	1.70506	2.49e-09	2.39e-08
OLFML1	-1.55553	2.62955	2.49e-09	2.39e-08
C1orf109	0.98987	4.29884	2.52e-09	2.42e-08
RIPPLY3	4.16685	0.966086	2.55e-09	2.45e-08
CMBL	-1.53524	6.11903	2.57e-09	2.46e-08
COX19	1.13799	4.72865	2.58e-09	2.47e-08
WNT9A	-1.9481	1.38375	2.61e-09	2.5e-08
CTHRC1	3.57945	4.95892	2.63e-09	2.52e-08
RASSF3	-1.08148	6.27633	2.64e-09	2.53e-08
GSKIP	-1.26213	6.16488	2.68e-09	2.56e-08
CHP1	-0.966126	7.23273	2.69e-09	2.57e-08
BRINP3	-3.29908	0.437268	2.7e-09	2.58e-08
ADNP	0.946143	7.25766	2.71e-09	2.59e-08
PRELP	-2.53927	4.66693	2.79e-09	2.66e-08
CAB39	-0.853483	6.72627	2.8e-09	2.67e-08
CDCA3	1.65467	4.83404	2.82e-09	2.69e-08
HAGHL	3.74565	3.6021	2.84e-09	2.71e-08
CALN1	-2.76902	-2.76847	2.84e-09	2.71e-08
DST	-1.31253	6.67887	2.84e-09	2.71e-08
TSPAN2	-2.21854	3.75711	2.86e-09	2.72e-08
AHCY	1.79956	9.27368	2.86e-09	2.72e-08
TTLL6	-1.95415	1.52744	2.89e-09	2.75e-08
MOGAT2	-2.23526	4.58689	2.89e-09	2.75e-08
ADAMTS12	3.09116	4.43113	2.93e-09	2.78e-08
AKAP8L	0.88983	5.21606	2.94e-09	2.79e-08
TPH1	-2.84715	1.55286	2.94e-09	2.79e-08
SLC22A11	5.13445	1.90385	2.95e-09	2.8e-08
SHISA2	3.09238	2.0088	2.98e-09	2.82e-08
ZBTB4	-1.01509	5.77689	3.01e-09	2.85e-08
CCDC178	-2.19368	-2.6631	3.02e-09	2.86e-08
SLC19A1	1.77042	5.47411	3.03e-09	2.86e-08
HIF3A	-2.13847	1.505	3.05e-09	2.89e-08
CCR2	-1.96727	1.00381	3.16e-09	2.99e-08
TMEM156	-1.81425	-0.220088	3.16e-09	2.99e-08
RBBP8NL	2.08059	4.31748	3.18e-09	3e-08
SMKR1	3.66565	1.17064	3.2e-09	3.02e-08
DSTN	-1.21267	8.8051	3.24e-09	3.06e-08
C19orf48	1.99713	7.03116	3.27e-09	3.08e-08
CHTF18	2.03814	5.19923	3.28e-09	3.09e-08
TMEM37	-1.69576	4.37959	3.32e-09	3.12e-08
ZNF202	0.91176	3.9226	3.32e-09	3.13e-08
ATP6V1D	-0.859335	5.44981	3.33e-09	3.13e-08
SMG9	0.991442	5.34138	3.35e-09	3.15e-08
GOLM1	-1.16764	8.08546	3.4e-09	3.19e-08
LRRC4C	-2.55191	-1.26319	3.4e-09	3.19e-08
ATP13A4	-2.42773	0.476618	3.43e-09	3.22e-08
RELL2	2.49699	1.96615	3.44e-09	3.22e-08
MXRA7	-1.49868	5.49105	3.45e-09	3.23e-08
CD302	-1.67584	2.36991	3.53e-09	3.31e-08
ASXL1	1.1274	6.64597	3.54e-09	3.31e-08
SYT6	-2.64847	-2.85254	3.55e-09	3.32e-08
ZP3	2.15942	4.03269	3.64e-09	3.4e-08
MAPK15	4.03765	3.10833	3.65e-09	3.41e-08
EXOSC2	1.10035	5.18564	3.66e-09	3.42e-08
TNFSF8	-1.725	0.0330617	3.66e-09	3.42e-08
C16orf59	1.8932	3.30282	3.68e-09	3.43e-08
HSD17B11	-1.16847	6.78932	3.75e-09	3.49e-08
MYADML2	5.16608	1.73362	3.76e-09	3.5e-08
TRIM29	3.14767	6.60958	3.77e-09	3.51e-08
FANCA	1.46089	4.75553	3.83e-09	3.57e-08
SEMA3G	-1.62378	2.60588	3.89e-09	3.62e-08
GSTM3	-1.75508	4.21298	3.92e-09	3.65e-08
BTNL8	-2.38899	3.55764	3.95e-09	3.68e-08
PLCG1	1.29584	6.69702	3.97e-09	3.69e-08
LTF	-1.97038	2.43548	3.99e-09	3.71e-08
MYCT1	-1.45351	1.96844	4.04e-09	3.75e-08
JADE3	1.38413	4.71821	4.12e-09	3.82e-08
TSPAN3	-0.9038	8.5478	4.13e-09	3.83e-08
CD44	1.23161	8.40379	4.15e-09	3.84e-08
ANKRD44	-1.26017	2.782	4.16e-09	3.85e-08
SERPINA4	8.21636	1.42656	4.19e-09	3.88e-08
NACC2	-1.10768	5.2587	4.22e-09	3.91e-08
GTSE1	1.36975	4.41402	4.24e-09	3.92e-08
C3orf18	-1.44888	1.73439	4.26e-09	3.93e-08
XPNPEP3	1.17537	4.51629	4.3e-09	3.97e-08
IRF4	-2.01832	2.16144	4.3e-09	3.97e-08
UCHL1	-2.28939	2.57469	4.32e-09	3.99e-08
PRPF3	0.933733	5.61037	4.36e-09	4.02e-08
TMEM217	-1.46835	-0.827675	4.41e-09	4.07e-08
AKT3	-1.64575	3.75	4.52e-09	4.16e-08
LEXM	-1.82945	-1.88093	4.52e-09	4.16e-08
SLC41A2	-1.35137	4.09206	4.55e-09	4.19e-08
HRASLS2	-2.21934	0.603961	4.69e-09	4.31e-08
ITGB1BP2	-1.64728	-0.153025	4.69e-09	4.31e-08
CCDC137	1.09778	5.13808	4.75e-09	4.37e-08
RNF114	0.993201	7.5115	4.78e-09	4.39e-08
TXLNB	-1.91047	-0.323918	4.8e-09	4.4e-08
AL662899.2	5.34978	3.85809	4.8e-09	4.41e-08
C6orf15	10.6433	2.93283	4.83e-09	4.43e-08
SCUBE2	-1.98532	2.32708	4.85e-09	4.44e-08
NME1	1.67446	6.44713	4.92e-09	4.5e-08
IL2	-2.44227	-3.6156	4.97e-09	4.55e-08
SPOUT1	0.918533	5.44599	5.03e-09	4.6e-08
ZNF135	-1.79099	0.237195	5.05e-09	4.62e-08
DDX11	1.53745	5.10742	5.05e-09	4.62e-08
HPCAL4	-2.53481	-2.20373	5.05e-09	4.62e-08
C3orf70	-1.5472	3.55112	5.09e-09	4.65e-08
TTC26	1.43152	3.32074	5.1e-09	4.65e-08
TMPRSS2	-1.29418	7.7863	5.15e-09	4.7e-08
NRIP1	-1.00715	5.39051	5.19e-09	4.73e-08
TLR7	-1.87366	0.97461	5.2e-09	4.74e-08
CFD	-2.32946	4.90215	5.21e-09	4.75e-08
TRPC6	-1.53891	0.852711	5.3e-09	4.82e-08
ASCL5	4.10394	0.881921	5.32e-09	4.84e-08
CSPG4	-1.47816	4.7325	5.36e-09	4.87e-08
CFAP54	-1.738	-1.8094	5.36e-09	4.87e-08
EHMT2	1.22437	6.69709	5.39e-09	4.9e-08
ANKS6	1.18701	5.64999	5.41e-09	4.92e-08
OMD	-3.06555	0.683047	5.43e-09	4.93e-08
MTUS2	-2.0258	-1.32618	5.52e-09	5.01e-08
PRSS22	2.72847	4.85634	5.53e-09	5.01e-08
ARHGAP42	-1.22356	3.43871	5.56e-09	5.03e-08
DOCK10	-1.44248	2.93624	5.68e-09	5.14e-08
MCM10	1.62835	3.77315	5.73e-09	5.19e-08
TMPRSS13	3.7711	3.81007	5.78e-09	5.23e-08
SYT7	2.15879	6.45875	5.86e-09	5.3e-08
SMCHD1	-1.25012	5.19664	5.93e-09	5.36e-08
SEZ6	-2.51207	-1.90715	6e-09	5.42e-08
FOXP4	1.34945	7.49014	6e-09	5.42e-08
FZD4	-1.16529	3.82494	6.06e-09	5.47e-08
HSF4	2.59718	3.58126	6.13e-09	5.53e-08
C3orf80	-1.96201	1.36852	6.33e-09	5.7e-08
RAB18	-0.816346	5.87417	6.35e-09	5.72e-08
UBE2QL1	-2.2298	0.765607	6.37e-09	5.73e-08
ABCC8	-2.41324	-1.50195	6.46e-09	5.81e-08
RIMKLB	-1.76585	2.51607	6.53e-09	5.87e-08
IGSF5	-2.24453	-2.25905	6.64e-09	5.97e-08
MRPL35	-0.869966	5.68769	6.64e-09	5.97e-08
DENND2A	-1.42385	3.42528	6.67e-09	5.99e-08
TEX10	0.934997	5.18357	6.74e-09	6.05e-08
ILF3	0.853527	8.38973	6.84e-09	6.13e-08
MMP3	5.31842	5.80154	6.84e-09	6.13e-08
ZNF835	-1.88427	-1.24758	6.87e-09	6.16e-08
TCF3	1.319	7.22165	6.91e-09	6.19e-08
NUP85	0.965569	5.7328	6.96e-09	6.23e-08
SCARA3	-1.79497	3.44286	6.99e-09	6.26e-08
ADGRL2	-1.54712	3.73731	7.22e-09	6.46e-08
SH3GL3	-3.18745	-3.46126	7.22e-09	6.46e-08
MICALCL	-1.34628	1.82478	7.24e-09	6.47e-08
PGGHG	3.5648	6.42912	7.25e-09	6.48e-08
TEX45	2.33429	2.08384	7.37e-09	6.58e-08
SOS2	-0.922512	5.15829	7.42e-09	6.62e-08
ADRM1	1.37546	7.64744	7.45e-09	6.64e-08
ACBD6	0.954459	5.39049	7.45e-09	6.64e-08
TGFBR3	-1.61223	4.52705	7.49e-09	6.67e-08
MITF	-1.79071	2.72245	7.5e-09	6.68e-08
CCT7	0.909641	8.54171	7.53e-09	6.7e-08
KCTD1	-1.43944	1.98368	7.57e-09	6.74e-08
ID2	-1.08527	6.43644	7.64e-09	6.8e-08
CEBPB	1.9567	6.44	7.72e-09	6.86e-08
C20orf144	2.04639	-1.09016	7.75e-09	6.89e-08
ELMOD1	-2.21608	-2.74145	7.78e-09	6.91e-08
PPAT	1.35303	4.68277	7.84e-09	6.95e-08
SPX	-2.71683	-2.61592	7.88e-09	6.99e-08
ATL1	-1.26868	2.56597	7.93e-09	7.03e-08
DACH1	2.47744	5.54489	7.94e-09	7.03e-08
RBM19	0.861763	5.15308	7.94e-09	7.03e-08
SS18L1	1.16957	4.80394	8.07e-09	7.14e-08
KLC3	5.07148	-0.101261	8.09e-09	7.16e-08
DIRC2	-0.976902	3.94529	8.14e-09	7.2e-08
POLR2F	-1.8239	-2.84502	8.18e-09	7.23e-08
CALM2	-0.973235	9.02638	8.21e-09	7.25e-08
REXO4	1.01111	5.4953	8.22e-09	7.26e-08
SYPL2	-1.93128	-0.489832	8.26e-09	7.28e-08
PPP2CB	-0.932846	6.12556	8.26e-09	7.28e-08
PROSER1	1.60388	7.14352	8.27e-09	7.29e-08
SP5	3.83317	4.1139	8.53e-09	7.52e-08
RRP1	1.35313	5.65621	8.56e-09	7.54e-08
CCL19	-2.60275	2.27399	8.57e-09	7.54e-08
UCN2	4.54901	-0.359184	8.57e-09	7.54e-08
RGL1	-1.3211	3.9303	8.64e-09	7.6e-08
ATXN7L2	1.49129	2.84245	8.66e-09	7.61e-08
TAF4	1.21445	5.56148	8.71e-09	7.65e-08
DNMT3B	2.11964	2.95122	8.72e-09	7.66e-08
ADAM33	-2.03982	2.28632	8.74e-09	7.67e-08
AL121845.3	2.22801	0.407383	8.74e-09	7.67e-08
[truncated: 5,185 more rows]

## Sheet: common
gene
SIGLEC11
VIP
CKM
CKMT2
SLC26A7
PTGER3
AQP4
KCNA5
ANGPTL3
GPER1
GRIA4
KCNE2
PEBP4
TCEAL6
P2RY14
CKB
GIF
STX12
HDC
GNMT
C16orf89
VIPR2
LEPR
FNDC5
GUCA2B
ITGA8
LIFR
TRIM50
KRTAP3-2
ADCYAP1R1
C2orf40
PIRT
DPT
C14orf180
SCUBE2
CLIC6
PDIA2
RCAN2
SIDT2
ZNF385B
SLC25A4
SH3GL2
GSTM5
ALDH6A1
ZBTB16
CRY2
ADAMTS8
MYOC
KL
EPHA5
RANBP3L
ACACB
HSPB6
MT1G
PHYHIP
SLC7A14
CD300LG
FAM107A
PTCHD1
ECI2
GALR1
PDGFD
PXMP2
C3orf18
PBLD
FHL1
GPT2
MT-ND6
RBPMS2
CARTPT
MASP1
CHRM2
LCN10
RSPO2
PBXIP1
FRMD1
AR
FAM180B
ACAT1
TMEM100
APLP1
SUCLG2
PDK4
PDCD4
TPX2
ITIH5
ASXL3
CCBE1
METTL7A
ACADL
CHAD
TNXB
CNTN3
CBX7
FYCO1
SEC14L5
PGC
KIF23
SORBS1
BIRC5
NUF2
PRKACB
GREM2
PDE1B
PI16
CFD
KIF18A
ADRA1A
MAPT
PCDH9
LCN6
VSIG2
GPRASP1
TMEM211
ECT2
TROAP
UBE2C
NEK2
PLIN4
UBE2T
PHOX2B
GNAL
KIF4A
LDB3
MUSK
KIF14
FMO5
PTGFR
KIF2C
DLG2
C1QTNF7
SMIM14
KIF18B
PDE1C
PRX
ANGPTL1
PLIN1
GNG7
DLGAP5
PLCXD3
MT1M
RECQL4
BUB1
RAB27A
CLEC3B
SBSPON
ABI3BP
EME1
CKS2
CDK1
PPP1R1A
FLNC
AURKA
BLM
C14orf159
KIT
MTBP
TBC1D31
FGL2
SLC2A4
SLC7A3
CENPE
CKS1B
NCAPH
ORC6
ASPA
CPEB3
LONRF2
LYVE1
CDKN3
CENPF
MAP1LC3C
MMP11
ITPR1
ARHGEF37
SYNE1
GRIN2A
ETFDH
AURKB
KCNMA1
ACADSB
MAD2L1
DPP6
CMA1
NUSAP1
MYZAP
EXO1
GNAO1
FKBP5
KIF20A
FAXDC2
TM7SF2
CDCA5
CENPA
RBFOX3
KLF9
MT1F
CDC20
MCM10
C7
ATP1A2
KIAA1524
PRC1
ABCC9
LAMA2
CDC45
KNTC1
TGFBR3
TNS2
CKAP2L
TK1
RAD54L
TACR2
ADIPOQ
CASQ2
SCARA5
ZNF540
GTSE1
GLP2R
UPK1A
BTD
BUB1B
VSTM2A
C17orf53
PKNOX2
UBE2S
ZBTB47
C1orf112
ENAM
ASAP3
DEPDC1B
FXYD1
AFF3
TIMELESS
GFRA2
FOXN3
PGM5
MELK
GCNT4
TDO2
FRRS1L
SKA3
TMOD1
TSC22D3
ASPM
ARHGAP10
FANCI
CLSPN
PTGDR2
CEP55
GRIK5
ANLN
TCEAL2
ESM1
GINS1
HJURP
KIFC1
FAM110D
CNKSR2
EPM2A
ADCY5
CDC25B
WDHD1
TNS1
CCNB2
ACO2
ADAMTS12
ISM2
ZCWPW2
KAT2B
DTL
PTF1A
PLK1
NPY2R
NTN4
E2F7
TRIP13
NEGR1
TUSC5
KCTD8
NCAPG
CCNB1
C22orf23
RFC3
PINK1
ADHFE1
PDE2A
DIXDC1
ABCA8
STIL
RAB9B
RBL1
PDZRN4
MYBL2
PLAU
HSPB7
TOM1L2
MRGBP
ADAM33
RFC4
CNN1
CDCA8
GPD1L
CDCA3
CPED1
TTK
XRCC2
C8orf46
RAD51AP1
PLK4
CADM2
MAMDC2
PPP1R12C
KANK2
KCNMB1
RNF180
PKMYT1
HMGB3
PKHD1L1
MCM7
PRR11
NCAM1
SASH1
CKAP2
WFDC1
ROR1
CENPI
ASF1B
FOXS1
DDX39A
MITF
GNAZ
C16orf59
TICRR
CADM3
SYNPO2
PEG3
HPGD
FAM72D
KPNA2
CDCA2
BRCA1
WDR62
SCNN1B
SORBS2
HMMR
RNASEH2A
SVEP1
SMYD1
CHEK1
FOXM1
POLQ
PYGM
FANCA
BDH2
IQGAP3
NPR1
FAM189A2
TMEM220
MPC1
LMOD1
ORC1
IP6K3
RACGAP1
COL10A1
PPP1R3C
TOP2A
AOC3
SKA1
NEXN
ADAMTS1
PRICKLE2
FANCB
PCNA
CDC7
DAAM2
CDC6
PRIM2
CDK2
MRVI1
GPR146
ANK2
DPP10
CSRP1
SHCBP1
TXNIP
PPP1R12B
ZNF471
EPB41L4A
DDIAS
PLN
KLHDC1
TPM2
NPTX1
DCLK2
ADAM12
CBFB
CHEK2
DSCC1
KIF15
MTFR2
DMD
IBSP
SPC24
ATAD2
RPRM
CXCL8
NCAPG2
DNMT3B
MMP3
ACADS
OGN
LY6E
MCM4
AKAP12
CHAF1A
CCDC150
CCNA2
PRUNE2
MCM2
KCNJ11
DBF4
HADHB
KCNB1
EZH2
MICU3
GINS4
GPIHBP1
ERP27
KIF1C
BRCA2
GSN
PARPBP
CENPW
TCEA3
EMP1
SPDL1
ULBP1
SCUBE1
DNMT1
RRM2
ERCC6L
GABRD
POLE2
CDT1
FUT9
FOXI2
MYLK
ITGA7
SLIT3
GPR17
GABARAPL1
IL11
SPP1
CBX3
MFAP2
KRTAP4-1
E2F1
CDC25C
CTHRC1
AUNIP
HIPK4
MASTL
TRIM59
GINS2
CAPN9
LGI1
REP15
MKI67
SERPINH1
MBOAT4
FAM129A
NACC2
MMP12
ZNF626
NKAPL
MARC2
MCM8
DNA2
PMP2
B4GALNT2
BRIX1
EIF4E3
FAM72A
PLAC9
C5orf34
TTLL7
PLCD4
SYNM
FEN1
CXCL17
ENDOU
LDHD
CENPN
WNT2
ATP1B2
RUVBL1
UHRF1
SH3BGR
WLS
MMS22L
PCSK9
SORCS1
PDE7B
RAI2
RNF225
TLN1
LURAP1
C1QTNF6
NECAB1
RIMS3
MEST
FBXO5
CHTF18
BCL2L12
AIF1L
NPAS4
NOX4
JAM2
VAMP2
SPC25
DSN1
CDH24
MND1
CST1
ULBP2
TCOF1
MYH11
CD3EAP
KCNT2
PRKAR2B
PHYHD1
NME1
DKC1
PTTG1
ELANE
RECK
ALDOB
SGCA
F8
ADAMTSL3
POLD1
IGFBP6
CCNF
SNRPB
TONSL
TREM1
MYL9
CILP
DNAJC28
DBF4B
BCL2L2
LPP
RHOU
TRAIP
DCAF13
KCNK3
CPXM2
CIDEA
MCM6
NEIL3
CPQ
PIF1
SCN2B
OLR1
SPARCL1
ANKS1B
CACNB2
ZNF467
COL11A1
HELLS
C16orf45
CXCL1
NUP107
PLCL1
CAPN13
CHRNA7
SNAP91
NUDCD1
CCDC80
PNPT1
COL19A1
STON1-GTF2A1L
HMCN2
MZT1
POU6F1
INPP5A
ARHGAP11B
LOXL2
TMEM47
CNTN2
MSRB3
SCNN1G
MAP6
WDR72
GOLGA8R
PUS7
CENPJ
FAM149A
RFWD3
ZNF536
ABCA9
CHRNA3
MTHFD1L
SYT15
ANGPT2
DTYMK
GRIA3
RDH12
E2F3
PRRX2
GPX3
OIP5
CALD1
LRFN4
SPERT
LMNB2
EVA1A
FSIP2
CXCL5
CASQ1
THSD4
BRIP1
CCDC69
LIG1
CXCL6
BHMT2
TACC3
CYSRT1
FAM60A
BOP1
DMPK
SLMAP
KCNA2
TEAD4
STRIP2
CENPH
BORA
SMTN
ACTG2
RTKN
CSF2
SKP2
CLIP3
MYOCD
PMEPA1
SP8
CMTM5
MAL
P2RX2
CCSAP
TCEAL3
PPP1R14A
KCNMB2
BVES
RANBP1
HPCAL4
COL27A1
THRB
CHAF1B
PTH1R
RAE1
GCNT2
CHRDL1
GALNT15
CPEB1
LIMK1
PRELP
JPH2
REEP1
SLC5A7
RELT
CCT5
LTBP4
ARRDC4
PTGS1
PDE3A
TMEM206
CLEC5A
POC1A
FHL5
SYPL2
MYO18B
TRMT6
ACTA2
CCDC34
PDZRN3
FLNA
ALG3
SIX1
STC2
FOXF1
PAEP
PER1
CTSG
DLX4
CKAP5
AKAP6
BID
ZNF582
ANXA10
COLGALT1
PDE6A
IFI6
BARX1
CHST1
DDX11
PKIB
CEP131
C10orf55
DONSON
FNBP1
NUP155
HAUS6
ADAMTSL1
H2AFX
CHD5
CHRNA1
KLK12
CEP72
OSR1
SLC22A31
ACADM
STON1
MMP9
MMP10
COL1A1
SPINK7
FAM46B
HCFC2
MFAP4
MCM5
CA9
KIAA0513
PTGIS
PLEKHG4
CSE1L
DLGAP2
PRIMA1
CACNA1C
MTERF3
RFX8
CLIC3
TOX
SSC5D
ATAD5
RHEBL1
IGF2BP3
SNX24
SPOCD1
FRMPD4
TNFAIP8L3
HIF3A
NUP37
DCLK3
NUP62CL
PNPLA1
NOP56
GALNT16
IFITM1
SLC39A10
SMKR1
ZBTB4
SULT1B1
MB21D1
LIMS2
TTYH3
CACNA1H
SH2D2A
CD276
DNAJC2
AHNAK
TAF1A
CRYBG3
NKD2
TMEM171
DOCK3
MMP13
TTC9
NXPH3
TCEAL5
MXI1
DDR2
TAGLN
MMP14
NTN1
PAICS
TTC28
LGI4
ZNF835
SAPCD2
FCGR3A
PODN
SOCS2
MMP1
CCNE1
LHX3
ODF2
RCC1
STX1A
SLC12A9
MCM3
FERMT2
PAQR4
MADCAM1
SSB
SHISA3
TMC6
ZSCAN18
RERGL
FIGNL1
SPTBN4
GHR
MEX3A
FILIP1
DHX34
PAFAH1B3
ASB5
KCNAB1
ZNF280C
C8orf88
BMX
AP3M2
RMI2
HSPB8
P3H1
OAS2
ARRB1
COL12A1
DUOX1
SNTG2
MAP7D2
SCN7A
CBX2
CXCL12
CST2
FCER2
ACAN
KAT2A
NOP58
HPSE2
CALY
SLIT2
FGF10
CENPU
ZDHHC15
GDPD3
FANCD2
TTF2
SPON1
ADAM8
OTUD6B
ZHX1-C8orf76
NCAPD2
ADAMTS14
FAM214A
PLOD3
HOXC6
IER5L
ECE2
SAA1
HOXC11
PLCD1
PCDH10
SNRPN
PRR7
RAD18
NR4A3
CA2
ST6GALNAC6
SPHKAP
PTK7
SPEG
HIST3H2BB
TTC26
P2RX1
F2R
PADI1
ARPP21
HS3ST6
PUS1
RIPK2
BAMBI
PABPC5
PLP1
FANCG
ABCA6
CYP4B1
ZCCHC24
SLC25A23
DCSTAMP
CFL2
SH3BGRL
MUC21
ADH1B
ITGAX
HAPLN3
ZNF367
MAS1L
RPS6KA5
GATA5
DES
CLDN1
CTTNBP2
DDX27
FAM111B
GALNT12
LYAR
BOC
ZGRF1
PITPNM3
PIGU
KIAA0408
HSPE1
PLA2G5
F13A1
STRA6
TIGD1
TPO
MAOA
RCC2
PPAT
BEND5
CHGA
INHBA
GCOM1
TMEM201
LRRN4CL
UPK3B
AVPR1B
ECM1
AMHR2
CILP2
BEST2
ZNF695
OAS3
C15orf52
CLDN6
ARHGEF9
DUSP26
OSM
TMEM25
PGF
NPM3
IL13RA2
SLC52A2
CDH3
SNRPF
DACT3
ETV4
ANO5
UNC45B
YDJC
C3orf70
GRIK3
STK32A
BGN
FBLN1
ITM2A
NBEA
AGTR1
RIC3
UTP18
PDE1A
OSCAR
QSOX2
LRP8
GMPS
METTL24
FXYD5
EML1
PLA2G2C
SALL4
C21orf58
NPY
GOLGA8N
SLC6A1
MMRN1
HIST1H2BH
RUNX1
STX19
STARD9
CREG2
PPBP
EVPL
CBX8
LYPD8
ZC3HAV1L
SNCG
GPR19
AQP9
MAGEA1
CFAP99
ZNF469
SAA2
HCN1
CENPO
RCN1
AGRN
GFRA1
DIP2C
KLK11
SLCO1B3
CYP27B1
JAM3
NOP2
PCP4
RHBDF2
RGS2
CPM
RHCG
PPIL1
FOSL2
HIST1H2AL
CT62
COL5A2
PCSK7
ZNF132
ADAMDEC1
ENTPD5
SUV39H2
PDE5A
CDC25A
CTSF
ERVMER34-1
AKAP2
VLDLR
HS6ST3
NKRF
HIST1H1B
TNFSF12
TNFRSF11B
SLC25A32
MAT1A
ZNF677
FAM19A4
PSRC1
DUS4L
RAB42
ANGPTL7
MUC6
SPON2
INTS8
DCLK1
KRT1
PMAIP1
FOXP3
KCND3
FAM46C
CRTAC1
MSC
CST4
SYT10
GPC2
SLC35F1
GNGT1
NOVA1
MAGI2
TOMM40
PTRH2
GAB1
SLC2A7
SPARC
CORO2B
HEATR1
HIST1H4B
SLC25A34
ALK
KDELC1
DIRC3
ZFP2
LPCAT1
ANKRD53
MRGPRF
PRKAA2
RHBG
SVIL
UBE2QL1
MYOM1
CPNE1
ACKR1
TPM1
TNFRSF12A
NUP85
CCDC18
RPS6KA6
EPSTI1
ELFN2
PRAME
ALG1L
GPR84
IL4I1
SUV39H1
UNC13C
FAP
FGF2
MT1H
ANKRD13B
DLC1
RAD54B
XKR4
DUSP9
FOXL2
RTN4R
PRKDC
UGT2B15
SULF1
METTL1
MGME1
MT1X
HSPB2
CLDN16
KRT78
TCF21
ICAM5
ITGA2
SEMA5B
KIF24
PPY
HSPD1
MYOZ2
CEP152
SLC2A12
FAM177B
LRRK2
GGCT
ZNF415
TFAP4
CCT2
LRCH2
DLX6
GPT
GTPBP4
RXRG
C1QL4
TGIF2
STIM1
TNNI3
MAGEA11
ROS1
TNFRSF10B
NRG2
HSP90AB1
POP1
CYBRD1
RPGRIP1L
PRSS1
TNNT1
SOBP
ZNF385D
PDZD4
BYSL
ARHGAP39
XPOT
ZP3
LMO3
SSC4D
SLC45A1
SNTB1
RDM1
HLF
PITX1
ATR
ADAMTSL4
MYOT
LIPG
C20orf194
SYNGR1
ATP2B3
COL7A1
CNR1
DLEU7
BTC
CABYR
SSTR1
GGT6
SMIM5
C15orf59
NR3C2
CCT6A
OLFM2
SLC8A3
BLNK
FAM13C
RCN3
TAS2R38
CEL
SLC1A5
IL23A
APLN
BICD1
NUP205
PDLIM3
KNSTRN
MALL
BIRC7
CCR8
P4HA3
CITED2
USP2
SPRR3
CDCA7
TRIB3
MT1E
CTPS1
EPHX2
SAA2-SAA4
CACNG7
MTHFD2
COL3A1
UCN2
IL11RA
ANGPTL5
CCNA1
CCL14
MPP7
HSPA6
NDRG2
MAGEA6
C15orf62
HES7
C1QTNF3
IL17C
RBM20
COL5A3
SH3BGRL2
INHBE
CD177
ASPG
RIPPLY3
SERPINE1
SPINK5
KLHL10
FOXC2
MAGEA3
ABCA13
IFITM3
SLC43A1
ZNF568
TTC22
NCAPD3
MUCL1
ZNF454
GPM6B
MFAP5
NACAD
SYNC
ATP6V1G2
KCNJ15
NRXN1
SLC22A17
ZNF280A
RGS9
ITGB8
PRPH
POPDC2
APBB1
DPF1
CXCL16
FOXD1
CNRIP1
TSPAN2
TOP1MT
CCNG2
MCEMP1
HIST1H2AB
ARHGAP6
HOXC13
PRPH2
SERPIND1
SAPCD1
ZNF844
SYCE3
POU6F2
HOXC12
BNIPL
LINGO1
IGFBP1
SOX21
RHPN1
VAT1L
VNN3
SAGE1
ATIC
HELZ2
SELENBP1
SMARCD3
GRIA2
TERT
C1QTNF9
LAPTM4B
TEX30
PABPC1L
NPBWR1
TFDP1
C1orf21
ZBTB12
MS4A15
SIX3
SHOX2
PLA2G4D
EGFL6
HHIP
RSPO1
DMBX1
RNF150
SLC25A22
CCDC138
STMN2
HOXB9
LYNX1
SPACA3
FAM135B
HAUS7
PIWIL1
FBXL6
TIMP1
SSBP2
TECTA
DTNA
ASB2
RBP7
HSPH1
FCHO1
LIF
TCEAL7
TBX15
SAC3D1
FSCN1
LRFN5
MSLN
CCDC86
GPRASP2
GAD1
RAD51D
ZNF728
NAP1L5
IGFL3
NMB
LY6G6C
CA5A
NR0B2
COL4A1
ITPKB
AHSG
NXPH4
MET
GAS7
PLXNA3
PCDHGB7
COX7A1
COL5A1
ENOX1
PNMA5
XPO5
ZNF185
NKX6-1
NTRK3
FBXO32
PID1
ASCL5
KCNG3
KCNS1
RRP9
SRPX
COL1A2
C19orf48
SLC28A2
KLF4
THY1
STAB2
FBXL22
MAB21L3
F2RL2
PTCD1
SLCO1B1
MAGEA10
DCN
GRIN3B
ADAMTS7
GGH
KISS1R
TACR1
CPEB2
C6orf223
CAPN12
BEX4
BBC3
WDR66
PPM1L
RIBC2
FAM89A
ATP8A2
FMN2
NHSL2
SLC6A16
MAPK15
LKAAEAR1
HMGA2
DMRTA1
TRPC4
ASB4
CPO
DLL3
GJA3
LEMD1
ATL1
RTN4RL2
CHSY3
ZNF135
CFAP74
NIM1K
RASL12
ASTN1
CNNM1
AKR1C4
VAX1
CIT
FAM19A5
SGCD
LBX2
GLRB
RGS5
ALPP
SLC8A1
KCNS2
MSX2
SNAI1
ADAMTS2
ATAT1
RP1
DIRC1
ATG9B
TMEM249
OTOP3
NRG4
FGF19
LRRC15
EPHB4
HIST1H3I
ISYNA1
REEP2
PALLD
COL22A1
NFASC
KIF4B
SULT2B1
FAM24B
CLEC4G
CRP
UPF3B
OTOP2
TRPM2
PSMG1
SAA4
HENMT1
RYR3
MPDZ
VGLL1
LCE1E
WISP1
CCDC178
SEMA4F
CXCL3
SLC24A4
KCNJ14
CPNE7
ARID3A
CES3
CSAG1
KRT35
SETBP1
CPB1
TGFB1I1
LRRC46
C5orf46
KRT32
FRMD3
NEU4
GJB4
TMEM67
MAGEA4
CNTFR
SLC8A2
MC1R
ZEB1
MAGEC1
C4BPA
APOC2
TEX19
GZMB
PDCD2L
GYPC
MAGEC2
MSH5
KRT9
SLC5A6
RASSF5
ATP6V0D2
FJX1
C19orf81
SLC6A3
EAF2
RNFT2
ADA
MEIS1
NRSN1
FXYD6
PTX3
DUSP1
ACLY
PAX2
EN2
ARHGEF25
ANKRD35
SMIM10
TM4SF19
SYT7
AMH
RASGRP2
F5
TTLL10
SOX12
MATN3
KIAA1683
NLRP6
TEF
MIXL1
UAP1L1
POLR1C
TMEM40
TG
DIRAS1
HSF2BP
C1orf115
JAG2
AFP
EVX1
WT1
TP53INP2
SIX2
WFS1
EPGN
SLC35D3
BARX2
NNAT
PRR19
TMEM61
PLXNA1
AMPD1
FOXI3
DNAH2
SPRY4
MDFI
KRT17
GRHL3
PCDH7
SCGB2A1
TMEM105
BNC2
C17orf99
UGT1A8
SFTPA2
ALG1L2
MESP2
RPL22L1
ANTXR2
HHEX
PILRB
S100A3
SOX5
GPR78
PVR
MARCKSL1
FCER1A
SLC2A2
FCRLB
DUSP27
TMEM241
EPHX4
SNCB
SFTPC
IL1RN
SFRP4
SLC13A5
NEB
CGB5
GLB1L3
TDRD5
CNGA1
APOF
ZNF569
SH2D5
PRR5-ARHGAP8
OTX1
KREMEN2
SLC25A20
ELFN1
CAND2
SLITRK3
TMEM217
NAP1L3
SUSD4
KCNQ4
PLEKHN1
SHISA2
MORN5
ITGA11
ST6GALNAC1
APOA2
DNAJB5
LRRC17
LANCL3
CDH19
CYP27C1
PTGDS
IL5RA
B3GNT4
CACNG8
LILRB5
NKX2-1
STK32B
MLXIPL
GBX2
VILL
CDH11
ERVV-1
SLC7A9
MS4A2
FAM186A
PTN
RNF182
HMGCLL1
KLHL33
FGL1
THBS2
MMP27
HOXD12
PGR
PBX1
CCDC78
STK31
HSPA2
CRYAB
HIST1H3J
ATP2A1
CCND1
SLC12A8
SMTNL1
BLK
ACBD7
MUSTN1
TRPC1
LEF1
ATP11A
NAT2
KRT83
MMP8
ARHGEF26
CYP2C9
ZFP69B
TNFRSF10A
LGALS9C
UCHL1
KRT75
INHA
PER3
NKX2-3
OFCC1
CT45A10
LGALS7
CCDC73
ELOVL4
CLCA4
CLVS2
WNT11
GAST
ACRV1
RBP2
OMD
TGM1
NTSR1
IGFL2
C9
MAOB
SLITRK2
FGF4
COLEC12
ADAMTS20
TMEM52B
GRIA1
PODNL1
NPFFR1
JPH1
MAP1A
TAS1R1
PPP2R3A
CDKN2A
KIF5A
C1orf210
