# Supplementary material for: Transcriptome Based System Biology Exploration Reveals Homogeneous Tumorigenicity of Alimentary Tract Malignancy
Source: Front Oncol. 2021 Jan 22;10:580276. doi: 10.3389/fonc.2020.580276 (PMC7862768; doi:10.3389/fonc.2020.580276)
Supplement: Supplementary file 3 [file Table_2.xls]

## Sheet: ESCA
	logFC	logCPM	PValue	FDR
hsa-mir-148a	-2.57923	14.9547	3.2e-30	4.77e-27
hsa-mir-139	-2.06846	6.0306	2.67e-19	1.99e-16
hsa-mir-490	-4.34432	2.3543	1.51e-17	6.98e-15
hsa-mir-204	-3.72519	2.89816	1.87e-17	6.98e-15
hsa-mir-133a-2	-3.09398	4.95752	6.07e-15	1.81e-12
hsa-mir-30c-2	-1.334	8.57199	1.44e-14	3.23e-12
hsa-mir-30c-1	-1.34437	8.46732	1.52e-14	3.23e-12
hsa-mir-133a-1	-3.03904	5.02547	4.34e-14	8.08e-12
hsa-mir-30e	-1.08164	12.9798	1.81e-13	3e-11
hsa-mir-28	-1.2994	12.3966	2.72e-13	4.05e-11
hsa-mir-30a	-1.74686	13.9818	6.25e-12	8.46e-10
hsa-mir-145	-2.11334	12.0041	1.19e-10	1.48e-08
hsa-mir-135a-2	-2.89835	0.74333	1.71e-10	1.96e-08
hsa-mir-29c	-1.64099	10.8877	2.43e-10	2.59e-08
hsa-mir-664a	-1.12344	4.97917	1.07e-09	1.07e-07
hsa-mir-135a-1	-2.83462	0.607207	2.16e-09	2.01e-07
hsa-mir-5680	-2.48256	-0.615667	3.11e-09	2.73e-07
hsa-mir-378c	-1.52536	3.53514	3.6e-09	2.98e-07
hsa-mir-21	1.28735	18.3566	4.03e-09	3.16e-07
hsa-mir-153-2	-2.06921	4.00353	4.93e-09	3.67e-07
hsa-mir-125a	-1.13784	8.70103	6.09e-09	4.32e-07
hsa-mir-153-1	-2.19181	0.72968	1.72e-08	1.16e-06
hsa-mir-378d-2	-1.76339	-0.0637203	2.07e-08	1.34e-06
hsa-mir-93	1.41462	13.2164	2.73e-08	1.7e-06
hsa-mir-1-2	-2.37418	5.60694	3.74e-08	2.23e-06
hsa-mir-4746	1.97323	2.49238	9.23e-08	5.12e-06
hsa-mir-1-1	-2.33771	5.5114	9.28e-08	5.12e-06
hsa-mir-18a	1.61841	5.28522	1.49e-07	7.91e-06
hsa-mir-1468	-1.74258	2.57198	1.71e-07	8.8e-06
hsa-mir-4664	3.9842	0.359908	1.87e-07	9.17e-06
hsa-mir-26b	-0.794931	9.42217	1.91e-07	9.17e-06
hsa-mir-106b	1.27132	9.4257	2.33e-07	1.08e-05
hsa-mir-4652	3.8962	1.96886	3.14e-07	1.42e-05
hsa-mir-628	-0.971913	2.95751	4.89e-07	2.14e-05
hsa-mir-365b	-1.20041	5.72909	5.54e-07	2.36e-05
hsa-mir-365a	-1.19365	5.7373	7.23e-07	2.99e-05
hsa-mir-202	-2.51859	0.110505	1.24e-06	4.98e-05
hsa-mir-767	7.70253	6.00515	1.64e-06	6.44e-05
hsa-mir-574	-0.760557	6.10035	2.46e-06	9.39e-05
hsa-mir-143	-1.46726	17.4144	3.29e-06	0.000122614
hsa-mir-224	3.19303	7.06996	3.48e-06	0.000126315
hsa-mir-133b	-2.24255	2.53089	4.28e-06	0.000151818
hsa-mir-301b	2.20554	1.18264	5.21e-06	0.000179111
hsa-mir-335	1.72889	6.87288	5.29e-06	0.000179111
hsa-mir-195	-1.115	4.94712	8.4e-06	0.00027804
hsa-mir-100	-1.46321	11.2924	8.68e-06	0.000281049
hsa-mir-937	2.36036	1.60106	9.24e-06	0.000293039
hsa-mir-105-2	6.88838	5.15038	9.89e-06	0.000306927
hsa-mir-877	1.82227	2.27452	1.03e-05	0.000313633
hsa-mir-615	2.33889	1.79785	1.29e-05	0.00037814
hsa-mir-421	1.36953	2.49927	1.29e-05	0.00037814
hsa-mir-17	0.992368	10.305	1.36e-05	0.000385227
hsa-mir-636	3.48203	-0.299664	1.37e-05	0.000385227
hsa-mir-15b	1.03335	8.32122	1.58e-05	0.000435191
hsa-mir-135b	2.18738	5.94028	1.62e-05	0.00043892
hsa-mir-181b-1	1.22737	7.42468	1.72e-05	0.000457535
hsa-mir-105-1	6.50688	5.15546	1.77e-05	0.000462678
hsa-mir-301a	1.20367	3.82793	2e-05	0.000514155
hsa-mir-942	1.21301	3.6101	2.19e-05	0.000546881
hsa-mir-345	1.11318	3.54611	2.23e-05	0.000546881
hsa-mir-181a-1	0.980142	9.61192	2.24e-05	0.000546881
hsa-mir-1258	-1.78806	0.268722	2.73e-05	0.000655785
hsa-mir-181b-2	1.18969	7.40696	2.8e-05	0.000663295
hsa-mir-375	-2.27186	14.2063	3.08e-05	0.000716595
hsa-mir-129-2	-1.86828	2.19593	3.19e-05	0.000732057
hsa-mir-218-2	-1.30165	4.07247	3.47e-05	0.000782944
hsa-mir-455	1.39614	7.75088	3.77e-05	0.00083845
hsa-mir-1180	1.40082	4.22888	3.91e-05	0.000856189
hsa-mir-30b	-0.791549	8.81015	4.52e-05	0.000976665
hsa-mir-3690-1	2.41642	0.269968	4.71e-05	0.00100204
hsa-mir-23b	-0.848668	10.2114	5.64e-05	0.0011827
hsa-mir-940	1.60243	1.47338	6.09e-05	0.00126127
hsa-mir-20a	0.999948	9.39909	6.33e-05	0.00127962
hsa-mir-26a-2	-0.732351	9.85634	6.36e-05	0.00127962
hsa-mir-4510	-2.32672	-0.934818	6.46e-05	0.00128242
hsa-mir-146b	1.11948	9.95402	6.91e-05	0.00135425
hsa-mir-6891	3.67173	-0.230267	8.57e-05	0.00164875
hsa-mir-6507	-2.047	0.115858	8.63e-05	0.00164875
hsa-mir-218-1	-1.23339	4.1488	9.26e-05	0.0017262
hsa-mir-383	-2.29354	0.0268109	9.27e-05	0.0017262
hsa-mir-140	-0.741063	9.99558	9.88e-05	0.00181704
hsa-mir-6874	-1.50284	-0.367957	0.000103557	0.00188171
hsa-mir-26a-1	-0.710654	9.84918	0.000106009	0.00190306
hsa-mir-1304	2.27324	1.26904	0.000108906	0.00193179
hsa-mir-497	-0.925312	3.92602	0.000119435	0.00209363
hsa-mir-483	4.15147	3.67504	0.000143799	0.00249139
hsa-mir-3662	3.68526	2.50763	0.000165654	0.00283706
hsa-mir-452	2.06809	7.34131	0.000189265	0.00319068
hsa-mir-1301	1.08634	3.28958	0.000190584	0.00319068
hsa-mir-4770	-1.85642	-0.783316	0.000215951	0.00357519
hsa-mir-550a-1	1.46931	1.80177	0.00021984	0.00359957
hsa-mir-769	0.736035	4.50912	0.00022419	0.0036309
hsa-mir-6788	-1.71731	-0.719085	0.000296965	0.00475783
hsa-mir-6728	3.07388	-0.466455	0.000343748	0.00544878
hsa-mir-642a	-1.13826	1.43498	0.000360998	0.00566198
hsa-mir-590	0.76309	4.37553	0.000377474	0.00585871
hsa-mir-1265	-2.07371	-0.949825	0.000385274	0.00591813
hsa-mir-30d	-0.783393	12.5953	0.000393909	0.00598462
hsa-mir-181a-2	0.722628	10.1305	0.000397636	0.00598462
hsa-mir-125b-1	-1.00246	7.71599	0.000419783	0.00622747
hsa-mir-210	1.59829	9.25567	0.000422131	0.00622747
hsa-mir-573	2.95351	0.0642318	0.00044426	0.00648968
hsa-mir-3677	1.25756	2.25249	0.000484303	0.00700594
hsa-mir-129-1	-1.7049	2.14871	0.000517022	0.00739432
hsa-mir-196b	1.8913	8.38911	0.000521076	0.00739432
hsa-mir-548f-1	4.12315	1.02086	0.000526434	0.00739988
hsa-mir-1307	0.816759	10.6916	0.000548918	0.00764381
hsa-mir-19a	0.927296	5.9112	0.000571571	0.00788557
hsa-mir-196a-2	2.00628	6.69848	0.00059852	0.0081816
hsa-mir-550a-3	1.40104	0.809476	0.000625711	0.00845017
hsa-mir-372	11.7224	7.9067	0.000629509	0.00845017
hsa-mir-3682	1.29365	0.856685	0.000714993	0.00951195
hsa-mir-548d-1	2.95793	-0.506274	0.000779082	0.010234
hsa-mir-196a-1	1.94787	6.49413	0.000783002	0.010234
hsa-mir-125b-2	-0.961876	7.8021	0.000817487	0.0105918
hsa-mir-548ba	-1.89788	-0.574948	0.000837365	0.0107558
hsa-mir-3613	0.897881	3.73008	0.000845552	0.0107681
hsa-mir-584	1.4852	7.03822	0.000866078	0.0109361
hsa-mir-27a	0.778546	10.9024	0.000875072	0.0109568
hsa-mir-516a-2	7.20177	2.26437	0.000927629	0.0114257
hsa-mir-4677	0.752224	2.95682	0.000967143	0.0118118
hsa-mir-671	0.786911	3.16549	0.000976484	0.011829
hsa-mir-5703	2.87784	-0.535237	0.000986134	0.0118495
hsa-mir-3652	2.4208	0.66856	0.00114349	0.0136304
hsa-mir-99a	-1.10667	8.27176	0.00126461	0.0149546
hsa-mir-1262	-0.941985	0.728163	0.00133816	0.0156997
hsa-mir-183	1.32988	12.841	0.00134943	0.0157083
hsa-mir-4745	2.6506	-0.327399	0.00138604	0.0160093
hsa-mir-4449	3.57706	1.29697	0.00147084	0.0164778
hsa-mir-675	2.75029	5.66556	0.00160765	0.0177438
hsa-mir-151b	-0.947124	0.471757	0.00181156	0.0198472
hsa-mir-1293	2.68475	2.34765	0.00187222	0.0203621
hsa-mir-6715b	4.09184	-0.0355372	0.00193318	0.0207225
hsa-mir-676	-1.24309	0.367244	0.00200043	0.0212903
hsa-mir-3941	1.57055	0.120194	0.00202931	0.0214445
hsa-mir-503	1.04801	3.30126	0.00205426	0.0215553
hsa-mir-664b	-0.789937	2.10149	0.00209926	0.0218734
hsa-mir-4661	1.38563	2.64804	0.00214641	0.0222094
hsa-mir-6803	1.89619	-0.409669	0.00218746	0.0224781
hsa-mir-4757	-1.7031	-0.863507	0.00221608	0.0226162
hsa-mir-3654	3.05598	-0.465088	0.00226479	0.022956
hsa-mir-34c	2.18165	4.60158	0.00234702	0.0235611
hsa-mir-744	0.772201	4.82706	0.00235978	0.0235611
hsa-mir-3150b	2.18159	1.18983	0.00239208	0.023604
hsa-mir-222	0.765723	6.7702	0.00244515	0.0239689
hsa-mir-1910	2.90061	0.0164676	0.00253391	0.0246766
hsa-mir-3615	0.808082	2.72985	0.0026217	0.0252021
hsa-mir-378a	-0.724704	10.2356	0.00269458	0.0255777
hsa-mir-508	3.00095	5.07571	0.00271227	0.0255777
hsa-mir-519a-1	5.94644	2.28863	0.00291021	0.0267667
hsa-mir-6854	1.31744	1.21203	0.00303698	0.0277614
hsa-mir-1269a	4.03505	6.60875	0.00314053	0.0285264
hsa-mir-3622a	-1.45375	-0.554617	0.00315896	0.0285264
hsa-mir-550a-2	1.19059	1.67766	0.00325377	0.0292056
hsa-mir-4517	2.26995	-0.273046	0.00332908	0.0295258
hsa-mir-612	3.42361	-0.342357	0.00364236	0.0321131
hsa-mir-378d-1	-1.17861	-0.244402	0.00387281	0.033944
hsa-mir-4521	-1.22485	0.40793	0.00402418	0.0350645
hsa-mir-3152	-1.87097	-0.684167	0.00412567	0.0356216
hsa-mir-548d-2	2.3262	-0.451124	0.00413927	0.0356216
hsa-mir-337	-0.747165	4.24447	0.00415984	0.0356216
hsa-mir-512-2	6.10885	2.49339	0.0043396	0.0369486
hsa-mir-6777	1.985	-0.383218	0.00452781	0.0383321
hsa-mir-3691	1.71113	-0.0927774	0.00455586	0.0383516
hsa-mir-338	-0.957751	10.1593	0.00462476	0.0383615
hsa-mir-10a	-0.858488	14.6512	0.0046283	0.0383615
hsa-mir-3651	1.70416	1.84131	0.00463428	0.0383615
hsa-mir-526b	5.51075	3.409	0.00476893	0.039258
hsa-mir-5003	1.65145	-0.245629	0.00506853	0.0414951
hsa-mir-6781	2.02124	-0.53299	0.00528414	0.0430239
hsa-mir-5090	2.50997	-0.637896	0.0056422	0.0456895
hsa-mir-512-1	6.17484	2.50125	0.00572027	0.0458236
hsa-mir-518c	5.80439	2.1867	0.0058554	0.0465018
hsa-mir-944	2.94967	7.07238	0.00586734	0.0465018
hsa-mir-155	0.850074	8.75604	0.00590189	0.0465281

## Sheet: STAD
	logFC	logCPM	PValue	FDR
hsa-mir-139	-2.35475	6.23238	8.46e-56	1.32e-52
hsa-mir-365b	-1.58764	5.20463	8.06e-46	4.24e-43
hsa-mir-365a	-1.58905	5.20714	8.17e-46	4.24e-43
hsa-mir-21	1.76151	18.045	6.5e-43	2.53e-40
hsa-mir-6510	-4.64759	1.55787	3.18e-42	9.89e-40
hsa-mir-133a-2	-3.17201	5.69935	4.53e-40	1.17e-37
hsa-mir-133a-1	-3.13465	5.82134	3.98e-39	8.85e-37
hsa-mir-145	-2.41306	12.7531	9.23e-39	1.8e-36
hsa-mir-1-2	-3.05588	6.42749	1.78e-35	3.08e-33
hsa-mir-5683	-3.0763	2.43738	1.28e-34	1.99e-32
hsa-mir-1-1	-3.03343	6.33814	3.24e-34	4.58e-32
hsa-mir-29c	-1.72256	11.522	3.89e-34	5.04e-32
hsa-mir-196a-1	4.64549	6.50757	2.19e-32	2.62e-30
hsa-mir-196a-2	4.5928	6.6758	7.6e-32	8.44e-30
hsa-mir-30c-2	-1.13754	8.13662	3.33e-29	3.45e-27
hsa-mir-193a	-1.26935	7.46014	4.32e-28	4.03e-26
hsa-mir-133b	-2.83502	3.928	4.41e-28	4.03e-26
hsa-mir-143	-2.02396	18.2763	1.7e-27	1.42e-25
hsa-mir-30e	-0.952761	13.1416	1.73e-27	1.42e-25
hsa-mir-28	-1.25891	12.6263	1.86e-27	1.44e-25
hsa-mir-6507	-3.3512	-0.363516	2.67e-27	1.98e-25
hsa-mir-27b	-1.1951	10.9128	1.92e-26	1.36e-24
hsa-mir-195	-1.62324	5.63152	4.33e-26	2.93e-24
hsa-mir-486-2	-1.82731	6.08868	6.85e-26	4.44e-24
hsa-mir-135b	3.10419	5.85278	8.85e-26	5.51e-24
hsa-mir-146b	1.74797	9.49181	9.82e-26	5.87e-24
hsa-mir-490	-3.38863	4.9071	4.35e-25	2.5e-23
hsa-mir-486-1	-1.79939	6.0979	7.95e-25	4.42e-23
hsa-mir-196b	4.33533	8.93858	1.11e-24	5.95e-23
hsa-mir-125a	-1.19491	8.85512	5.45e-24	2.83e-22
hsa-mir-26a-1	-1.0743	10.0694	6.33e-24	3.18e-22
hsa-mir-378a	-1.26039	10.0477	7.67e-24	3.73e-22
hsa-mir-26a-2	-1.07068	10.0725	9.13e-24	4.3e-22
hsa-mir-23b	-1.21423	10.5394	3.22e-23	1.47e-21
hsa-mir-140	-1.05903	10.0045	5.13e-23	2.28e-21
hsa-mir-30a	-1.54686	14.1544	1.12e-22	4.86e-21
hsa-mir-551b	-2.10605	1.25493	1.41e-22	5.92e-21
hsa-mir-30c-1	-0.996701	7.97757	2.96e-22	1.21e-20
hsa-mir-501	1.45053	5.76447	5.07e-22	2.02e-20
hsa-mir-885	-2.4178	-0.302212	3.74e-21	1.46e-19
hsa-mir-383	-2.62525	0.88401	5.74e-21	2.18e-19
hsa-mir-378c	-1.20982	3.82529	4.95e-20	1.83e-18
hsa-mir-18a	1.83603	5.07558	1.06e-19	3.82e-18
hsa-mir-203a	-1.80854	13.6873	4.95e-18	1.75e-16
hsa-mir-26b	-0.904544	9.49612	1.06e-17	3.59e-16
hsa-mir-149	-1.55444	4.47664	1.06e-17	3.59e-16
hsa-mir-204	-2.14512	3.0311	1.28e-17	4.25e-16
hsa-mir-552	5.9459	5.66772	2.69e-17	8.72e-16
hsa-mir-5680	-2.04401	-0.535483	4.09e-17	1.3e-15
hsa-mir-381	-1.08197	5.80099	4.96e-17	1.54e-15
hsa-mir-451a	-1.58129	9.04825	1.28e-16	3.91e-15
hsa-mir-6720	-1.72369	1.16551	1.44e-16	4.25e-15
hsa-mir-19a	1.38622	5.34749	1.45e-16	4.25e-15
hsa-mir-328	-1.14012	4.29515	1.57e-16	4.52e-15
hsa-mir-183	1.76176	12.1277	9.87e-16	2.79e-14
hsa-mir-500a	1.09761	8.15754	1.8e-15	5.01e-14
hsa-mir-944	-2.63915	1.79578	2.37e-15	6.47e-14
hsa-mir-548ba	-2.52695	-0.100838	6.66e-15	1.79e-13
hsa-mir-877	1.73676	1.79047	1.08e-14	2.85e-13
hsa-mir-335	1.42352	6.6841	1.73e-14	4.49e-13
hsa-mir-106b	0.827997	9.11664	1.84e-14	4.69e-13
hsa-mir-96	1.61143	4.11187	1.9e-14	4.77e-13
hsa-let-7e	-1.20913	10.2517	2.29e-14	5.65e-13
hsa-mir-218-1	-1.37438	4.39669	4.73e-14	1.15e-12
hsa-mir-218-2	-1.37326	4.34445	5.61e-14	1.34e-12
hsa-mir-3199-2	-1.2522	0.358976	7.16e-14	1.69e-12
hsa-mir-144	-1.39586	6.8915	8.32e-14	1.93e-12
hsa-mir-935	2.71254	2.75384	8.83e-14	2.02e-12
hsa-mir-937	2.2792	1.826	1.12e-13	2.52e-12
hsa-mir-152	-0.934208	7.69586	1.16e-13	2.58e-12
hsa-mir-188	1.32884	2.55934	2.55e-13	5.59e-12
hsa-mir-605	-1.55305	-0.143298	3.66e-13	7.91e-12
hsa-mir-3622a	-1.7508	-0.555834	5.54e-13	1.18e-11
hsa-mir-4664	2.41504	0.332802	5.84e-13	1.22e-11
hsa-mir-6511b-1	-1.11831	0.606276	5.9e-13	1.22e-11
hsa-mir-326	-1.12001	2.84973	7.12e-13	1.46e-11
hsa-mir-181b-1	1.0397	7.01366	9.55e-13	1.93e-11
hsa-mir-17	0.99838	9.93341	1.04e-12	2.08e-11
hsa-mir-1301	1.14927	3.24407	1.15e-12	2.27e-11
hsa-mir-497	-1.04996	4.70588	1.56e-12	3.04e-11
hsa-mir-1307	0.858502	10.4052	2.05e-12	3.94e-11
hsa-mir-378d-2	-1.34767	0.268672	2.23e-12	4.23e-11
hsa-mir-592	1.97425	2.58448	2.32e-12	4.35e-11
hsa-mir-148a	-1.05251	15.3702	2.45e-12	4.53e-11
hsa-mir-4677	0.913572	2.89858	2.51e-12	4.59e-11
hsa-mir-549a	3.26075	0.273424	2.72e-12	4.93e-11
hsa-mir-4770	-1.89945	-0.529581	3.07e-12	5.48e-11
hsa-mir-181a-1	0.900684	9.28629	5.06e-12	8.95e-11
hsa-mir-182	1.37871	13.4629	5.37e-12	9.38e-11
hsa-mir-767	6.32122	5.22211	5.55e-12	9.59e-11
hsa-mir-181b-2	1.04462	6.93317	1.01e-11	1.72e-10
hsa-mir-93	0.969638	12.4041	1.08e-11	1.82e-10
hsa-mir-483	4.44269	5.07394	1.32e-11	2.21e-10
hsa-mir-105-1	6.12678	4.90218	1.34e-11	2.22e-10
hsa-mir-1258	-1.66882	0.880783	1.49e-11	2.44e-10
hsa-mir-3662	2.60665	0.317229	1.56e-11	2.53e-10
hsa-mir-100	-1.29789	12.0238	2.13e-11	3.42e-10
hsa-mir-6511b-2	-1.07057	0.550298	2.36e-11	3.75e-10
hsa-let-7b	-0.729373	13.3857	2.62e-11	4.11e-10
hsa-mir-4652	4.37114	0.780426	3.58e-11	5.56e-10
hsa-mir-105-2	5.97227	4.90702	3.9e-11	6.01e-10
hsa-mir-1262	-1.08639	0.700325	4.81e-11	7.34e-10
hsa-mir-615	2.15029	2.02036	5.36e-11	8.1e-10
hsa-mir-491	-0.855484	1.48556	9.57e-11	1.42e-09
hsa-mir-378i	-2.27463	-0.547106	9.61e-11	1.42e-09
hsa-mir-4661	1.76294	2.38691	1.93e-10	2.83e-09
hsa-mir-4705	-2.04902	-0.696799	1.96e-10	2.85e-09
hsa-mir-532	0.775535	10.1686	2.03e-10	2.92e-09
hsa-mir-5589	4.60432	0.320981	2.17e-10	3.1e-09
hsa-mir-509-1	3.22619	0.776118	2.45e-10	3.46e-09
hsa-mir-7705	1.46051	0.730011	2.59e-10	3.63e-09
hsa-mir-3127	1.07943	2.4695	3.12e-10	4.34e-09
hsa-mir-500b	0.918536	3.40744	3.42e-10	4.71e-09
hsa-mir-301b	1.63205	1.24175	3.52e-10	4.81e-09
hsa-mir-503	1.18308	3.07193	3.68e-10	4.97e-09
hsa-let-7c	-1.29552	10.9032	4.97e-10	6.62e-09
hsa-let-7a-3	-0.762708	13.1332	5.36e-10	7.06e-09
hsa-let-7a-1	-0.76383	13.1288	5.4e-10	7.06e-09
hsa-let-7a-2	-0.765384	13.1262	5.48e-10	7.1e-09
hsa-mir-548f-1	3.49204	0.108015	8.28e-10	1.07e-08
hsa-mir-10b	-0.765361	13.8486	9.91e-10	1.26e-08
hsa-mir-20a	1.04359	8.74857	1.4e-09	1.77e-08
hsa-mir-508	2.62257	3.27897	1.74e-09	2.16e-08
hsa-mir-202	-1.57867	0.282502	1.98e-09	2.44e-08
hsa-mir-125b-2	-1.13296	8.34883	2.02e-09	2.47e-08
hsa-mir-584	1.39452	6.89917	2.03e-09	2.47e-08
hsa-mir-101-2	-0.748409	12.2785	2.08e-09	2.51e-08
hsa-mir-125b-1	-1.12406	8.2843	2.17e-09	2.59e-08
hsa-mir-1228	1.38757	0.647903	2.31e-09	2.74e-08
hsa-mir-652	0.713059	5.01393	2.34e-09	2.76e-08
hsa-mir-101-1	-0.741733	12.2679	2.86e-09	3.32e-08
hsa-mir-1269a	5.78558	5.39409	3.55e-09	4.09e-08
hsa-mir-205	-2.95155	7.84415	3.85e-09	4.4e-08
hsa-mir-4746	1.14718	1.58457	4.15e-09	4.71e-08
hsa-mir-4536-1	-1.45681	-0.614216	4.59e-09	5.15e-08
hsa-mir-200a	1.16752	10.9344	4.6e-09	5.15e-08
hsa-mir-4786	-1.10264	0.525234	4.65e-09	5.17e-08
hsa-mir-504	-1.3533	0.383488	5.26e-09	5.8e-08
hsa-mir-363	-1.15723	3.3095	7.06e-09	7.63e-08
hsa-mir-372	7.74085	5.74428	7.75e-09	8.32e-08
hsa-mir-7-3	1.4916	1.91531	8.27e-09	8.81e-08
hsa-mir-573	2.6242	-0.230695	9.28e-09	9.83e-08
hsa-mir-6499	-2.79479	-0.688174	9.64e-09	1.01e-07
hsa-mir-887	-0.854706	2.04104	9.86e-09	1.03e-07
hsa-mir-1225	-1.69906	-0.766369	1.33e-08	1.37e-07
hsa-mir-7974	2.17464	0.365929	1.65e-08	1.69e-07
hsa-mir-6854	1.56382	0.211924	1.74e-08	1.77e-07
hsa-mir-130b	0.921096	4.96291	1.81e-08	1.83e-07
hsa-mir-509-3	2.91407	0.813637	1.88e-08	1.89e-07
hsa-mir-6512	-2.14522	-0.816246	2.35e-08	2.34e-07
hsa-mir-129-1	-1.52943	2.66127	2.66e-08	2.62e-07
hsa-mir-550a-1	0.959351	1.92873	2.76e-08	2.7e-07
hsa-mir-4728	2.39659	2.08254	3.29e-08	3.2e-07
hsa-mir-222	0.839045	6.71396	3.63e-08	3.5e-07
hsa-mir-550a-2	0.974669	1.945	4.02e-08	3.86e-07
hsa-mir-194-2	1.18458	12.771	4.32e-08	4.11e-07
hsa-mir-1269b	6.45478	2.6876	4.33e-08	4.11e-07
hsa-mir-3189	1.95838	-0.100803	4.86e-08	4.58e-07
hsa-mir-99b	-0.723649	14.0053	5.21e-08	4.86e-07
hsa-mir-411	-0.806511	3.29143	5.68e-08	5.26e-07
hsa-mir-4777	1.65861	-0.235187	5.99e-08	5.51e-07
hsa-mir-19b-1	0.700682	6.48356	6.62e-08	6.06e-07
hsa-mir-200b	1.03575	10.8093	7.58e-08	6.9e-07
hsa-mir-301a	0.721084	3.50907	7.74e-08	7.01e-07
hsa-mir-184	3.55242	2.66536	9.68e-08	8.7e-07
hsa-mir-320b-1	0.937981	1.81591	1.06e-07	9.49e-07
hsa-mir-137	-1.88624	0.288696	1.07e-07	9.49e-07
hsa-mir-450b	0.702225	3.31466	1.19e-07	1.06e-06
hsa-mir-3934	0.889766	2.19015	1.72e-07	1.5e-06
hsa-mir-4732	-1.40825	-0.314327	1.76e-07	1.53e-06
hsa-mir-362	0.786428	4.25567	1.82e-07	1.58e-06
hsa-mir-3176	1.71911	-0.215446	2.04e-07	1.74e-06
hsa-mir-1254-2	1.57889	-0.055531	2.13e-07	1.81e-06
hsa-mir-1292	1.28027	0.141029	2.29e-07	1.94e-06
hsa-mir-708	1.03325	6.33249	2.82e-07	2.37e-06
hsa-mir-514a-2	2.98921	0.6199	2.87e-07	2.4e-06
hsa-mir-194-1	1.1151	12.6115	2.91e-07	2.42e-06
hsa-mir-3651	1.34652	1.01774	3.33e-07	2.76e-06
hsa-mir-373	7.16928	3.10359	3.39e-07	2.77e-06
hsa-mir-129-2	-1.41501	2.86782	3.39e-07	2.77e-06
hsa-mir-519a-1	5.22743	1.98315	3.83e-07	3.1e-06
hsa-mir-1265	-1.71283	-0.853179	5.16e-07	4.16e-06
hsa-mir-3613	0.706121	3.49005	5.22e-07	4.19e-06
hsa-mir-3678	-1.08719	-0.253647	5.53e-07	4.42e-06
hsa-mir-3682	1.12381	0.471594	5.89e-07	4.68e-06
hsa-mir-217	1.54662	6.21977	6.3e-07	4.97e-06
hsa-mir-4536-2	-1.29745	-0.638476	6.43e-07	5.04e-06
hsa-mir-2681	-1.55305	-0.808596	6.5e-07	5.05e-06
hsa-mir-3944	1.50197	0.0179305	6.93e-07	5.36e-06
hsa-mir-512-2	5.9641	2.26743	6.96e-07	5.36e-06
hsa-mir-766	-0.703839	3.02692	7.26e-07	5.56e-06
hsa-mir-3912	-0.91996	0.328527	8.49e-07	6.44e-06
hsa-mir-371a	6.82278	2.53077	9.02e-07	6.81e-06
hsa-mir-509-2	2.35806	0.774976	9.68e-07	7.27e-06
hsa-mir-4999	-0.960043	0.69319	9.9e-07	7.4e-06
hsa-mir-520f	5.94731	1.44424	1.05e-06	7.79e-06
hsa-mir-6891	2.10299	-0.377518	1.14e-06	8.45e-06
hsa-mir-1254-1	1.47133	-0.0730061	1.26e-06	9.29e-06
hsa-mir-514a-1	2.82215	0.656482	1.32e-06	9.63e-06
hsa-mir-551a	1.81024	0.426882	1.43e-06	1.04e-05
hsa-mir-519a-2	5.75761	2.39539	1.71e-06	1.24e-05
hsa-mir-643	0.968617	0.396231	2.12e-06	1.51e-05
hsa-mir-5586	0.95267	1.42664	2.39e-06	1.69e-05
hsa-mir-337	-0.729684	4.80774	3e-06	2.12e-05
hsa-mir-20b	-0.997719	4.07047	3.12e-06	2.18e-05
hsa-let-7f-1	-0.704707	12.2932	3.13e-06	2.19e-05
hsa-mir-3677	0.93127	2.99139	3.25e-06	2.26e-05
hsa-mir-5094	2.09264	-0.662614	3.26e-06	2.26e-05
hsa-let-7f-2	-0.703962	12.3102	3.34e-06	2.3e-05
hsa-mir-6883	-1.50142	-0.829507	3.39e-06	2.32e-05
hsa-mir-421	0.798906	1.98807	3.65e-06	2.49e-05
hsa-mir-520b	5.48619	1.88321	3.97e-06	2.69e-05
hsa-mir-153-1	-1.02332	1.56527	3.98e-06	2.69e-05
hsa-mir-200c	0.834724	13.1214	4.43e-06	2.98e-05
hsa-mir-518f	5.63319	1.71292	4.91e-06	3.29e-05
hsa-mir-6761	-0.796326	0.733375	5.19e-06	3.47e-05
hsa-mir-378d-1	-0.997307	0.0314708	5.24e-06	3.48e-05
hsa-mir-7-2	1.13398	1.97069	5.31e-06	3.52e-05
hsa-mir-522	5.46216	1.77486	5.85e-06	3.86e-05
hsa-mir-493	0.71091	3.87132	5.96e-06	3.89e-05
hsa-mir-4521	-0.975878	0.000652064	6.04e-06	3.93e-05
hsa-mir-4713	2.06095	-0.561083	6.26e-06	4.06e-05
hsa-mir-1304	1.51693	1.14744	6.62e-06	4.28e-05
hsa-mir-3690-1	1.48288	0.213031	6.88e-06	4.39e-05
hsa-mir-512-1	5.65	2.23379	7.01e-06	4.45e-05
hsa-mir-302a	5.28533	1.06745	7.61e-06	4.81e-05
hsa-mir-4326	1.12481	3.25386	7.8e-06	4.91e-05
hsa-mir-516a-2	5.02291	2.33491	8.08e-06	5.07e-05
hsa-mir-141	0.865216	10.581	8.43e-06	5.27e-05
hsa-mir-187	-1.43712	3.71689	8.61e-06	5.36e-05
hsa-mir-934	2.80767	1.44515	9.4e-06	5.8e-05
hsa-mir-4745	1.8019	-0.251183	9.78e-06	6.01e-05
hsa-mir-320b-2	0.785702	2.36912	1.12e-05	6.81e-05
hsa-mir-940	0.968626	1.73448	1.13e-05	6.86e-05
hsa-mir-520c	5.16653	0.805865	1.16e-05	7e-05
hsa-mir-4658	2.04063	-0.449727	1.32e-05	7.88e-05
hsa-mir-99a	-0.963291	9.16237	1.58e-05	9.37e-05
hsa-mir-6809	-1.32982	-0.831717	1.6e-05	9.45e-05
hsa-mir-302b	5.17841	1.16427	1.6e-05	9.45e-05
hsa-mir-223	0.919148	8.8351	2.04e-05	0.0001189
hsa-mir-514a-3	2.5354	0.659898	2.21e-05	0.000128101
hsa-mir-521-1	4.5247	0.414184	2.6e-05	0.0001502
hsa-mir-526b	4.57285	3.05683	2.67e-05	0.000154125
hsa-mir-4525	1.84889	-0.4396	2.78e-05	0.000159799
hsa-mir-675	1.77042	5.72606	2.86e-05	0.000163229
hsa-mir-34c	0.813286	2.34486	3.19e-05	0.000180931
hsa-mir-1276	1.79174	-0.307352	3.51e-05	0.000198523
hsa-mir-1283-2	3.59421	-0.19005	3.61e-05	0.000203345
hsa-mir-520e	4.65488	0.457838	3.63e-05	0.000204153
hsa-mir-3187	1.4129	-0.168329	4.02e-05	0.000224085
hsa-mir-518b	4.4576	2.02073	4.07e-05	0.000225978
hsa-mir-1468	-0.750877	2.6943	4.24e-05	0.000234896
hsa-mir-3152	-1.13419	-0.690934	4.33e-05	0.000238962
hsa-mir-548v	1.03366	1.05751	4.36e-05	0.000239762
hsa-mir-516a-1	4.22074	2.38282	5.1e-05	0.000278592
hsa-mir-138-1	-1.00762	0.226439	5.22e-05	0.000284041
hsa-mir-4758	1.92646	-0.471007	5.35e-05	0.000289829
hsa-mir-520h	4.37416	0.471358	5.41e-05	0.000292373
hsa-mir-520d	4.4218	0.826325	5.51e-05	0.000296713
hsa-mir-210	1.15984	8.91344	5.91e-05	0.000317145
hsa-mir-516b-1	4.38767	0.974698	6.01e-05	0.000320324
hsa-mir-4501	-1.51237	-0.59145	6.66e-05	0.000353899
hsa-mir-2115	1.58332	-0.2357	6.93e-05	0.000366557
hsa-mir-550a-3	0.707982	1.03621	7.13e-05	0.000376062
hsa-mir-3174	1.29118	-0.361571	7.29e-05	0.000382825
hsa-mir-520a	4.49079	2.86698	7.31e-05	0.000382825
hsa-mir-7702	1.23766	0.847632	7.7e-05	0.000400283
hsa-mir-5698	1.16543	-0.0246955	7.72e-05	0.000400283
hsa-mir-527	4.51159	1.05655	7.82e-05	0.000404122
hsa-mir-520g	4.3312	0.903753	8.06e-05	0.000415432
hsa-mir-1243	-1.00654	-0.782641	8.49e-05	0.000434588
hsa-mir-6783	1.23082	-0.294877	8.75e-05	0.000446209
hsa-mir-4449	1.43657	0.304826	0.000104139	0.000527821
hsa-mir-9-1	-0.96075	8.31778	0.0001054	0.000532473
hsa-mir-4687	1.76544	-0.55378	0.000106078	0.000534165
hsa-mir-9-2	-0.952741	8.31589	0.000119258	0.000598599
hsa-mir-518c	4.40687	1.91951	0.000126206	0.000631435
hsa-mir-9-3	-0.944724	8.31612	0.000135792	0.000677219
hsa-mir-518a-1	4.24789	0.939558	0.000144255	0.000717129
hsa-mir-548aw	-0.918878	-0.40199	0.000149682	0.000739384
hsa-mir-518a-2	4.21424	0.960645	0.00015483	0.000762389
hsa-mir-519c	4.03591	0.418569	0.000173717	0.000852695
hsa-mir-7156	-0.885311	0.0979135	0.000177901	0.000870482
hsa-mir-4322	-0.898381	-0.903087	0.000179965	0.000877822
hsa-mir-95	0.823485	2.93835	0.000182995	0.000889813
hsa-mir-518e	4.09938	1.37839	0.000189936	0.000920687
hsa-mir-548d-1	1.53754	-0.447242	0.000195448	0.000944465
hsa-mir-515-1	3.59579	0.0967683	0.000221808	0.00106852
hsa-mir-4461	1.06127	0.188042	0.000224129	0.00107637
hsa-mir-3646	1.5392	-0.756095	0.000251812	0.0012056
hsa-mir-302d	3.71965	-0.02949	0.000260022	0.00124109
hsa-mir-517c	3.88266	0.473392	0.000287481	0.00136795
hsa-mir-651	0.691338	1.64553	0.000299905	0.00142272
hsa-mir-3684	1.02134	-0.316116	0.000308744	0.0014602
hsa-mir-525	4.11566	1.85383	0.000317695	0.00149798
hsa-mir-4645	0.945342	-0.256699	0.000321909	0.00151326
hsa-mir-449a	2.35511	0.159916	0.000331755	0.00155448
hsa-mir-523	3.70057	0.116227	0.000332676	0.00155448
hsa-mir-548az	1.76942	-0.724231	0.000354492	0.00164654
hsa-mir-3914-2	-1.18219	-0.885918	0.000361553	0.00167433
hsa-mir-3943	1.526	-0.715532	0.000381021	0.00175925
hsa-mir-302c	3.05463	-0.381825	0.000394071	0.00180877
hsa-mir-4479	1.1301	-0.608483	0.000421053	0.00192694
hsa-mir-516b-2	3.49172	0.136563	0.000435451	0.00198698
hsa-mir-122	3.13437	2.83438	0.000448391	0.00204005
hsa-mir-521-2	2.79222	-0.480511	0.000473372	0.00214118
hsa-mir-7854	0.973951	-0.124758	0.000501604	0.00226231
hsa-mir-3200	0.921781	1.95978	0.000506722	0.00227879
hsa-mir-1911	2.83912	0.95822	0.000525717	0.00235739
hsa-mir-4529	-0.93084	-0.704795	0.000596787	0.00266839
hsa-mir-7151	-1.23743	-0.517403	0.00060663	0.00269681
hsa-mir-802	-1.61424	1.67308	0.000606676	0.00269681
hsa-mir-6715b	1.55806	-0.0490873	0.000608343	0.00269681
hsa-mir-4763	1.45318	-0.693428	0.000659657	0.00291598
hsa-mir-4691	1.61255	-0.648354	0.000668845	0.00294823
hsa-mir-3161	1.85193	-0.421366	0.00067121	0.00295029
hsa-mir-1246	1.6771	-0.736814	0.00074507	0.0032574
hsa-mir-519b	3.12177	-0.286145	0.000757573	0.00330191
hsa-mir-4727	-0.881501	-0.620017	0.00080142	0.00348327
hsa-mir-211	1.98203	-0.631528	0.000814825	0.00352513
hsa-mir-614	1.69998	-0.681476	0.000815583	0.00352513
hsa-mir-3652	0.885039	0.595469	0.000864224	0.00371473
hsa-mir-6766	-0.960941	-0.711825	0.000899823	0.00385709
hsa-mir-618	1.11266	0.140962	0.000931957	0.00397295
hsa-mir-346	-1.01684	-0.585652	0.00093686	0.00397706
hsa-mir-5691	-1.05107	-0.840271	0.000938035	0.00397706
hsa-mir-4423	-0.849634	-0.54564	0.000956807	0.00403466
hsa-mir-548s	0.828964	-0.0714624	0.000985601	0.00414183
hsa-mir-3654	1.66921	-0.480678	0.000987544	0.00414183
hsa-mir-653	0.774943	2.76469	0.000999528	0.00418082
hsa-mir-6821	1.3593	-0.70121	0.00102154	0.00426144
hsa-mir-4523	1.42914	-0.639773	0.00105277	0.00434511
hsa-mir-4678	-1.09614	-0.831782	0.00107215	0.00441339
hsa-mir-548d-2	1.04214	-0.472049	0.00115534	0.00473081
hsa-mir-219b	0.718753	0.0363005	0.00119747	0.00489046
hsa-mir-1229	0.926558	0.370409	0.00120995	0.00492847
hsa-mir-4766	0.868044	-0.0830238	0.00125735	0.00509488
hsa-mir-3619	1.06785	-0.347067	0.00130432	0.00527148
hsa-mir-1305	1.57589	-0.537947	0.00132003	0.00532114
hsa-mir-665	-0.755526	-0.133816	0.00136893	0.00550403
hsa-mir-216a	1.07608	1.22082	0.00140843	0.00564823
hsa-mir-548k	1.01678	-0.357102	0.00157308	0.00627618
hsa-mir-7112	1.09312	-0.56459	0.00160018	0.00636797
hsa-mir-622	1.73985	-0.68035	0.00167344	0.00664253
hsa-mir-498	3.47132	0.0558293	0.00168559	0.00667372
hsa-mir-466	2.32284	-0.509418	0.00171584	0.00677626
hsa-mir-5092	1.21847	-0.451585	0.00172087	0.00677892
hsa-mir-517a	3.07817	1.73754	0.00173761	0.00682758
hsa-mir-4709	0.804785	0.0564973	0.00180127	0.00704214
hsa-mir-517b	3.05078	1.71443	0.0018344	0.0071537
hsa-mir-34b	0.73726	0.600117	0.00190223	0.00739968
hsa-mir-1909	1.41023	-0.7743	0.00191599	0.00742949
hsa-mir-4517	1.57702	-0.704135	0.00192326	0.00742949
hsa-mir-7844	1.10364	-0.514324	0.00192422	0.00742949
hsa-mir-662	1.61551	-0.751205	0.00193025	0.00743434
hsa-mir-3177	1.2109	-0.659393	0.00196036	0.00751519
hsa-mir-6735	1.29282	-0.712905	0.00196113	0.00751519
hsa-mir-1257	1.34446	-0.786901	0.00199152	0.00759509
hsa-mir-548o-2	0.701113	-0.133687	0.00208492	0.00793186
hsa-mir-1910	1.50688	-0.684892	0.00213894	0.00811753
hsa-mir-6810	1.00741	-0.612376	0.00231486	0.00876381
hsa-mir-3618	1.18393	-0.610564	0.00232945	0.00877884
hsa-mir-3131	1.30098	1.44957	0.00233576	0.00877884
hsa-mir-323b	0.75835	2.02025	0.00235093	0.00881457
hsa-mir-1323	3.29352	0.702787	0.00239034	0.00893618
hsa-mir-203b	0.861607	6.68934	0.00239485	0.00893618
hsa-mir-559	0.931558	-0.0757678	0.00254651	0.00947936
hsa-mir-519d	2.82238	0.442586	0.00264804	0.00981037
hsa-mir-3194	0.847686	0.0902876	0.00266075	0.00983401
hsa-mir-4741	1.24949	-0.484812	0.00271297	0.0100033
hsa-mir-4776-1	-0.807661	-0.899949	0.00276847	0.0101838
hsa-mir-548o	0.768573	-0.0986826	0.00280925	0.0102852
hsa-mir-4484	-0.868424	-0.434344	0.00284921	0.010407
hsa-mir-378g	-1.18373	-0.822476	0.00314321	0.0114032
hsa-mir-5703	0.882116	-0.259756	0.00319086	0.0115465
hsa-mir-3937	1.70181	-0.735466	0.00323118	0.0116652
hsa-mir-7155	-0.845732	-0.650849	0.00386661	0.0138628
hsa-mir-6843	-0.952483	-0.717736	0.00394075	0.0140961
hsa-mir-4662b	-0.737728	-0.89137	0.00400893	0.0142744
hsa-mir-3922	0.704486	0.29983	0.00409494	0.0145473
hsa-mir-3150b	1.0594	1.31431	0.0043183	0.0153059
hsa-mir-3117	0.858446	0.302786	0.00438173	0.0154602
hsa-mir-5580	1.1566	-0.412128	0.00442689	0.0155565
hsa-mir-6718	1.07317	0.559898	0.00442902	0.0155565
hsa-mir-216b	1.49488	-0.189799	0.00450846	0.0157999
hsa-mir-515-2	2.66746	0.117309	0.00487803	0.0170567
hsa-mir-4771-2	1.18159	-0.811412	0.00490388	0.0171086
hsa-mir-3170	0.695702	0.670957	0.00493714	0.0171861
hsa-mir-3923	2.39434	0.75311	0.00505465	0.0175559
hsa-mir-524	2.77421	0.00997535	0.00536098	0.0185784
hsa-mir-3942	0.830681	-0.0894841	0.00545832	0.0188538
hsa-mir-4684	1.17752	-0.427586	0.0054647	0.0188538
hsa-mir-4776-2	-0.749101	-0.898444	0.00555986	0.0191397
hsa-mir-7855	-0.699769	-0.902482	0.00582591	0.0199672
hsa-mir-4797	0.798525	-0.105543	0.00584084	0.0199744
hsa-mir-1255a	0.743154	0.0660246	0.00590358	0.0200626
hsa-mir-6866	-0.900833	-0.856301	0.0059135	0.0200626
hsa-mir-3691	0.882049	-0.155125	0.0059182	0.0200626
hsa-mir-3664	0.708813	0.00193825	0.00596214	0.0201676
hsa-mir-3689f	1.88108	-0.701989	0.00632223	0.0212931
hsa-mir-5582	1.05808	-0.568465	0.00662392	0.0222609
hsa-mir-4660	0.818389	0.150089	0.00694882	0.0232524
hsa-mir-4507	-0.922958	-0.884729	0.00737459	0.0245189
hsa-mir-3129	0.712935	-0.146214	0.00769846	0.0254868
hsa-mir-4640	0.841396	-0.341802	0.00779114	0.0256843
hsa-mir-3145	1.03174	-0.607574	0.00818588	0.0268718
hsa-mir-5003	0.791415	-0.390073	0.00823681	0.0269254
hsa-mir-1245b	-0.768337	-0.770865	0.00839858	0.027225
hsa-mir-519e	2.46414	-0.473292	0.00882563	0.028491
hsa-mir-518d	1.91755	-0.697406	0.00888748	0.0285724
hsa-mir-4802	0.721412	-0.461179	0.00901706	0.028929
hsa-mir-3616	-0.998708	-0.640845	0.00937067	0.02994
hsa-mir-6808	0.760678	-0.316979	0.00990741	0.0314631
hsa-mir-506	1.60988	-0.545881	0.00990804	0.0314631
hsa-mir-3680-1	0.795836	-0.35275	0.0101166	0.0319948
hsa-mir-3198-2	1.14452	-0.774345	0.0102821	0.0324522
hsa-mir-548x	1.4361	-0.77569	0.0104748	0.0329935
hsa-mir-6777	0.922261	-0.456497	0.0114164	0.0353863
hsa-mir-1283-1	2.15989	-0.547158	0.0116398	0.0359361
hsa-mir-147b	0.754719	2.05963	0.01164	0.0359361
hsa-mir-449b	1.76348	-0.56118	0.0119871	0.0369344
hsa-mir-2276	0.919688	-0.554885	0.0122079	0.0375406
hsa-mir-3612	-0.990557	-0.877764	0.0123884	0.0379455
hsa-mir-770	-0.877668	-0.756896	0.0127584	0.0390022
hsa-mir-378e	-0.754182	-0.896015	0.0130294	0.0397523
hsa-mir-6775	-0.726312	-0.83824	0.0152967	0.0462167
hsa-mir-3155a	0.899604	-0.665054	0.0156044	0.0469642
hsa-mir-7641-1	1.32414	-0.373498	0.0161455	0.0483182
hsa-mir-378f	-0.778176	-0.695998	0.0161582	0.0483182
hsa-mir-6773	1.14192	-0.782525	0.0163057	0.0486047

## Sheet: COAD
	logFC	logCPM	PValue	FDR
hsa-mir-328	-4.28427	4.46094	5.37031e-153	8.31324e-150
hsa-mir-197	-3.77079	8.31054	3.49073e-146	2.70182e-143
hsa-mir-139	-4.07485	5.32926	2.02369e-82	1.04422e-79
hsa-let-7d	-2.5295	9.35264	3.96554e-81	1.53466e-78
hsa-mir-486-2	-4.58818	5.7888	8.52056e-69	2.63796e-66
hsa-mir-766	-3.31713	2.99636	4.90076e-68	1.2644e-65
hsa-mir-21	6.89558	17.7204	1.94527e-67	4.30182e-65
hsa-mir-486-1	-4.53777	5.78278	4.80662e-65	9.30081e-63
hsa-mir-1306	-3.09893	3.11175	3.16342e-61	5.44109e-59
hsa-mir-125a	-2.8315	8.42836	5.91357e-57	9.15421e-55
hsa-mir-101-1	6.15125	11.6726	3.87353e-56	5.45111e-54
hsa-mir-101-2	6.13755	11.6832	9.66472e-56	1.24675e-53
hsa-mir-504	-4.9633	0.557957	2.9804e-55	3.54897e-53
hsa-mir-1976	-3.13841	3.32846	3.75079e-51	4.1473e-49
hsa-mir-6511b-2	-3.99773	0.610312	8.27387e-47	8.53863e-45
hsa-let-7b	-2.35105	13.35	2.25442e-43	2.18115e-41
hsa-mir-141	5.80162	10.8972	2.44222e-42	2.22386e-40
hsa-mir-6511b-1	-3.92745	0.568289	1.3224e-41	1.13726e-39
hsa-mir-374a	8.67222	10.0308	6.92234e-39	5.63989e-37
hsa-mir-24-2	3.09504	10.0125	3.2932e-38	2.54894e-36
hsa-mir-98	5.05222	5.76473	1.02984e-36	7.57506e-35
hsa-mir-126	4.62972	11.0985	1.07656e-36	7.57506e-35
hsa-mir-3622a	-5.29987	-0.469625	3.86885e-36	2.6039e-34
hsa-mir-24-1	2.96549	10.0023	1.44175e-35	9.29931e-34
hsa-mir-542	6.43241	7.38661	8.5797e-34	5.31255e-32
hsa-mir-30e	2.79798	13.1852	1.19838e-33	7.13496e-32
hsa-mir-19b-1	7.17421	7.10986	3.24744e-33	1.86186e-31
hsa-mir-29b-1	5.9109	8.78438	1.57706e-32	8.71888e-31
hsa-mir-19b-2	7.83859	6.92485	1.70296e-32	9.09026e-31
hsa-mir-374b	4.87622	6.25995	3.01794e-32	1.55726e-30
hsa-mir-2355	5.08222	5.20421	3.27613e-32	1.63595e-30
hsa-mir-335	5.60653	7.84335	1.87931e-31	9.09116e-30
hsa-mir-152	4.48248	7.69127	3.32006e-31	1.55741e-29
hsa-mir-574	-2.54429	6.03605	1.03329e-30	4.70452e-29
hsa-mir-16-2	4.91235	8.46036	2.23632e-30	9.89092e-29
hsa-mir-423	-1.93014	7.18984	3.40079e-30	1.46234e-28
hsa-mir-16-1	4.89411	8.44474	8.68588e-30	3.63399e-28
hsa-mir-15a	4.27153	7.04483	9.17838e-30	3.73898e-28
hsa-mir-582	6.19516	8.68575	1.72929e-29	6.86397e-28
hsa-mir-149	-3.09182	3.945	2.60991e-29	1.01003e-27
hsa-mir-590	7.96463	4.7595	5.26206e-28	1.98675e-26
hsa-mir-379	5.1569	9.7	2.04934e-27	7.55328e-26
hsa-mir-424	6.13416	7.20418	1.98619e-26	7.15028e-25
hsa-mir-708	6.29384	5.92237	2.16181e-26	7.60565e-25
hsa-mir-889	6.5004	4.07055	1.00924e-25	3.4718e-24
hsa-mir-142	7.55615	11.4433	1.97372e-25	6.64199e-24
hsa-mir-454	6.31519	3.17922	2.28213e-25	7.51647e-24
hsa-mir-32	4.18195	5.19739	2.59685e-25	8.37483e-24
hsa-mir-182	5.71409	14.08	4.92391e-25	1.55555e-23
hsa-mir-20a	5.8585	9.19049	5.48408e-25	1.69787e-23
hsa-mir-452	5.56969	6.95009	1.7088e-24	5.18672e-23
hsa-mir-19a	10.7578	6.03273	3.12728e-24	9.30967e-23
hsa-mir-148a	4.43371	16.0828	3.23957e-24	9.462e-23
hsa-mir-1296	-2.46786	2.59293	1.85128e-23	5.307e-22
hsa-let-7g	2.33634	9.32884	3.14034e-23	8.83862e-22
hsa-mir-150	-2.82979	8.98331	3.46068e-23	9.56631e-22
hsa-mir-181a-1	-2.12159	9.01074	3.6258e-23	9.8469e-22
hsa-mir-642a	-3.28834	2.43362	3.79001e-23	1.01154e-21
hsa-mir-99b	-1.96441	13.8852	3.94199e-23	1.03427e-21
hsa-mir-429	4.4626	8.73616	7.77037e-23	2.00475e-21
hsa-mir-17	3.92765	10.5321	2.3938e-22	6.07476e-21
hsa-mir-7-1	3.77949	5.86644	4.32861e-22	1.08075e-20
hsa-mir-26b	3.01107	9.33552	4.89566e-22	1.20293e-20
hsa-mir-27a	3.06362	10.7089	1.61475e-21	3.90567e-20
hsa-mir-3615	-2.44705	2.56585	4.34082e-21	1.03378e-19
hsa-mir-145	-2.66369	11.5782	5.88478e-21	1.38025e-19
hsa-mir-96	5.76514	4.42709	8.37874e-21	1.93586e-19
hsa-mir-135b	9.88106	6.64375	1.06304e-20	2.41999e-19
hsa-mir-23a	1.93262	11.7697	1.46641e-20	3.28985e-19
hsa-mir-30b	3.92586	8.45337	2.0566e-20	4.54803e-19
hsa-mir-660	4.78651	5.74863	2.85179e-20	6.2177e-19
hsa-mir-1180	-2.68996	3.72696	7.42744e-20	1.5969e-18
hsa-mir-6803	-3.28634	-0.232227	1.02733e-19	2.17851e-18
hsa-mir-136	5.2963	5.13663	2.11548e-19	4.42535e-18
hsa-mir-2110	-2.27261	1.68095	3.94391e-19	8.14023e-18
hsa-mir-450b	8.00098	3.34442	4.40233e-19	8.96685e-18
hsa-mir-484	-1.63283	5.76895	5.9302e-19	1.1922e-17
hsa-mir-203a	5.27158	14.4275	8.25262e-19	1.62058e-17
hsa-mir-4677	4.81865	2.94411	8.27042e-19	1.62058e-17
hsa-mir-186	2.16347	8.16692	1.03278e-18	1.99843e-17
hsa-mir-26a-1	2.56919	9.75906	1.19472e-18	2.28325e-17
hsa-mir-26a-2	2.57869	9.76342	2.62864e-18	4.96235e-17
hsa-mir-369	4.30991	3.77003	3.03511e-18	5.66066e-17
hsa-mir-326	-2.46149	2.42169	3.30529e-18	6.09118e-17
hsa-mir-144	6.34108	6.27605	3.51818e-18	6.40722e-17
hsa-mir-3173	-2.92439	0.359837	4.17941e-18	7.52295e-17
hsa-mir-3613	4.53665	3.97575	5.12063e-18	9.11119e-17
hsa-mir-337	3.53521	4.73112	5.18558e-18	9.12191e-17
hsa-mir-203b	6.75405	7.71512	7.56103e-18	1.31511e-16
hsa-mir-29b-2	3.54859	8.79443	8.35928e-18	1.4378e-16
hsa-mir-92b	-2.1328	6.18548	9.8553e-18	1.67648e-16
hsa-mir-22	2.58025	15.5887	1.28234e-17	2.15768e-16
hsa-mir-129-2	-3.52329	1.72824	2.13977e-17	3.56169e-16
hsa-mir-129-1	-3.62093	1.64576	2.61188e-17	4.30126e-16
hsa-mir-193b	-2.0062	5.24356	5.636e-17	9.18371e-16
hsa-mir-3127	-2.26048	3.09242	7.06955e-17	1.13996e-15
hsa-mir-193a	-2.13642	7.34841	8.58776e-17	1.3705e-15
hsa-mir-199b	3.89508	11.4828	1.46264e-16	2.31038e-15
hsa-mir-378a	-1.73198	10.5641	3.177e-16	4.96768e-15
hsa-mir-151a	2.66558	11.3719	4.53889e-16	7.0262e-15
hsa-mir-885	-4.04106	-0.369473	6.79629e-16	1.04165e-14
hsa-mir-671	-1.6277	2.98775	9.8196e-16	1.49027e-14
hsa-mir-340	3.46982	4.32973	1.1457e-15	1.7194e-14
hsa-mir-495	4.41634	2.88127	1.15515e-15	1.7194e-14
hsa-mir-324	-1.49196	5.09755	1.39523e-15	2.05696e-14
hsa-mir-589	-1.359	5.86329	1.62909e-15	2.37909e-14
hsa-mir-1226	-2.64126	0.935263	4.04773e-15	5.85596e-14
hsa-mir-185	2.26401	5.88329	4.50247e-15	6.45354e-14
hsa-mir-433	-2.40446	1.05726	5.9971e-15	8.51699e-14
hsa-mir-153-2	6.57392	5.50042	9.46581e-15	1.3321e-13
hsa-mir-1307	-1.63516	10.7767	1.31086e-14	1.82811e-13
hsa-mir-6720	-2.96491	0.242445	1.40102e-14	1.93641e-13
hsa-mir-183	3.69331	13.122	1.68106e-14	2.3029e-13
hsa-mir-199a-2	3.23431	11.0379	2.29827e-14	3.12081e-13
hsa-mir-34a	2.77678	6.9203	2.40391e-14	3.23587e-13
hsa-mir-7702	-3.34208	0.952419	2.57166e-14	3.43184e-13
hsa-mir-1295a	-3.00731	-0.158176	3.71862e-14	4.92002e-13
hsa-mir-7706	-2.09763	1.59132	4.13478e-14	5.42427e-13
hsa-mir-194-1	2.75926	13.1395	4.19093e-14	5.45173e-13
hsa-mir-376c	5.86699	2.75583	4.85474e-14	6.26262e-13
hsa-mir-605	-2.75117	0.285947	5.80752e-14	7.42978e-13
hsa-mir-3917	-2.41464	1.27647	6.70393e-14	8.50629e-13
hsa-mir-1538	-3.14535	-0.250233	6.87989e-14	8.65859e-13
hsa-mir-6887	-3.42703	-0.429611	8.74774e-14	1.09206e-12
hsa-mir-4732	-3.71531	-0.229659	8.96409e-14	1.11011e-12
hsa-mir-192	3.75192	16.1999	1.24751e-13	1.53265e-12
hsa-mir-3940	-2.52763	1.39405	1.43113e-13	1.7444e-12
hsa-mir-301a	5.47452	3.93054	1.4564e-13	1.76133e-12
hsa-mir-199a-1	2.90154	10.2061	1.61265e-13	1.93518e-12
hsa-mir-1343	-2.7104	0.287441	2.44587e-13	2.91247e-12
hsa-mir-4632	-3.15477	-0.410283	2.55155e-13	3.01511e-12
hsa-mir-485	-2.10125	2.0142	2.83528e-13	3.32501e-12
hsa-mir-10a	4.01637	16.3265	3.50322e-13	4.07743e-12
hsa-mir-411	5.14602	3.23797	4.18471e-13	4.83427e-12
hsa-mir-577	8.25397	6.85863	7.92097e-13	9.08271e-12
hsa-mir-552	5.87135	7.70457	2.66017e-12	3.0279e-11
hsa-mir-190a	3.74562	2.75551	3.04192e-12	3.43715e-11
hsa-mir-628	6.10446	4.45101	3.12996e-12	3.511e-11
hsa-mir-592	10.0377	5.32141	3.46168e-12	3.85516e-11
hsa-let-7f-2	4.65815	12.0817	6.77611e-12	7.49244e-11
hsa-mir-133a-2	-2.83982	3.89614	7.14767e-12	7.84722e-11
hsa-mir-10b	2.98884	15.3209	7.24098e-12	7.89369e-11
hsa-let-7f-1	4.61678	12.0624	8.66385e-12	9.37877e-11
hsa-mir-29c	3.50529	10.1068	1.13739e-11	1.2227e-10
hsa-mir-450a-2	6.44004	1.92316	1.5787e-11	1.6854e-10
hsa-mir-15b	-1.31565	7.83495	2.19448e-11	2.32675e-10
hsa-mir-7641-2	-3.52472	-0.165878	2.28858e-11	2.41001e-10
hsa-mir-107	1.90902	6.04006	2.4217e-11	2.53297e-10
hsa-mir-25	1.9095	13.0502	2.67164e-11	2.77564e-10
hsa-mir-181a-2	-1.38423	10.0189	3.36943e-11	3.47725e-10
hsa-mir-450a-1	6.42836	1.91272	4.22791e-11	4.33431e-10
hsa-mir-421	4.41401	2.53951	4.92443e-11	5.01514e-10
hsa-mir-1249	-2.05451	1.137	5.14284e-11	5.20335e-10
hsa-mir-196a-2	3.67213	7.23159	1.26348e-10	1.27004e-09
hsa-mir-598	4.04308	3.93338	1.48836e-10	1.48644e-09
hsa-mir-6793	-2.48334	-0.00374725	2.01226e-10	1.99678e-09
hsa-mir-4524a	-3.50638	-0.608141	2.21235e-10	2.18135e-09
hsa-mir-3620	-3.06915	-0.468718	2.56377e-10	2.51185e-09
hsa-mir-346	-3.12845	-0.496062	2.92801e-10	2.85067e-09
hsa-mir-95	3.49418	4.0613	3.26636e-10	3.1602e-09
hsa-mir-5187	-2.40774	-0.0235509	3.60283e-10	3.46408e-09
hsa-mir-130a	2.28884	5.27102	3.97943e-10	3.80256e-09
hsa-mir-7-2	6.97474	2.40157	4.33105e-10	4.11317e-09
hsa-mir-200a	1.92171	11.3486	4.76535e-10	4.49803e-09
hsa-mir-217	4.71418	5.39738	5.14976e-10	4.83141e-09
hsa-mir-215	5.38454	9.99192	5.46486e-10	5.09615e-09
hsa-mir-6749	-3.17789	-0.587616	6.36843e-10	5.90319e-09
hsa-mir-188	3.80357	3.05342	6.53636e-10	6.02278e-09
hsa-mir-3677	3.40424	3.40435	7.21912e-10	6.5924e-09
hsa-mir-133a-1	-2.64952	4.07093	7.23972e-10	6.5924e-09
hsa-mir-493	2.23583	3.9024	8.34614e-10	7.55545e-09
hsa-mir-4754	-3.0853	-0.439128	8.40596e-10	7.56537e-09
hsa-mir-6808	-2.5805	-0.0728165	8.72412e-10	7.80632e-09
hsa-mir-5090	-2.82191	-0.314917	1.74281e-09	1.5505e-08
hsa-mir-224	2.9728	6.47046	2.03697e-09	1.80185e-08
hsa-mir-4728	-2.59613	0.980683	2.27054e-09	1.99705e-08
hsa-mir-143	4.0675	17.4058	3.12679e-09	2.73462e-08
hsa-mir-6726	-2.99398	-0.449291	3.1784e-09	2.76414e-08
hsa-mir-33a	3.51321	5.92614	3.23774e-09	2.80001e-08
hsa-mir-218-2	3.87333	3.32368	3.58053e-09	3.07926e-08
hsa-mir-18a	2.80986	5.12176	3.87398e-09	3.31322e-08
hsa-mir-4676	-2.03278	0.643529	4.05579e-09	3.44965e-08
hsa-mir-6756	-3.2156	-0.654212	6.17422e-09	5.20571e-08
hsa-mir-651	4.313	2.04747	6.18766e-09	5.20571e-08
hsa-mir-223	3.61116	8.63407	6.46531e-09	5.4099e-08
hsa-mir-6810	-2.78824	-0.426832	6.5714e-09	5.4691e-08
hsa-mir-451a	3.54591	8.25402	6.6193e-09	5.47951e-08
hsa-mir-3928	-1.9716	1.08308	6.84586e-09	5.63691e-08
hsa-mir-1-1	6.31395	4.75855	7.4446e-09	6.09749e-08
hsa-mir-4436b-1	-3.49829	-0.653364	8.35727e-09	6.80898e-08
hsa-mir-744	-1.30186	5.41604	8.47482e-09	6.8686e-08
hsa-mir-653	7.89518	3.24105	9.51876e-09	7.6745e-08
hsa-mir-6833	-2.59759	-0.369088	9.71075e-09	7.78873e-08
hsa-mir-375	-1.96795	14.9408	1.20164e-08	9.58838e-08
hsa-mir-6879	-2.79404	-0.407173	1.23601e-08	9.81201e-08
hsa-mir-4668	6.10044	1.66419	1.26242e-08	9.97051e-08
hsa-mir-382	1.76208	4.41124	1.97452e-08	1.55072e-07
hsa-mir-874	-1.58984	4.45892	1.9909e-08	1.55072e-07
hsa-mir-187	-3.15862	1.41131	1.99349e-08	1.55072e-07
hsa-mir-3605	-1.90688	1.81512	2.11349e-08	1.63584e-07
hsa-mir-6892	-1.69166	1.40335	2.62034e-08	2.01805e-07
hsa-mir-6812	-3.01325	-0.51829	2.70578e-08	2.07354e-07
hsa-mir-106a	4.58847	5.44026	3.06532e-08	2.33749e-07
hsa-mir-1227	-2.80459	-0.394521	3.47983e-08	2.64058e-07
hsa-mir-29a	1.69422	13.1534	3.6545e-08	2.75959e-07
hsa-mir-27b	1.56915	10.345	3.88921e-08	2.92257e-07
hsa-mir-1228	-1.94342	0.63277	4.09132e-08	3.05959e-07
hsa-mir-584	2.88694	8.44117	4.24853e-08	3.16189e-07
hsa-mir-200b	1.78309	11.1416	4.62273e-08	3.42391e-07
hsa-mir-196a-1	2.86049	7.20754	4.80578e-08	3.54255e-07
hsa-mir-1-2	5.55023	4.84412	4.91551e-08	3.60626e-07
hsa-mir-576	2.35737	3.67193	4.96495e-08	3.62535e-07
hsa-mir-769	1.30167	4.99209	6.37359e-08	4.63208e-07
hsa-mir-5000	4.18667	1.33939	6.53451e-08	4.72683e-07
hsa-mir-496	3.90827	1.71219	6.64705e-08	4.78587e-07
hsa-mir-7-3	4.67965	2.39449	6.84215e-08	4.90354e-07
hsa-mir-5010	-1.90874	0.508085	7.05711e-08	5.03429e-07
hsa-mir-338	3.40201	9.07603	7.9889e-08	5.67285e-07
hsa-mir-6125	-2.28231	0.0986265	9.51512e-08	6.72576e-07
hsa-mir-146a	2.58842	7.97104	1.44473e-07	1.01656e-06
hsa-mir-655	4.33429	1.411	1.74844e-07	1.2247e-06
hsa-mir-627	3.42935	1.65046	1.89057e-07	1.31829e-06
hsa-mir-376a-1	5.53447	1.19931	2.08975e-07	1.45064e-06
hsa-mir-7155	-2.40179	-0.14799	2.10583e-07	1.45528e-06
hsa-mir-2116	-1.8046	0.477312	2.39957e-07	1.6509e-06
hsa-mir-5586	5.33148	1.05196	2.77495e-07	1.90072e-06
hsa-mir-1224	-3.30935	1.54645	2.85946e-07	1.94997e-06
hsa-mir-134	1.67167	8.58823	2.93447e-07	1.99235e-06
hsa-mir-381	1.73654	5.42579	3.17496e-07	2.14622e-06
hsa-mir-128-2	1.62728	5.75771	3.20325e-07	2.15593e-06
hsa-mir-125b-1	-1.63222	7.13564	3.24305e-07	2.17326e-06
hsa-mir-33b	3.75103	2.91654	3.38552e-07	2.25896e-06
hsa-mir-4662a	4.3117	3.67048	3.53306e-07	2.34728e-06
hsa-mir-4634	-3.16609	-0.69524	3.66889e-07	2.42711e-06
hsa-mir-3944	-2.29668	-0.061569	4.93282e-07	3.24936e-06
hsa-mir-1245a	5.58273	1.24082	5.78392e-07	3.79386e-06
hsa-mir-125b-2	-1.60815	7.17412	5.90745e-07	3.85854e-06
hsa-mir-3150b	-2.22112	2.12663	6.33768e-07	4.12216e-06
hsa-mir-376b	4.21054	1.33846	6.37998e-07	4.1323e-06
hsa-mir-6788	-2.90529	-0.60225	6.58768e-07	4.24906e-06
hsa-mir-1277	5.37478	1.09306	6.87856e-07	4.41826e-06
hsa-mir-494	4.10997	1.24038	7.15041e-07	4.5739e-06
hsa-mir-301b	4.72541	1.8042	8.80171e-07	5.60455e-06
hsa-mir-196b	3.25691	11.8208	8.83405e-07	5.60455e-06
hsa-mir-181d	2.91244	4.4426	1.6981e-06	1.07292e-05
hsa-mir-6802	-2.14557	-0.128133	2.05379e-06	1.29239e-05
hsa-mir-194-2	1.52173	13.3105	2.21177e-06	1.38209e-05
hsa-mir-7110	-2.49834	-0.459985	2.21419e-06	1.38209e-05
hsa-mir-549a	5.44065	1.13904	2.31656e-06	1.44017e-05
hsa-mir-758	2.08921	4.12184	2.35111e-06	1.45581e-05
hsa-mir-6853	-2.79654	-0.595848	2.41745e-06	1.49092e-05
hsa-mir-6507	-2.47335	-0.319907	2.44343e-06	1.50096e-05
hsa-mir-3162	-2.90976	-0.674199	2.50626e-06	1.53348e-05
hsa-mir-556	5.23984	0.994772	2.71762e-06	1.65625e-05
hsa-mir-153-1	5.67327	1.31354	2.78097e-06	1.68821e-05
hsa-mir-6842	-1.48936	1.84913	3.20182e-06	1.9361e-05
hsa-mir-4685	-2.07375	-0.192283	4.54326e-06	2.73656e-05
hsa-mir-3682	4.79806	0.677325	7.20452e-06	4.32271e-05
hsa-mir-1468	-1.41532	2.55806	7.40177e-06	4.42392e-05
hsa-mir-218-1	2.47158	3.39043	7.47167e-06	4.44852e-05
hsa-mir-103a-2	1.77079	12.8836	8.11624e-06	4.81377e-05
hsa-mir-103a-1	1.77461	12.8808	8.3291e-06	4.92116e-05
hsa-mir-490	-3.06934	2.60948	8.95651e-06	5.27174e-05
hsa-mir-6762	-2.57057	-0.587949	1.00371e-05	5.8854e-05
hsa-mir-6784	-2.64517	-0.594808	1.089e-05	6.36138e-05
hsa-mir-4444-2	4.76456	0.69583	1.12849e-05	6.56729e-05
hsa-mir-432	-1.34031	2.79531	1.29383e-05	7.50131e-05
hsa-mir-4651	-2.57606	-0.606912	1.57226e-05	9.08159e-05
hsa-mir-4791	5.14822	0.939964	1.84049e-05	0.000105914
hsa-mir-4800	-2.61727	-0.568095	1.96224e-05	0.000112502
hsa-mir-7705	4.94189	0.779384	1.99176e-05	0.000113773
hsa-mir-760	-1.78632	0.807561	2.09377e-05	0.00011916
hsa-mir-6796	-2.82473	-0.644644	2.47343e-05	0.000140252
hsa-mir-615	-2.54283	1.35179	2.49944e-05	0.000141209
hsa-mir-652	-0.938724	4.94962	2.57752e-05	0.000145091
hsa-mir-643	4.52865	0.533457	2.63751e-05	0.00014793
hsa-mir-6769b	-2.68227	-0.612837	2.74596e-05	0.000153457
hsa-mir-155	1.94273	8.52715	3.11285e-05	0.000173334
hsa-mir-425	1.45358	8.56519	3.19854e-05	0.000177468
hsa-mir-30a	1.29702	12.5053	3.48171e-05	0.000192489
hsa-mir-487a	-1.36511	1.05758	3.99611e-05	0.000220142
hsa-mir-92a-1	-1.12058	13.3967	4.5023e-05	0.000247148
hsa-mir-1260b	-2.66992	-0.576212	4.76789e-05	0.000260802
hsa-mir-222	1.18183	6.55751	5.10346e-05	0.000278174
hsa-mir-5193	-2.20205	-0.492783	5.70959e-05	0.000310121
hsa-mir-4433b	-2.42149	-0.490666	6.1954e-05	0.000335332
hsa-mir-6716	-1.62796	0.204694	6.21952e-05	0.000335464
hsa-mir-92a-2	-1.08743	13.2823	6.5702e-05	0.000353148
hsa-mir-147b	2.85158	2.60221	6.68076e-05	0.000357848
hsa-mir-140	-0.954901	9.49382	7.81347e-05	0.000417077
hsa-mir-221	1.14438	7.81645	7.90876e-05	0.000420713
hsa-mir-3074	-1.20963	3.00272	8.16616e-05	0.000432919
hsa-mir-570	4.72599	0.641747	8.79136e-05	0.000464472
hsa-mir-3138	-2.25125	-0.390966	8.9507e-05	0.000471282
hsa-let-7c	-1.48099	9.06037	9.79785e-05	0.000514138
hsa-mir-3154	-2.24919	-0.472463	9.85199e-05	0.000515232
hsa-mir-376a-2	4.55014	0.522114	0.000103035	0.000537033
hsa-mir-7151	-2.58736	-0.644104	0.0001119	0.000581281
hsa-mir-132	-0.976789	6.54708	0.000120668	0.000624124
hsa-mir-320c-1	-1.58545	0.206804	0.000120954	0.000624124
hsa-mir-1265	-2.48345	-0.68922	0.000121416	0.000624426
hsa-mir-4799	-2.75966	-0.653808	0.00012446	0.000637958
hsa-mir-7641-1	-2.35382	0.622849	0.000126274	0.000645123
hsa-mir-296	-1.69242	2.63809	0.000130003	0.000661987
hsa-mir-4437	-2.54954	-0.694394	0.00014077	0.000714465
hsa-mir-380	4.65423	0.581464	0.000147407	0.000745708
hsa-mir-4436b-2	-2.68831	-0.656864	0.000155103	0.00078208
hsa-mir-4422	-2.63402	-0.668351	0.00020163	0.00101339
hsa-mir-6750	-2.18576	-0.476843	0.00021683	0.00108626
hsa-mir-654	1.42956	4.78515	0.000220188	0.00109952
hsa-mir-6769a	-2.37318	-0.531567	0.000237032	0.00117982
hsa-mir-937	-1.44405	1.89887	0.000244032	0.00121077
hsa-mir-3662	4.80182	0.695028	0.000245026	0.00121182
hsa-mir-1539	-2.66834	-0.666389	0.000247771	0.00122149
hsa-mir-3065	2.27345	3.85162	0.000249943	0.00122829
hsa-mir-3913-1	3.26244	0.663077	0.00029748	0.00145728
hsa-mir-148b	0.990572	7.3532	0.000308095	0.00150451
hsa-mir-4433a	-2.50711	-0.561808	0.000316076	0.00153864
hsa-mir-545	4.29531	0.404756	0.000324275	0.0015736
hsa-mir-3690-1	-1.64974	0.173353	0.000343746	0.00166287
hsa-mir-5683	6.3125	1.85682	0.000368171	0.00177548
hsa-mir-412	2.52528	2.73126	0.000377877	0.00181663
hsa-mir-6894	-1.9896	-0.447337	0.000404123	0.00193371
hsa-mir-5698	-1.74961	0.154532	0.000405416	0.00193371
hsa-mir-6851	-2.14377	-0.49665	0.000405979	0.00193371
hsa-mir-370	-0.93393	3.28562	0.000411912	0.00195595
hsa-mir-656	4.3178	0.38971	0.000425386	0.00201375
hsa-mir-128-1	0.954235	6.30222	0.000432162	0.00203959
hsa-mir-6801	-2.62088	-0.634639	0.000516329	0.00242941
hsa-mir-6730	-2.03082	-0.42724	0.000521277	0.00244359
hsa-mir-4444-1	4.17883	0.352903	0.0005225	0.00244359
hsa-mir-3188	-1.92049	-0.300289	0.000531327	0.00247739
hsa-mir-4787	-1.92439	-0.114449	0.000547821	0.00254326
hsa-mir-559	4.44344	0.471632	0.000548741	0.00254326
hsa-mir-6738	-2.60599	-0.639252	0.000554414	0.00256189
hsa-mir-6871	-2.22102	-0.562525	0.000567155	0.00261296
hsa-mir-632	-1.55637	0.145335	0.000579509	0.00266196
hsa-mir-9-3	2.56131	7.04314	0.000638471	0.00292412
hsa-mir-511	1.60638	3.23659	0.000688044	0.00314187
hsa-mir-9-2	2.53286	7.05204	0.000710812	0.00323628
hsa-mir-508	5.36877	5.61294	0.000734537	0.0033345
hsa-mir-9-1	2.52264	7.0485	0.000749908	0.00339432
hsa-mir-7845	-2.05864	-0.436777	0.000840248	0.00379214
hsa-mir-6777	-1.91381	-0.31972	0.000849513	0.00382281
hsa-mir-580	4.26259	0.363292	0.000868913	0.00389877
hsa-mir-3117	4.13694	0.287972	0.00090754	0.00406032
hsa-mir-339	-0.938266	5.54447	0.000911981	0.00406131
hsa-mir-514a-1	7.03436	2.36972	0.000913009	0.00406131
hsa-mir-181c	1.10316	6.3607	0.000923553	0.00409645
hsa-mir-887	-1.01606	1.5582	0.00093474	0.00413422
hsa-mir-499a	5.56255	1.22564	0.00094865	0.00418379
hsa-mir-514a-3	7.12508	2.44659	0.000960267	0.00422299
hsa-mir-4512	-2.26366	-0.671808	0.00106589	0.0046742
hsa-mir-6877	-1.62372	-0.127914	0.00111363	0.00485795
hsa-mir-514a-2	7.13124	2.45327	0.00111406	0.00485795
hsa-mir-4999	3.05332	0.566641	0.00112406	0.00488776
hsa-mir-6734	-1.60953	-0.275565	0.00113496	0.00492133
hsa-mir-4682	-2.11467	-0.696109	0.00126214	0.00545753
hsa-mir-216a	3.02013	1.03519	0.00127865	0.00551352
hsa-mir-3656	-2.52048	-0.653291	0.00130464	0.00560994
hsa-mir-6715b	-1.50971	0.946997	0.00136579	0.00585664
hsa-mir-6854	2.45898	0.639985	0.00166697	0.00710871
hsa-mir-6895	-2.11226	-0.501516	0.00169382	0.00718438
hsa-mir-4646	-2.13897	-0.584443	0.00169399	0.00718438
hsa-mir-548f-1	5.04647	0.865585	0.00172261	0.00728579
hsa-mir-6785	-2.26578	-0.637947	0.00176733	0.00745458
hsa-mir-6516	3.9363	0.20245	0.00186997	0.00786605
hsa-mir-6741	-2.14563	-0.541523	0.00191115	0.00801749
hsa-mir-6743	-2.0533	-0.60752	0.00193506	0.00809586
hsa-mir-200c	-0.835009	13.6442	0.00195882	0.00817321
hsa-mir-4746	-1.11984	2.07612	0.00198943	0.00827861
hsa-mir-3912	3.89296	0.152305	0.0022549	0.00935816
hsa-mir-2681	-1.9708	-0.689869	0.00239485	0.00991239
hsa-mir-1229	-1.48419	0.316022	0.00255197	0.0105345
hsa-mir-4420	-2.42227	-0.676156	0.00257002	0.0105808
hsa-mir-1234	-2.09979	-0.550668	0.00259524	0.0106563
hsa-mir-5008	-2.3021	-0.650798	0.00273405	0.0111966
hsa-mir-4667	-1.93585	-0.596022	0.00276591	0.0112972
hsa-mir-3664	2.81723	0.413548	0.00286053	0.0116529
hsa-mir-93	1.01999	12.4606	0.00288179	0.0117087
hsa-mir-4749	-1.85164	-0.547153	0.00296658	0.0120216
hsa-mir-7846	-1.66716	-0.193194	0.00313764	0.0126817
hsa-mir-6798	-1.53227	-0.0866198	0.00340553	0.0137285
hsa-mir-1255a	3.85941	0.166985	0.00350062	0.0140752
hsa-mir-501	-0.828793	5.90935	0.00355965	0.0142755
hsa-mir-4767	-2.07392	-0.657674	0.00357137	0.0142855
hsa-mir-3913-2	2.08787	0.686097	0.00364339	0.014536
hsa-mir-3189	4.01604	0.240262	0.00377093	0.0150062
hsa-mir-6776	-2.13594	-0.620609	0.00393163	0.0156055
hsa-mir-503	1.62889	3.48168	0.00394388	0.0156141
hsa-mir-4766	3.91731	0.20469	0.00410167	0.0161974
hsa-mir-3614	-1.04499	2.28514	0.0042514	0.016746
hsa-mir-6826	-2.06417	-0.625875	0.00438136	0.0172141
hsa-mir-3183	-1.86667	-0.501903	0.0044693	0.0175151
hsa-mir-3136	2.12974	0.441295	0.00456093	0.0178291
hsa-mir-6501	-1.61045	-0.244619	0.00459546	0.0179188
hsa-mir-34b	3.04052	0.551741	0.00491601	0.0191206
hsa-mir-6721	-2.1441	-0.619341	0.00505581	0.019615
hsa-mir-3942	3.7964	0.11896	0.00512292	0.0198257
hsa-mir-624	1.76066	0.920902	0.00514307	0.019854
hsa-mir-5706	3.70333	0.0845712	0.00560607	0.0215875
hsa-mir-154	1.07779	2.83334	0.00563942	0.0216403
hsa-mir-4757	-2.03597	-0.613175	0.00569153	0.0217543
hsa-mir-342	-0.816104	6.32416	0.00577322	0.0220122
hsa-mir-5091	-1.2045	0.550479	0.00579018	0.0220226
hsa-mir-6509	-1.24668	0.255705	0.00588074	0.0223122
hsa-mir-7974	2.82852	0.901744	0.00592829	0.0224376
hsa-mir-195	1.17001	4.9878	0.00601149	0.0226971
hsa-mir-206	4.32997	0.408239	0.00660905	0.0248925
hsa-mir-323a	-0.857708	2.16204	0.00666527	0.0250433
hsa-mir-3654	3.74504	0.10572	0.00683188	0.0256071
hsa-mir-7114	-1.90264	-0.500147	0.00684988	0.0256126
hsa-mir-664b	-0.822141	1.75142	0.00715942	0.0267055
hsa-mir-210	1.72789	10.0484	0.00736861	0.0274197
hsa-mir-4709	3.71817	0.0808138	0.00750149	0.0278473
hsa-mir-6824	-1.73785	-0.471475	0.0075405	0.0279251
hsa-mir-31	2.79427	4.4242	0.00759531	0.0280609
hsa-mir-3607	1.74109	6.71555	0.00787299	0.0290176
hsa-mir-3199-2	-1.13795	0.133796	0.00827634	0.0304318
hsa-mir-4479	-1.62084	-0.388332	0.0083862	0.0307627
hsa-mir-3914-1	-1.8149	-0.679015	0.00849316	0.0310814
hsa-mir-466	4.19446	0.335411	0.00859266	0.0313713
hsa-mir-1254-1	-1.25184	0.023562	0.0086466	0.031494
hsa-mir-374c	5.40007	1.04453	0.00902285	0.0327873
hsa-mir-548o	3.56038	0.0176351	0.00916646	0.0332311
hsa-mir-6891	-1.70549	-0.2996	0.00937969	0.0339247
hsa-mir-561	4.01356	0.23854	0.00960679	0.0346114
hsa-mir-4717	-1.73413	-0.514341	0.00961428	0.0346114
hsa-mir-6779	-1.77008	-0.522384	0.0100268	0.0360128
hsa-mir-658	-1.37512	-0.0714832	0.0101142	0.0362425
hsa-mir-212	1.16585	2.88007	0.0103026	0.0368323
hsa-mir-1270	-1.26906	0.264689	0.0103406	0.0368829
hsa-mir-1537	3.14834	-0.123972	0.0104393	0.0371494
hsa-mir-6733	3.54471	0.0151337	0.0105064	0.0373027
hsa-mir-509-1	3.26223	2.58196	0.0111866	0.0396158
hsa-mir-2115	3.34463	-0.0731799	0.0112091	0.0396158
hsa-mir-5001	-1.01728	0.493464	0.0112446	0.0396507
hsa-mir-4326	-1.11019	2.97147	0.0116321	0.0409239
hsa-mir-6820	-1.36392	-0.030152	0.0118291	0.0415106
hsa-mir-219a-1	-0.777496	2.25885	0.0118525	0.0415106
hsa-mir-550b-1	-1.89812	-0.636077	0.0119825	0.0418712
hsa-mir-6786	-1.88463	-0.63668	0.0125639	0.0438037
hsa-mir-5699	2.05697	0.386475	0.0130745	0.0454816
hsa-mir-7854	-1.23099	0.0422991	0.0132459	0.0459746
hsa-mir-4473	1.80424	1.16848	0.0134071	0.0464299
hsa-mir-6836	-1.93141	-0.638536	0.0136907	0.0473063
hsa-mir-4700	-1.66204	-0.556285	0.0138905	0.0478898
hsa-mir-1266	-0.904749	4.14807	0.0142033	0.0488595
hsa-mir-6766	-1.81361	-0.588338	0.0143967	0.0494149
hsa-mir-3684	3.43459	-0.0214458	0.0144558	0.0495081
hsa-mir-4723	-1.78181	-0.631155	0.014572	0.0497957

## Sheet: READ
	logFC	logCPM	PValue	FDR
hsa-mir-328	-6.73961	5.41243	1.64017e-84	2.32412e-81
hsa-let-7d	-3.92899	9.5851	7.41001e-34	5.24999e-31
hsa-mir-139	-5.26768	5.50936	2.67154e-33	1.26186e-30
hsa-mir-504	-7.00221	0.788509	2.16783e-30	7.67955e-28
hsa-mir-766	-4.77978	3.11993	1.94055e-26	5.49951e-24
hsa-mir-197	-4.46865	8.55762	4.95765e-25	1.17083e-22
hsa-mir-6511b-1	-5.69124	0.925682	9.85057e-23	1.98979e-20
hsa-mir-3622a	-7.34354	-0.262951	1.12338e-22	1.98979e-20
hsa-mir-574	-4.47938	6.23194	3.22287e-21	5.07423e-19
hsa-mir-1306	-4.30866	3.35668	3.02957e-20	4.2929e-18
hsa-mir-6511b-2	-5.78599	0.994447	4.42652e-19	5.70217e-17
hsa-mir-149	-4.71137	4.06028	3.4029e-17	4.01826e-15
hsa-mir-129-2	-5.9049	1.59325	5.19756e-17	5.66534e-15
hsa-mir-193a	-4.29747	7.42027	7.26087e-17	7.34904e-15
hsa-mir-1249	-4.87588	1.1521	3.71482e-16	3.50926e-14
hsa-mir-129-1	-5.62418	1.39258	2.09998e-15	1.8598e-13
hsa-mir-1296	-3.91397	2.70052	9.69112e-13	8.07784e-11
hsa-mir-125a	-3.65487	8.7461	3.64118e-12	2.86642e-10
hsa-mir-21	6.92147	17.7362	1.72443e-10	1.28606e-08
hsa-mir-1180	-3.97732	3.81554	3.9358e-10	2.78852e-08
hsa-mir-99b	-3.00411	14.0196	4.35733e-09	2.94016e-07
hsa-mir-486-2	-4.13728	5.77214	5.51541e-09	3.55242e-07
hsa-mir-486-1	-4.1464	5.78586	7.70791e-09	4.74874e-07
hsa-mir-6743	-5.67559	-0.678885	1.42822e-08	8.43243e-07
hsa-mir-133a-2	-4.49968	4.16706	1.53133e-08	8.67958e-07
hsa-mir-133a-1	-4.42947	4.30611	1.96728e-08	1.07217e-06
hsa-mir-92b	-3.15365	6.37438	4.15119e-08	2.17861e-06
hsa-let-7b	-2.66389	13.3326	8.43371e-08	4.26806e-06
hsa-mir-6720	-4.33688	0.267226	2.34073e-07	1.14373e-05
hsa-mir-1226	-3.85811	0.927392	2.43822e-07	1.15165e-05
hsa-mir-126	6.75084	11.3869	2.76086e-07	1.26198e-05
hsa-mir-374b	6.85105	6.39396	3.39217e-07	1.5021e-05
hsa-mir-760	-4.10232	0.740083	3.62473e-07	1.55644e-05
hsa-mir-485	-3.41028	2.15213	4.09428e-07	1.70635e-05
hsa-mir-145	-3.49483	11.7997	6.55386e-07	2.65338e-05
hsa-mir-1976	-2.76705	3.29294	7.84075e-07	3.08621e-05
hsa-mir-16-2	8.21717	8.71894	8.28628e-07	3.17342e-05
hsa-mir-605	-3.95938	0.388285	8.58143e-07	3.19997e-05
hsa-mir-141	6.31378	10.9895	8.92248e-07	3.24183e-05
hsa-mir-1224	-4.83557	0.82711	1.06089e-06	3.75822e-05
hsa-mir-370	-2.62656	3.29912	1.22549e-06	4.23542e-05
hsa-mir-15a	7.70085	7.24005	1.54475e-06	5.2117e-05
hsa-mir-885	-5.28322	-0.633076	3.32988e-06	0.000109731
hsa-mir-142	7.8475	11.4033	3.89242e-06	0.000125353
hsa-mir-192	6.70649	16.334	4.27218e-06	0.000134526
hsa-mir-379	5.37451	9.42747	4.9076e-06	0.000151175
hsa-mir-542	6.77641	7.28007	6.16647e-06	0.000185912
hsa-mir-335	7.1417	8.2168	7.02674e-06	0.000207435
hsa-mir-193b	-2.84303	5.6724	7.23073e-06	0.000209101
hsa-mir-29b-1	6.05861	8.99002	8.91052e-06	0.000250842
hsa-mir-374a	6.85741	9.91285	9.02817e-06	0.000250842
hsa-mir-429	7.39038	8.87396	9.46036e-06	0.000257795
hsa-mir-6803	-4.22607	-0.20147	1.22546e-05	0.000327638
hsa-mir-6132	-4.93887	-0.64623	1.3005e-05	0.00034126
hsa-mir-590	9.70466	4.89247	1.54477e-05	0.00039799
hsa-mir-6820	-3.56215	0.0750131	1.78034e-05	0.000450491
hsa-mir-20a	7.11265	9.58637	1.96526e-05	0.000488556
hsa-mir-326	-2.9898	2.19843	2.11333e-05	0.000516308
hsa-mir-101-2	5.44896	11.6144	2.42024e-05	0.000581269
hsa-mir-148a	6.4743	16.2511	2.61153e-05	0.000606972
hsa-mir-101-1	5.45115	11.6026	2.61294e-05	0.000606972
hsa-mir-24-1	3.57721	10.0878	2.8053e-05	0.000631673
hsa-mir-2355	5.71296	5.27175	2.81674e-05	0.000631673
hsa-mir-1538	-4.56997	-0.41427	2.85301e-05	0.000631673
hsa-mir-660	6.23658	5.78274	3.24934e-05	0.000697902
hsa-mir-6892	-2.91204	1.38247	3.25064e-05	0.000697902
hsa-mir-194-1	5.62692	13.3007	3.44606e-05	0.000728815
hsa-mir-17	5.17865	10.8536	3.50402e-05	0.000730176
hsa-mir-6879	-4.74155	-0.540359	3.59087e-05	0.000736771
hsa-mir-19b-1	7.75715	7.29724	3.63966e-05	0.000736771
hsa-mir-7-1	6.28678	5.83829	3.81478e-05	0.000761344
hsa-mir-16-1	6.06371	8.70769	4.01925e-05	0.000791011
hsa-mir-30e	3.04492	13.0873	4.08305e-05	0.00079256
hsa-mir-24-2	3.46985	10.096	4.79253e-05	0.000913016
hsa-mir-6788	-4.8951	-0.710062	4.83247e-05	0.000913016
hsa-mir-186	3.47356	8.46613	5.01893e-05	0.000917952
hsa-mir-150	-2.68049	8.65966	5.04676e-05	0.000917952
hsa-mir-1343	-3.5126	0.332441	5.05295e-05	0.000917952
hsa-mir-490	-5.229	3.18324	6.73704e-05	0.0012084
hsa-mir-1237	-4.52375	-0.663415	6.90314e-05	0.00122272
hsa-mir-6793	-3.8775	-0.0340052	7.7365e-05	0.00135341
hsa-mir-424	7.91084	7.44964	8.34627e-05	0.00144228
hsa-mir-3917	-3.43654	0.972993	9.92899e-05	0.00169511
hsa-mir-98	6.47811	6.02238	0.000111935	0.00188823
hsa-mir-642a	-3.08449	2.09745	0.000136599	0.00225342
hsa-mir-151a	3.97069	11.4471	0.000136764	0.00225342
hsa-mir-6726	-4.23675	-0.517788	0.000144806	0.0023585
hsa-mir-6802	-3.68425	-0.0853633	0.000160794	0.00258915
hsa-let-7g	4.36501	9.76207	0.000164073	0.00261227
hsa-mir-30b	4.5768	8.57006	0.000175529	0.00276361
hsa-mir-889	8.8948	4.09368	0.000183674	0.00286007
hsa-mir-182	6.2126	14.069	0.000195995	0.00301819
hsa-mir-185	3.69084	5.98216	0.000198268	0.00301819
hsa-mir-6756	-5.09047	-0.71674	0.000200219	0.00301819
hsa-mir-431	-2.14564	3.54561	0.000249189	0.00371686
hsa-mir-7641-1	-4.40718	0.00134646	0.000257967	0.0038077
hsa-mir-34a	5.01897	6.82666	0.000265657	0.00388079
hsa-mir-4685	-3.77017	-0.286099	0.000288991	0.00417857
hsa-mir-589	-1.9122	5.80459	0.000296242	0.00424015
hsa-mir-19b-2	6.6226	7.12824	0.000311294	0.00441104
hsa-mir-152	4.05238	7.6937	0.000314924	0.00441829
hsa-mir-3605	-2.73938	1.8952	0.000318148	0.00441976
hsa-mir-552	12.8403	7.99956	0.000439014	0.00603964
hsa-mir-22	3.39367	15.5843	0.00045537	0.00620442
hsa-mir-4533	-5.0582	-0.711831	0.000490635	0.00655603
hsa-mir-203a	7.4215	14.7373	0.000492593	0.00655603
hsa-mir-454	8.20175	3.42034	0.000495056	0.00655603
hsa-mir-200b	3.80046	11.2716	0.000539957	0.00708443
hsa-mir-4494	-4.37603	-0.720922	0.000559125	0.00726863
hsa-mir-3132	-5.05631	-0.775066	0.00056679	0.00730128
hsa-mir-130a	3.87237	5.37401	0.000579767	0.00740117
hsa-mir-19a	11.2565	6.42187	0.00059049	0.00747075
hsa-mir-26a-2	3.33432	9.78944	0.000630956	0.00791208
hsa-mir-1227	-4.0346	-0.561261	0.000641084	0.00796856
hsa-mir-6809	-5.43522	-0.696121	0.000657143	0.00809714
hsa-mir-7641-2	-4.67106	-0.455625	0.000674508	0.00823947
hsa-mir-26a-1	3.20862	9.7941	0.000722638	0.00875194
hsa-mir-107	3.40907	5.89308	0.000758283	0.00910582
hsa-mir-6798	-3.61261	-0.14379	0.000793847	0.00945278
hsa-mir-26b	3.54891	9.55484	0.000815654	0.00963152
hsa-mir-369	8.60552	3.81924	0.000901377	0.0105558
hsa-mir-452	6.78413	7.28853	0.000909322	0.0105616
hsa-mir-6887	-4.10621	-0.471988	0.000919476	0.0105927
hsa-mir-224	6.45701	6.96336	0.000983586	0.0112398
hsa-mir-25	2.85756	13.0584	0.00100897	0.0114377
hsa-mir-96	9.24995	4.43724	0.00104325	0.0117324
hsa-mir-125b-2	-2.61044	7.30565	0.00112565	0.0125594
hsa-mir-196a-1	6.3697	7.44699	0.00113864	0.0126051
hsa-mir-27a	3.44342	10.5243	0.00114883	0.0126193
hsa-mir-4732	-3.67577	-0.155775	0.00119139	0.0129174
hsa-mir-10b	4.40481	14.575	0.0011942	0.0129174
hsa-mir-5091	-3.18324	0.148804	0.00122869	0.0131831
hsa-mir-346	-4.43133	-0.551338	0.00123737	0.0131831
hsa-mir-203b	8.61185	8.14925	0.00128663	0.0135278
hsa-mir-423	-1.81252	7.53113	0.00128881	0.0135278
hsa-mir-125b-1	-2.56379	7.25302	0.00131524	0.0137036
hsa-mir-183	5.02826	13.0926	0.00140413	0.014523
hsa-mir-432	-2.29078	3.04115	0.00151784	0.0155853
hsa-mir-3613	9.21923	4.41375	0.00163127	0.0166296
hsa-mir-6730	-3.64529	-0.491464	0.00164671	0.0166671
hsa-mir-10a	5.00183	16.1022	0.00166227	0.0167053
hsa-mir-1229	-3.09282	0.402327	0.00181251	0.0180868
hsa-mir-493	4.37647	3.94999	0.00185499	0.0183812
hsa-mir-582	4.44534	8.37527	0.00195538	0.0192415
hsa-mir-135b	12.0564	7.21771	0.00212291	0.020746
hsa-mir-200a	3.64467	11.31	0.00230499	0.022371
hsa-mir-708	4.39242	5.88691	0.00242436	0.0233695
hsa-mir-196a-2	5.72409	7.52863	0.00245378	0.0234933
hsa-mir-340	4.81823	4.38171	0.00253114	0.0240713
hsa-mir-194-2	3.56294	13.4659	0.00266412	0.025167
hsa-mir-433	-2.31816	1.09128	0.00270151	0.0253513
hsa-mir-155	4.13539	8.4121	0.00322264	0.0299569
hsa-mir-577	11.615	6.77746	0.00323458	0.0299569
hsa-mir-95	9.3035	4.49466	0.0033714	0.0310213
hsa-mir-29a	2.78446	12.9494	0.0034446	0.0314903
hsa-mir-1234	-4.16953	-0.690208	0.00351338	0.0319132
hsa-mir-628	9.09671	4.29636	0.00358375	0.0322699
hsa-mir-7702	-3.02102	0.710253	0.0035982	0.0322699
hsa-mir-378a	-1.70708	10.5149	0.00367764	0.0327749
hsa-mir-144	7.44931	6.9902	0.00436112	0.0384398
hsa-mir-3607	5.09171	7.15864	0.00438537	0.0384398
hsa-mir-301a	8.851	4.05627	0.00439467	0.0384398
hsa-mir-32	3.45101	5.27613	0.00465418	0.0404599
hsa-mir-381	3.33497	5.41067	0.00499119	0.0431251
hsa-mir-337	2.99109	4.82532	0.00506772	0.0435209
hsa-mir-33a	4.50357	5.999	0.00546788	0.0466746
hsa-mir-1914	-3.70914	-0.499442	0.0055078	0.0467338
hsa-mir-6087	-3.57572	-0.453454	0.00556442	0.0469332
hsa-mir-4286	-4.07175	-0.554933	0.00573169	0.048058
hsa-mir-29b-2	3.02349	8.9993	0.00580598	0.0483945
hsa-mir-2110	-2.1612	2.08215	0.00601568	0.0498492

## Sheet: common
miRNA
hsa-mir-148a
hsa-mir-139
hsa-mir-490
hsa-mir-133a-2
hsa-mir-133a-1
hsa-mir-30e
hsa-mir-145
hsa-mir-21
hsa-mir-125a
hsa-mir-26b
hsa-mir-335
hsa-mir-17
hsa-mir-135b
hsa-mir-301a
hsa-mir-129-2
hsa-mir-20a
hsa-mir-26a-2
hsa-mir-26a-1
hsa-mir-125b-1
hsa-mir-129-1
hsa-mir-19a
hsa-mir-196a-2
hsa-mir-196a-1
hsa-mir-125b-2
hsa-mir-3613
hsa-mir-183
hsa-mir-378a
hsa-mir-3622a
hsa-mir-337
