# Supplementary material for: Transcriptome Based System Biology Exploration Reveals Homogeneous Tumorigenicity of Alimentary Tract Malignancy
Source: Front Oncol. 2021 Jan 22;10:580276. doi: 10.3389/fonc.2020.580276 (PMC7862768; doi:10.3389/fonc.2020.580276)
Supplement: Supplementary file 4 [file Table_3.xls]

## Sheet: ESCA
	logFC	logCPM	PValue	FDR
LINC00671	-6.31865	5.07285	2.50648e-119	2.51851e-115
AC116407.1	-4.84851	6.36116	9.70955e-101	4.87808e-97
C9orf147	-3.792	6.26917	1.40761e-80	4.71456e-77
AL031429.2	-4.85851	3.38741	7.17852e-34	1.80325e-30
LINC00940	-5.40509	3.66229	5.79254e-33	1.16407e-29
ZNF710-AS1	-2.98937	9.52698	2.76762e-30	4.63484e-27
SLC8A1-AS1	-3.20721	6.17726	2.14413e-29	3.07775e-26
AC079305.3	-4.24104	3.143	6.05223e-29	7.6016e-26
LINC01768	-4.65207	2.17556	7.68655e-29	8.58161e-26
NCOA7-AS1	-3.9601	3.04528	5.26922e-26	5.29452e-23
AC008268.1	-6.50486	4.66426	1.5414e-24	1.408e-21
RGMB-AS1	-2.78346	6.16778	2.50899e-24	2.10086e-21
AC008522.1	-2.67794	3.56434	3.94609e-24	3.05002e-21
AC245595.1	-6.19548	2.37376	7.03037e-23	5.0458e-20
AC239798.2	-3.57415	3.84935	1.24043e-22	8.30921e-20
AP003037.1	-6.91891	2.03724	5.17691e-22	3.2511e-19
SEMA3B-AS1	-2.77424	5.07705	4.56266e-20	2.6968e-17
AC069228.1	-5.37787	3.49997	1.10908e-19	6.19111e-17
AL158163.2	-1.90563	4.67585	2.79603e-18	1.47866e-15
AL034347.1	-3.00119	2.91832	2.07142e-17	1.04068e-14
PCAT18	-4.62673	4.67034	4.29522e-17	2.05516e-14
AC092834.1	-4.06708	3.59758	1.18807e-16	5.41215e-14
AC012085.2	-2.38919	4.13478	1.23885e-16	5.41215e-14
MIR29B2CHG	-2.32599	8.85701	3.97175e-16	1.66284e-13
AP001528.1	-2.39508	5.12971	7.74656e-16	3.1135e-13
AP001528.2	-2.54769	6.49683	1.09401e-15	4.22793e-13
AC024337.2	-2.73305	3.90625	2.70335e-15	1.00605e-12
AC244453.3	-3.47831	3.30998	1.55643e-14	5.58537e-12
AC013726.1	-2.68818	3.16871	1.97822e-14	6.85418e-12
AC009102.2	-3.1436	2.90263	2.8805e-14	9.45472e-12
AC025280.2	-2.84083	3.72222	2.91696e-14	9.45472e-12
AC012409.3	-3.03373	3.12059	3.26116e-14	1.024e-11
AC078906.1	-3.18353	3.76255	6.25117e-14	1.90339e-11
CHRM3-AS2	-2.06659	6.24656	9.95074e-14	2.94074e-11
AL049838.1	-2.42514	5.67962	1.36407e-13	3.91605e-11
AC015908.3	-2.60788	4.73382	1.78914e-13	4.95426e-11
AC100830.1	-1.75009	4.9863	1.82432e-13	4.95426e-11
NR2F2-AS1	-2.45343	6.43231	2.35976e-13	6.2397e-11
MIR4435-2HG	2.45267	10.8284	3.15837e-13	8.13726e-11
ADAMTS9-AS2	-2.4668	5.96267	3.34645e-13	8.26861e-11
AC037198.2	-2.60239	5.25035	3.37394e-13	8.26861e-11
AP003548.1	-2.91601	2.24913	4.2252e-13	1.01083e-10
HCG21	-3.66149	3.6134	4.48579e-13	1.04821e-10
AC093583.1	-3.12814	5.05524	6.26519e-13	1.43074e-10
NGF-AS1	-3.92585	2.79276	7.06808e-13	1.57822e-10
TMEM220-AS1	-2.37814	5.97542	8.01746e-13	1.75129e-10
AL158163.1	-1.43402	6.27532	9.46134e-13	2.02271e-10
AC135012.3	-2.94173	5.00521	1.35598e-12	2.83851e-10
AC244453.2	-3.0779	4.0317	1.74398e-12	3.57622e-10
AC012409.1	-2.903	3.47471	1.78684e-12	3.59084e-10
AC124312.3	-2.80819	4.34939	2.19415e-12	4.32291e-10
AC022395.1	-1.95106	4.31693	2.27212e-12	4.39044e-10
AC244453.1	-3.1267	2.31089	2.38614e-12	4.52376e-10
AC007405.1	-2.69249	4.94144	3.46749e-12	6.34557e-10
AC025271.4	-3.25035	3.37764	3.48095e-12	6.34557e-10
AC091057.3	-2.05527	2.78892	3.53654e-12	6.34557e-10
AC124312.2	-2.6092	3.90965	3.60755e-12	6.35941e-10
LINC02381	-2.49583	9.75482	6.00848e-12	1.04092e-09
AL031726.1	-3.31821	2.54205	7.90371e-12	1.32481e-09
GNG12-AS1	-1.54768	6.41124	7.9109e-12	1.32481e-09
AL358176.4	-3.39679	2.13397	9.04147e-12	1.48247e-09
AC079313.2	-2.69796	3.13224	9.14743e-12	1.48247e-09
AC025280.1	-2.45559	2.87602	1.12402e-11	1.76869e-09
AC023794.4	-2.28522	5.50227	1.14366e-11	1.76869e-09
AC010776.2	-3.49357	2.5881	1.14415e-11	1.76869e-09
AC011247.2	-3.1301	2.38965	1.34863e-11	2.05319e-09
AC064807.2	-2.5018	3.9266	1.51615e-11	2.27378e-09
GATA6-AS1	-3.52541	7.71818	1.86162e-11	2.75082e-09
AC018926.3	-1.53695	4.54266	2.60658e-11	3.79578e-09
AL162511.1	-3.43901	2.68662	2.83292e-11	4.06646e-09
WDFY3-AS2	-1.51104	7.01297	3.00763e-11	4.25643e-09
AP005137.1	-2.91787	2.91389	3.40469e-11	4.72032e-09
AC004147.4	-3.08629	2.68278	3.42937e-11	4.72032e-09
CARMN	-2.53486	9.4956	4.04861e-11	5.49735e-09
AC087477.2	-2.41097	6.38937	4.19265e-11	5.61703e-09
CYTOR	2.36621	9.87343	4.41115e-11	5.71785e-09
LINC02106	-3.93462	2.0611	4.45676e-11	5.71785e-09
LINC00365	-2.92138	6.90337	4.52496e-11	5.71785e-09
AC005208.1	-4.00452	2.57997	4.53869e-11	5.71785e-09
AL020997.3	-1.51905	4.10619	4.55243e-11	5.71785e-09
MAMDC2-AS1	-1.8491	5.64422	5.25847e-11	6.5231e-09
AC002398.2	-3.20458	2.78293	6.46509e-11	7.9221e-09
HOXC-AS1	3.36024	5.63654	6.83182e-11	8.27062e-09
AC015845.2	-2.55619	2.56125	9.39675e-11	1.11956e-08
LINC01943	2.84904	5.98931	9.47084e-11	1.11956e-08
AC093607.1	-3.17148	2.99347	1.00824e-10	1.17801e-08
AC129492.2	-3.7201	3.44505	1.04923e-10	1.20559e-08
LINC02157	-2.90544	2.12346	1.05585e-10	1.20559e-08
POU6F2-AS1	-3.47833	3.53081	1.32106e-10	1.49146e-08
AL158847.1	-2.82749	3.77352	1.81043e-10	2.02124e-08
IDH2-DT	-2.67934	2.82798	1.93787e-10	2.13975e-08
AC108488.1	-1.41428	6.65372	2.31114e-10	2.51847e-08
LHX5-AS1	-4.11305	1.98768	2.33098e-10	2.51847e-08
AC005920.4	-3.02443	3.35293	2.43149e-10	2.59911e-08
AC000124.1	-2.85793	2.09659	2.71894e-10	2.87578e-08
AC116345.3	-3.12177	1.71758	2.75548e-10	2.88407e-08
AP000446.1	-1.71919	3.70308	3.20396e-10	3.3189e-08
AC004982.1	-2.31265	6.11513	3.57145e-10	3.66183e-08
AC246680.1	-3.05955	2.16315	3.96126e-10	4.02048e-08
LINC02411	-4.17241	3.75812	7.88317e-10	7.92101e-08
Z82198.1	-2.83673	1.70881	8.75544e-10	8.71036e-08
TRG-AS1	-1.95991	6.70478	8.89423e-10	8.76169e-08
TMEM161B-AS1	-1.19819	8.41639	1.01342e-09	9.88621e-08
LINC01554	-2.48189	4.39401	1.17738e-09	1.13753e-07
AC063919.1	-2.69255	1.85428	1.5073e-09	1.44241e-07
AC079210.1	-2.31789	4.27492	1.66917e-09	1.58225e-07
AC002546.1	-2.77003	2.8338	1.72347e-09	1.61845e-07
AL512328.1	-3.11937	5.13721	1.89283e-09	1.76103e-07
AL158206.1	-2.01088	9.868	2.19884e-09	2.02697e-07
HOXC-AS2	3.18587	6.66892	2.40667e-09	2.19838e-07
ERVE-1	-2.2207	6.40382	3.63627e-09	3.29164e-07
RRS1-AS1	-1.90797	4.19625	3.71467e-09	3.33259e-07
AC091563.1	-2.21389	7.60251	4.2453e-09	3.77493e-07
NCAM1-AS1	-2.99655	2.41655	4.48075e-09	3.94935e-07
AC068491.3	2.32358	6.15965	4.6449e-09	4.05843e-07
PVT1	2.17726	10.7573	4.86019e-09	4.20993e-07
MIR1-1HG-AS1	-2.76376	5.06846	5.89308e-09	5.06099e-07
GASAL1	2.82629	7.73401	6.35081e-09	5.40788e-07
AC139491.2	-2.64099	6.67293	6.67156e-09	5.63326e-07
AP003117.1	-1.9287	2.65375	9.30003e-09	7.78723e-07
U62317.4	3.86629	4.23764	9.37954e-09	7.78889e-07
PGM5-AS1	-3.30665	4.57574	9.72276e-09	7.987e-07
AC134312.5	4.71111	5.74168	9.77708e-09	7.987e-07
AL138930.1	-3.01134	3.17068	1.03222e-08	8.36429e-07
SNX29P2	-2.08179	2.6488	1.42099e-08	1.14225e-06
AC007638.1	-3.01621	2.15774	1.53573e-08	1.22469e-06
AC119424.1	-2.7911	2.34262	1.63681e-08	1.29206e-06
AC091057.1	1.59149	10.1487	1.64594e-08	1.29206e-06
AC017002.3	2.38086	4.15002	1.70889e-08	1.33108e-06
AC021016.2	-1.20043	6.79154	1.75332e-08	1.35518e-06
AC005180.2	-2.45773	4.4826	1.81147e-08	1.37977e-06
LIFR-AS1	-1.92358	6.52437	1.8126e-08	1.37977e-06
AP001094.3	-2.92119	2.45973	1.90927e-08	1.44243e-06
ROR1-AS1	-2.04166	5.19406	1.97324e-08	1.47964e-06
BX284668.2	-2.51778	5.64114	2.42926e-08	1.80809e-06
AL132642.1	-2.22316	3.61573	2.51094e-08	1.85514e-06
AC111182.1	-1.54073	4.23497	2.58631e-08	1.88551e-06
DDX11-AS1	2.01665	6.32454	2.58957e-08	1.88551e-06
IL12A-AS1	-2.64359	5.35534	2.74001e-08	1.98069e-06
FOXG1-AS1	-3.53955	2.80211	2.77941e-08	1.99482e-06
AC079061.1	-2.8312	4.52707	2.98506e-08	2.12723e-06
LINC02577	4.59605	8.33816	3.00829e-08	2.12868e-06
FAM167A-AS1	-2.92407	3.66042	3.27622e-08	2.30206e-06
PDZRN3-AS1	-2.57093	1.75756	3.41879e-08	2.37053e-06
AL158212.3	-1.09746	8.80113	3.42085e-08	2.37053e-06
AP002518.2	-2.87135	2.10601	3.63694e-08	2.50301e-06
AC026369.2	2.76302	5.94681	3.66617e-08	2.50596e-06
C9orf106	-2.12382	4.60147	3.91514e-08	2.65806e-06
AL356124.2	-1.87827	2.77711	3.9966e-08	2.69515e-06
FENDRR	-2.06737	9.7411	4.04939e-08	2.71255e-06
LINC01633	3.69655	4.33948	4.50193e-08	2.99572e-06
LINC01479	-2.70837	2.664	4.90301e-08	3.24115e-06
LINC01471	-2.96324	1.8475	5.04008e-08	3.29918e-06
ADAMTS9-AS1	-2.52662	6.90782	5.05647e-08	3.29918e-06
AC004637.1	-1.93879	3.15879	5.37071e-08	3.48161e-06
LINC00844	-3.33147	1.66658	5.40973e-08	3.48442e-06
MAFG-DT	2.12247	8.39386	6.2224e-08	3.98234e-06
AC005165.1	-2.27087	5.2844	7.23389e-08	4.60039e-06
AC099850.3	2.2116	8.51364	7.38966e-08	4.66989e-06
G2E3-AS1	5.24213	6.78276	7.45763e-08	4.68339e-06
AP003469.2	2.28849	5.1034	8.85887e-08	5.48096e-06
BLACAT1	3.33417	9.20179	8.89027e-08	5.48096e-06
AC008808.2	-3.13657	2.73628	8.89128e-08	5.48096e-06
AC007637.1	-1.86682	5.68527	9.03727e-08	5.53698e-06
DLEU2	1.54948	9.48204	1.04902e-07	6.38822e-06
AC087477.5	-2.00659	2.18252	1.11961e-07	6.77703e-06
U62317.1	3.79904	7.50355	1.12826e-07	6.78848e-06
AC090044.1	-2.46755	3.00098	1.28519e-07	7.67703e-06
AP000894.2	-2.48485	3.74248	1.29122e-07	7.67703e-06
AL513217.1	-2.35647	3.09892	1.43331e-07	8.47173e-06
LINC00332	-3.30096	2.17736	1.44514e-07	8.49166e-06
AL157935.1	-1.94031	7.68695	1.52765e-07	8.92432e-06
AC007193.2	-2.60332	3.75656	1.57342e-07	9.13859e-06
AC005180.1	-2.46531	4.296	1.62719e-07	9.39657e-06
AC022558.2	-1.8778	2.449	1.74446e-07	1.00162e-05
LINC01266	-2.52516	4.11285	1.78439e-07	1.01508e-05
AC087721.1	2.23878	3.21543	1.78811e-07	1.01508e-05
AC004988.1	3.22776	4.16335	1.84106e-07	1.03927e-05
RPL34-AS1	-1.63895	4.36736	1.92498e-07	1.08057e-05
CADM3-AS1	-2.54981	5.43098	1.98522e-07	1.10819e-05
AL445426.1	-2.35152	2.82176	2.31713e-07	1.28633e-05
LINC02321	3.34535	4.18099	2.62035e-07	1.44666e-05
AC010551.2	-2.41416	1.87433	2.68191e-07	1.47256e-05
LINC01985	-2.22145	2.43928	2.69697e-07	1.47278e-05
SOCS2-AS1	-1.66527	6.79827	3.03206e-07	1.64682e-05
AL356387.1	-5.06399	2.42263	3.30127e-07	1.77571e-05
AL136309.2	-1.45333	4.10731	3.30472e-07	1.77571e-05
MELTF-AS1	2.26024	8.13125	3.4956e-07	1.86829e-05
DNAH10OS	-1.49364	6.98899	3.55635e-07	1.8907e-05
AC002116.2	1.68052	5.57513	3.72046e-07	1.96753e-05
AL390783.1	-2.07748	3.30475	3.93802e-07	2.07169e-05
AC022898.2	-2.23617	2.28566	4.06022e-07	2.12485e-05
CYP1B1-AS1	-1.77676	5.79909	4.09491e-07	2.1319e-05
SNHG1	1.2255	11.9629	4.94475e-07	2.56107e-05
AC015908.2	-2.31325	3.05925	4.99651e-07	2.56562e-05
TMPO-AS1	1.82925	8.83269	5.0046e-07	2.56562e-05
AC092718.4	1.42747	9.15992	5.27944e-07	2.69278e-05
AL356417.1	-2.49987	2.469	5.33341e-07	2.70657e-05
LINC00906	-3.26078	2.28485	5.62025e-07	2.8378e-05
AP003721.4	-1.49798	3.75675	5.91365e-07	2.97102e-05
AC036108.3	-1.65148	6.59026	6.00237e-07	3.00059e-05
AL157392.2	-2.15332	2.92692	6.05056e-07	3.0097e-05
LINC01844	-2.16025	2.92287	6.2472e-07	3.09221e-05
Z84484.1	2.08247	3.79872	6.61146e-07	3.25647e-05
AL135960.1	-1.68989	3.54126	6.81728e-07	3.34146e-05
AC008669.1	-1.32061	6.77157	6.95552e-07	3.39267e-05
AC092691.1	-3.30123	1.73726	7.82763e-07	3.78799e-05
AL161891.1	1.56634	7.722	7.84139e-07	3.78799e-05
AC108861.1	-2.66094	2.49662	7.94014e-07	3.81735e-05
LINC00710	-2.65074	2.87955	8.3645e-07	4.00221e-05
AP001180.4	-2.79123	1.66417	9.54125e-07	4.54363e-05
LINC02447	-1.41049	4.63532	1.12515e-06	5.3328e-05
AC078962.4	-2.78965	1.69801	1.13837e-06	5.37011e-05
AC026401.3	1.67555	9.72398	1.14943e-06	5.39695e-05
AC022893.1	-1.15149	7.42658	1.20512e-06	5.61472e-05
AL391807.1	-2.22114	3.64164	1.20699e-06	5.61472e-05
AL390860.1	-2.34501	1.84833	1.25826e-06	5.82627e-05
MEF2C-AS1	-1.87036	4.38272	1.44406e-06	6.63067e-05
LINC02156	2.53066	4.05993	1.44518e-06	6.63067e-05
AL109936.2	-1.39727	4.64433	1.4731e-06	6.72806e-05
AC093797.1	-2.03469	5.34568	1.54007e-06	6.99833e-05
AL161457.1	-2.57953	2.40754	1.54621e-06	6.99833e-05
AL731557.1	-2.37518	1.99144	1.57973e-06	7.11799e-05
DUXAP8	2.97035	8.45904	1.62752e-06	7.3006e-05
ELN-AS1	-1.97694	4.98952	1.6481e-06	7.36004e-05
LINC01135	-1.33741	3.6234	1.69339e-06	7.52885e-05
CELF2-AS2	-2.31161	1.93227	1.79133e-06	7.9292e-05
LINC00460	4.77124	6.80241	1.81334e-06	7.9914e-05
AC067750.1	-1.07508	7.23947	1.83262e-06	8.04111e-05
AP000802.1	-2.3648	2.48222	1.84332e-06	8.05292e-05
LINC01050	4.86217	3.55593	1.90514e-06	8.28695e-05
LINC01614	4.60799	6.36488	1.93287e-06	8.37132e-05
AP001094.2	-1.49384	4.48248	2.01229e-06	8.67791e-05
SNHG17	1.20145	11.1737	2.13445e-06	9.16539e-05
AC022031.1	6.21477	3.46065	2.25222e-06	9.62993e-05
AC012073.1	1.33505	7.48683	2.33512e-06	9.94205e-05
AC018926.1	-1.07098	4.10778	2.36417e-06	0.000100233
AC069544.1	1.30333	5.81203	2.38149e-06	0.000100543
AC104211.2	-2.27447	2.07484	2.39429e-06	0.00010066
FAM225A	2.26891	4.9583	2.5607e-06	0.000107208
AL121895.2	-1.65419	5.12287	2.61802e-06	0.000109153
AP005120.1	-2.80494	1.62015	2.64982e-06	0.000109713
AC053503.4	-2.81129	3.74956	2.65328e-06	0.000109713
AL357146.1	-3.18511	2.05625	2.90322e-06	0.000119424
AC116337.3	-2.22184	2.46243	2.91192e-06	0.000119424
SMIM25	1.9472	8.01817	2.95028e-06	0.000120506
AC026124.1	-1.53696	4.80877	2.98381e-06	0.000121382
AC138819.1	-2.32675	2.32068	3.01826e-06	0.000122288
AC048382.5	-1.27085	3.28311	3.03051e-06	0.000122291
AC006019.2	-2.30125	1.7477	3.07035e-06	0.000123404
AC027698.1	-2.47009	2.66696	3.08716e-06	0.000123585
AL133355.1	-1.13461	7.85583	3.1334e-06	0.000124628
TEX26-AS1	-1.92641	4.52032	3.13801e-06	0.000124628
AP001189.1	-1.62816	4.7479	3.1668e-06	0.000125276
ENOX1-AS1	-1.69733	3.78993	3.3267e-06	0.000131085
AC018647.1	-1.45575	3.59697	3.39524e-06	0.00013316
AC087242.1	-2.68091	2.12775	3.40586e-06	0.00013316
LINC01748	2.94098	7.82427	3.57436e-06	0.000139206
AL162385.1	-2.06442	2.00175	3.7024e-06	0.000143636
SNHG14	-1.80098	10.4869	3.7248e-06	0.000143899
AC007128.2	3.04574	5.35451	3.73781e-06	0.000143899
AL021068.1	-1.51815	4.80295	3.79607e-06	0.000145584
AC010275.1	4.22871	5.87618	4.05827e-06	0.000155048
AC005592.1	-2.12191	2.41766	4.0957e-06	0.000155885
AC017002.1	1.95384	3.77832	4.27333e-06	0.000162032
AC011997.1	2.21126	5.07963	4.50598e-06	0.000170211
AC010478.1	-2.51638	5.85574	4.54311e-06	0.00017097
AC130650.1	-1.19308	3.82345	4.67194e-06	0.000175163
MAGI2-AS3	-1.48011	9.33456	4.87708e-06	0.000182174
AC048344.4	1.9298	4.82109	5.04365e-06	0.000187699
KCNMB2-AS1	3.69108	8.22739	5.10606e-06	0.000189292
AC004817.3	3.72485	4.57588	5.12413e-06	0.000189292
AC084262.1	-2.44763	3.04781	5.21893e-06	0.000192087
LINC01640	-2.50368	1.70732	5.26272e-06	0.000192992
LINC01783	-2.07504	3.88701	5.38476e-06	0.000196749
MIR2052HG	3.53641	5.49023	5.42128e-06	0.000196915
ZRANB2-AS2	-1.21228	4.54406	5.42848e-06	0.000196915
LY6E-DT	2.15614	6.89229	5.49031e-06	0.000198441
AC007128.1	2.93505	6.78086	5.77433e-06	0.000207399
AC007950.2	-1.16044	3.51838	5.77943e-06	0.000207399
MAGI1-AS1	-1.64194	3.63959	5.8465e-06	0.000209059
AC114810.1	-1.23301	3.92581	6.10157e-06	0.000217064
AC135586.2	-1.9262	1.82797	6.11357e-06	0.000217064
AC093895.1	4.38059	6.74762	6.21376e-06	0.000219844
LINC00092	-1.85299	5.69135	6.26101e-06	0.000220739
AC012531.1	2.42611	6.39622	6.28878e-06	0.000220943
AC104809.1	-2.42115	2.51147	6.3527e-06	0.000222411
ACTA2-AS1	-1.57311	7.51239	6.67067e-06	0.000232732
LUCAT1	3.02697	7.31889	6.75404e-06	0.000234826
AC022144.1	1.74155	6.94063	7.00037e-06	0.000242551
YEATS2-AS1	1.18552	7.43424	7.24213e-06	0.000250065
ALMS1-IT1	1.69814	6.75849	7.414e-06	0.000255123
LINC01980	5.8229	8.12178	7.64033e-06	0.000262014
AL590999.1	-1.26944	6.26088	7.68907e-06	0.000262788
GK-IT1	2.44447	4.8583	8.06005e-06	0.000274534
UGDH-AS1	-0.846536	7.06828	8.32719e-06	0.000282674
LINC01775	2.09258	3.77327	8.51704e-06	0.000288146
SLC26A4-AS1	-1.70947	4.12218	8.64402e-06	0.00029146
AL121832.2	1.41561	7.28836	8.74831e-06	0.00029399
AC021205.3	-1.27807	4.09431	9.60788e-06	0.000320341
AL138789.1	3.95496	6.93031	9.61373e-06	0.000320341
AC007406.3	2.15724	5.19359	9.62809e-06	0.000320341
AC091544.5	-2.0409	2.58009	1.00022e-05	0.000331689
AC093627.6	-2.18169	3.58255	1.05487e-05	0.000348664
AC025271.3	-2.4068	1.72291	1.11192e-05	0.000365719
AC007920.1	-3.26106	3.45594	1.11375e-05	0.000365719
AL356599.1	-0.943554	6.89798	1.12046e-05	0.000366722
AC004982.2	-1.67706	8.03513	1.19174e-05	0.000388786
LINC01270	1.96486	6.32691	1.1972e-05	0.000389304
AC008080.4	-1.77537	2.74715	1.24903e-05	0.000404847
AC105383.1	-2.34429	2.69093	1.27731e-05	0.000412682
MIR497HG	-1.2231	4.8614	1.39393e-05	0.000448359
LINC01234	5.09303	8.14024	1.39666e-05	0.000448359
AL353764.1	2.59436	3.88738	1.43576e-05	0.000458146
AC006252.1	1.38523	4.60962	1.43626e-05	0.000458146
TNRC6C-AS1	1.40292	8.84877	1.46977e-05	0.000467351
AC004241.1	-1.27336	6.3976	1.48051e-05	0.000469281
AC100830.2	-0.981767	4.07308	1.49262e-05	0.00047163
LINC02561	4.74328	6.21653	1.49845e-05	0.000471987
AC024075.1	-0.936261	7.01597	1.52974e-05	0.000480338
HAGLROS	2.81987	6.60176	1.57979e-05	0.00049451
AL162408.1	-2.40784	1.89332	1.60791e-05	0.000501746
AP002449.1	1.38898	5.32433	1.62399e-05	0.00050373
LINC01510	-2.18611	2.09149	1.62429e-05	0.00050373
AC116407.2	1.47104	6.09126	1.71067e-05	0.000528888
AL359715.1	-1.21705	5.36661	1.77448e-05	0.000546933
ZNF582-AS1	-1.52985	4.69094	1.8688e-05	0.000574241
AC113346.1	5.28612	3.70919	1.94099e-05	0.000591923
BX470102.1	2.10418	7.21835	1.94176e-05	0.000591923
AL354872.2	-1.57112	4.0397	1.94401e-05	0.000591923
AC021491.4	-1.51698	4.12107	1.96026e-05	0.000595066
TGFB3-AS1	-1.45324	2.62706	1.98401e-05	0.00060046
AC002076.1	3.44806	3.97317	2.02472e-05	0.000610942
AL035461.2	1.38407	6.38933	2.09704e-05	0.000630869
AC021491.2	-1.18862	4.37842	2.10778e-05	0.000632208
LINC01927	-2.4876	2.05452	2.11985e-05	0.000633935
AC073323.1	-2.59793	2.85783	2.16412e-05	0.000645254
AC138512.1	-1.96137	2.17468	2.18761e-05	0.000650328
AC122710.2	3.75623	3.53544	2.24954e-05	0.000666766
U62317.2	1.58446	8.54353	2.30915e-05	0.000682422
AC129492.4	-1.55053	2.5792	2.34018e-05	0.000689563
AP000866.1	-1.16182	6.21071	2.37168e-05	0.000696804
LNCOC1	2.03776	6.20421	2.39993e-05	0.000703047
LINC00337	1.98521	4.95787	2.41968e-05	0.00070677
Z97653.1	-1.66197	3.80229	2.43467e-05	0.000709089
AP003486.1	-0.926352	9.1398	2.46819e-05	0.000716774
AC091564.5	-2.23043	1.74096	2.47573e-05	0.000716891
NKILA	2.60841	8.10582	2.50254e-05	0.000722574
LINC01252	-1.38389	6.41305	2.52003e-05	0.000725537
AC100823.1	-2.35035	3.11375	2.57301e-05	0.000738675
AP003390.1	2.19705	5.43777	2.6661e-05	0.000762731
AC009228.1	-1.18085	2.73863	2.67199e-05	0.000762731
AC022211.2	1.49589	7.41554	2.7171e-05	0.000773411
AC103563.7	-2.7985	4.68064	2.78643e-05	0.000790905
AC090206.1	-1.9621	2.70765	2.80916e-05	0.000795111
ZBED3-AS1	-1.25476	6.23885	2.8413e-05	0.000801949
MMP25-AS1	1.17882	9.43916	2.86022e-05	0.000805029
AP000907.2	-1.5531	2.00659	2.8718e-05	0.00080603
EPHA5-AS1	-3.05934	2.54961	2.88508e-05	0.000807501
SNHG10	0.941713	7.94027	2.89334e-05	0.000807563
AC073842.2	1.34397	4.59595	2.92545e-05	0.000812108
AC009806.1	-1.39115	3.14909	2.92579e-05	0.000812108
AC012676.1	1.16409	5.94201	2.97664e-05	0.000823947
AC108472.1	-1.85488	3.34723	3.02143e-05	0.000834048
AC112250.2	-1.64212	2.53008	3.07633e-05	0.000846876
AF001548.1	-2.10396	5.87331	3.09577e-05	0.0008499
ZEB1-AS1	1.45937	8.91442	3.11939e-05	0.000854051
AL359715.2	-1.18508	5.5689	3.14509e-05	0.000856651
AC006116.10	-1.86814	2.69977	3.14594e-05	0.000856651
LINC01331	-2.63792	1.80773	3.15497e-05	0.000856789
CEP83-DT	1.46851	5.09724	3.19003e-05	0.000863973
AC018752.1	-1.09328	4.15042	3.26277e-05	0.000881299
AC026782.2	3.54859	4.00422	3.31222e-05	0.000892257
AC105053.1	-1.74041	2.53782	3.37532e-05	0.000906825
AP003355.2	-1.8239	2.67883	3.42039e-05	0.000916482
AC012409.2	-2.00521	2.243	3.46612e-05	0.000926264
LINC00261	-2.91417	10.8111	3.50661e-05	0.000932545
FAM13A-AS1	-0.979632	7.37368	3.50818e-05	0.000932545
FAR1-IT1	-1.16134	3.95192	3.52143e-05	0.000933597
GMDS-DT	-0.895873	8.46551	3.5508e-05	0.000938906
AC068491.2	2.15631	3.16536	3.59922e-05	0.000949212
AC015908.4	-2.36207	1.87132	3.61307e-05	0.000949487
AC011632.1	5.0764	8.44996	3.61916e-05	0.000949487
SPIN4-AS1	-1.68238	2.13513	3.63713e-05	0.000951717
AC112496.1	1.96261	4.91568	3.66834e-05	0.000957388
AC092687.1	-2.54626	1.64441	3.7513e-05	0.000976504
AC103746.1	-1.68525	4.57189	3.9002e-05	0.00101051
SNHG15	1.0242	10.5674	3.90203e-05	0.00101051
AC087855.2	-3.03179	2.00932	3.95485e-05	0.00101663
LINC02352	-1.08598	5.53018	3.9549e-05	0.00101663
AC025271.2	-2.2501	1.95689	3.95605e-05	0.00101663
LINC01560	0.994219	6.97419	3.98265e-05	0.00102086
C8orf34-AS1	-2.16481	3.4438	4.01676e-05	0.00102698
LINC01354	-1.81018	4.21805	4.05096e-05	0.00103179
AC073529.1	1.31828	5.17605	4.05612e-05	0.00103179
LINC01873	2.29228	4.22843	4.10071e-05	0.0010405
CYP4A22-AS1	1.69451	5.33305	4.15626e-05	0.00105194
GSN-AS1	-0.985561	6.97831	4.20433e-05	0.00106144
LINC00511	1.45725	11.2815	4.23814e-05	0.00106729
AC016773.1	1.12369	5.72769	4.27259e-05	0.00107328
AC245100.7	1.43741	7.27996	4.31471e-05	0.00108115
PITPNM2-AS1	-1.12977	4.45626	4.33403e-05	0.00108329
DEPDC1-AS1	1.89752	3.63123	4.35849e-05	0.00108547
LINC02367	1.60152	6.25107	4.36583e-05	0.00108547
AL161431.1	4.56226	11.916	4.37517e-05	0.00108547
RAB11B-AS1	-0.876648	7.51667	4.42129e-05	0.00109422
AC012181.1	-1.19902	5.42813	4.55927e-05	0.00112559
POU6F2-AS2	4.43196	5.1339	4.58176e-05	0.00112837
AC009090.3	-1.01839	4.97328	4.61252e-05	0.00113278
AC138956.2	-0.934249	5.98166	4.62219e-05	0.00113278
UMODL1-AS1	-2.10209	2.04901	4.65192e-05	0.00113729
SNHG3	1.13472	11.5991	4.67793e-05	0.00114087
AL356234.2	3.60383	4.99867	4.72968e-05	0.0011507
AP000526.1	3.36207	4.22969	4.74452e-05	0.00115152
DPP10-AS1	-2.72824	2.75908	4.85288e-05	0.00117498
AC130371.2	-1.40379	5.37032	4.87159e-05	0.00117668
AC019186.1	1.64437	3.89146	4.89423e-05	0.00117931
AC108463.2	1.62445	3.6944	5.09478e-05	0.0012247
AC099850.1	1.10983	6.07674	5.11308e-05	0.00122616
AC079467.1	-2.49894	2.67747	5.13733e-05	0.00122904
AC009121.2	1.46893	4.79675	5.17985e-05	0.00123628
AC024075.2	-0.805558	8.02367	5.22754e-05	0.0012447
TMEM26-AS1	2.62153	2.48736	5.27501e-05	0.00125303
AP001486.2	-0.951467	8.07863	5.37129e-05	0.00127289
AL035448.1	-1.14485	5.88455	5.59332e-05	0.00132239
LINC02435	-1.8598	3.31994	5.61406e-05	0.00132297
STK24-AS1	1.32177	5.08851	5.6221e-05	0.00132297
AC034213.1	4.20051	4.49352	5.65659e-05	0.00132609
LRRC2-AS1	-1.85264	2.86707	5.66177e-05	0.00132609
AL024507.2	1.35556	6.43519	5.71576e-05	0.00133278
AL391152.1	2.37993	4.70821	5.71684e-05	0.00133278
AC007611.1	1.74513	5.28698	5.75725e-05	0.00133909
AC022211.3	1.41346	6.22855	5.82934e-05	0.00135245
LINC02574	3.07223	2.59802	5.8416e-05	0.00135245
LINC01572	1.04277	6.96646	5.8778e-05	0.00135771
LINC01482	-1.42868	4.06206	5.8965e-05	0.0013589
AC007036.2	-1.15627	4.60886	5.92973e-05	0.00136343
AC011472.4	-0.966178	4.51439	6.00599e-05	0.00137781
AL354836.1	1.13308	8.11699	6.03034e-05	0.00138025
AL161772.1	1.71113	8.15371	6.05318e-05	0.00138233
AC022031.2	4.84576	6.3515	6.10282e-05	0.0013905
AC016924.1	-1.8103	3.0939	6.42415e-05	0.0014604
AC010331.1	1.27717	4.76873	6.4944e-05	0.00147162
AC004585.1	2.51981	5.70526	6.50279e-05	0.00147162
AC092969.1	4.47823	5.47753	6.57071e-05	0.00148365
AC100861.1	1.21582	7.86772	6.58753e-05	0.00148412
AC123912.4	-2.32958	3.58503	6.85172e-05	0.00154018
AC008105.1	1.52346	6.66576	6.88452e-05	0.0015441
AC010261.2	-1.41156	2.95158	7.07599e-05	0.00158351
AL355073.2	-1.51578	3.46971	7.11489e-05	0.00158868
AC016229.1	-2.33873	1.8471	7.2421e-05	0.00161349
AC020978.4	-1.22535	5.73561	7.30245e-05	0.00162334
MIR181A2HG	1.33924	5.26791	7.44172e-05	0.00164764
AC092802.1	-1.19079	3.91176	7.44454e-05	0.00164764
LRRC3-DT	-1.59898	2.17338	7.6164e-05	0.00168105
AC103591.3	1.58658	5.11374	7.62898e-05	0.00168105
SH3BP5-AS1	-0.932529	9.29605	7.68695e-05	0.00169012
LINC01415	2.29203	6.14023	7.98814e-05	0.00175134
PCA3	-2.18723	4.54249	8.00026e-05	0.00175134
LINC01954	-2.08106	2.63931	8.20431e-05	0.00179211
AC009108.3	-1.40302	4.07616	8.23191e-05	0.00179424
AGAP2-AS1	1.68185	9.88344	8.27479e-05	0.00179848
AL662797.1	1.09867	5.20614	8.2872e-05	0.00179848
AC007750.1	2.14043	5.02577	8.34899e-05	0.00180799
DM1-AS	-0.91618	6.17024	8.40298e-05	0.00181453
AC104078.1	-1.83421	2.82164	8.41533e-05	0.00181453
HOXD-AS2	3.10608	6.78403	8.51194e-05	0.00183143
AC112721.2	2.79735	3.49012	8.59594e-05	0.00184556
CHKB-DT	1.38809	6.23474	8.64896e-05	0.00185246
PLCE1-AS1	-1.43144	3.70623	8.66498e-05	0.00185246
AC104938.1	-1.02757	3.82865	8.70066e-05	0.00185614
AC090531.1	-2.46035	1.7219	9.47721e-05	0.00201752
MYOSLID	3.42959	7.67631	9.61522e-05	0.00204257
FOXP1-AS1	-1.10018	4.12428	9.67727e-05	0.00205142
AL355073.1	-1.53589	2.95413	9.70919e-05	0.00205385
AP000897.1	-1.74321	1.95938	9.79321e-05	0.00206727
LINC00942	6.12758	9.65147	9.9745e-05	0.00210113
AC008629.1	-1.27736	2.87451	0.000100311	0.00210863
RNF144A-AS1	2.16707	6.59301	0.00010179	0.00213526
EIF1B-AS1	-0.884944	6.26319	0.000102549	0.00214669
LINC01082	-1.71472	4.52647	0.000104482	0.00218261
LINC02154	6.42669	7.59616	0.000104822	0.00218496
AL359513.1	1.78934	5.7151	0.000105029	0.00218496
AL732314.4	-1.30305	2.81577	0.000105606	0.00219242
BARX1-DT	-2.02586	3.99211	0.000107011	0.00221701
LINC01929	3.6435	5.91301	0.000107432	0.00222115
AC012313.5	-1.05037	6.56321	0.000109439	0.00225799
DNAJC9-AS1	-0.984186	4.09839	0.000109847	0.00226177
AP000525.1	2.42139	5.18575	0.000110421	0.00226893
AC112236.2	-1.0983	4.48603	0.000110999	0.00227392
AC015849.5	2.15479	6.47975	0.000111116	0.00227392
AC090192.2	3.26421	4.27009	0.000112039	0.00228816
AC021683.1	-1.92891	5.365	0.000112433	0.00229154
LINC02256	-1.12094	5.09018	0.00011466	0.0023322
AL031847.1	-1.18273	4.06337	0.00011615	0.00235346
AL136162.1	1.73695	5.55912	0.000116174	0.00235346
LINC02428	3.99322	6.40924	0.000117252	0.00237052
AL353746.1	-2.26976	5.15443	0.000120519	0.00243168
LNCTAM34A	1.53647	6.49311	0.000121598	0.00244854
AC016737.1	1.28834	5.47688	0.000121877	0.00244924
AC068025.1	1.90027	4.01481	0.000128452	0.00257623
PSMB8-AS1	1.24616	9.40145	0.000128766	0.00257736
C21orf62-AS1	-1.1821	5.2641	0.000129448	0.00258587
AC073842.1	-1.57009	2.81351	0.000132271	0.00263703
AC098869.2	-1.25153	5.79869	0.000132629	0.00263891
SUCLG2-AS1	-1.05067	5.89657	0.000133576	0.00265251
AC025917.1	-0.922925	6.10438	0.000134329	0.00266221
LINC02408	2.66763	3.71332	0.000139444	0.00275814
AP002784.1	3.12298	4.63244	0.000140177	0.00276401
NKAIN3-IT1	-2.09152	4.96067	0.000140291	0.00276401
AL009178.2	1.97247	5.54428	0.000141331	0.00277905
LINC01644	-2.31582	4.64519	0.000141661	0.0027801
AC009262.1	3.28909	3.4724	0.000142158	0.00278442
AP001094.1	-1.40347	2.48983	0.000142465	0.002785
AC010226.1	-0.819498	5.55046	0.000143273	0.00279535
AL138759.1	1.64456	3.48454	0.000143864	0.00280145
AC022898.1	-1.77624	2.48449	0.000145794	0.00283354
AL391834.2	-0.878473	6.39035	0.000147593	0.00286297
AC009630.2	1.78887	2.98149	0.00014841	0.00287327
AC015967.1	-1.4807	2.32079	0.000148713	0.0028736
LINC01711	3.41353	4.71004	0.000149697	0.00288676
LINC01990	-1.37872	2.92458	0.000150151	0.00288676
AC004801.5	-2.14839	1.83126	0.000150256	0.00288676
AP003059.2	-1.60609	2.27418	0.000152672	0.00292758
AL109615.3	2.07259	7.50505	0.000153039	0.00292901
EPB41L4A-DT	-1.21194	6.22203	0.000155274	0.00296614
LINC01919	-2.19626	2.29718	0.000156934	0.00299216
AC016065.1	1.12396	8.63476	0.000159233	0.00303026
AC005082.1	-1.77555	4.7645	0.000160588	0.00305027
AP002433.1	-1.27182	2.43386	0.000162795	0.00308635
AC099518.1	2.16472	4.84475	0.000163312	0.00309033
LINC00184	2.71538	4.95794	0.00016527	0.00312148
AC105345.1	-1.07003	4.65833	0.000166336	0.00313574
AP005230.1	2.75773	6.12623	0.000168339	0.00316159
AL391244.2	0.996899	7.55974	0.000168482	0.00316159
AC092803.1	1.41041	6.8165	0.000168652	0.00316159
AC097359.3	-1.92781	1.77733	0.000171414	0.00320739
AC011379.1	-1.44512	5.61891	0.000172625	0.00322405
MIR181A1HG	1.93429	3.25379	0.000175128	0.00326472
AC097372.2	1.72329	3.76878	0.000176739	0.00328865
AL162171.2	-0.999817	4.03504	0.000178088	0.00330764
LINC02595	1.64181	6.11455	0.000179091	0.0033178
LINC02185	-1.59368	4.15654	0.000179296	0.0033178
AC026356.1	1.07294	7.18143	0.000182984	0.00337982
AL020997.2	-1.30569	2.75787	0.000187136	0.00345017
C15orf54	1.69687	3.09935	0.000187741	0.00345499
HOTAIR	2.76369	7.38282	0.000190413	0.00349515
AC012557.1	-0.775233	5.0521	0.000190619	0.00349515
C17orf82	1.92935	5.62662	0.000194818	0.00356564
AC004241.3	1.19966	5.39944	0.000195394	0.00356967
UBXN10-AS1	-1.7197	4.40873	0.000196145	0.003573
LINC01136	1.79876	4.45397	0.000196287	0.003573
AC090912.1	1.49699	4.64719	0.000209318	0.0038033
AC022075.1	2.36486	8.49216	0.000212373	0.00385185
AC005495.1	-1.44206	3.40205	0.000215345	0.00389871
SNHG4	1.12126	8.44677	0.000217957	0.00393575
LINC00392	8.19418	8.01304	0.000218174	0.00393575
AC007014.2	1.43439	4.13342	0.000224276	0.00403857
AC011471.2	-1.51333	2.51023	0.000225247	0.0040488
HAND2-AS1	-2.21786	6.96612	0.000226784	0.00406915
TFAP2A-AS1	1.53797	6.20282	0.000230307	0.004125
AC079907.1	1.15129	4.02777	0.000231723	0.00414297
AC006116.4	-1.73592	2.0751	0.000232213	0.00414437
AL049869.2	-1.77712	2.15836	0.000233377	0.00415776
BBOX1-AS1	1.76901	8.58971	0.000236332	0.00420295
AC023825.2	1.63586	4.32752	0.000237512	0.00421647
ZRANB2-AS1	-1.1369	3.28741	0.000239206	0.00423431
AC021683.2	-1.75972	5.65266	0.00023936	0.00423431
GK-AS1	1.83065	5.26503	0.000240005	0.00423827
AC012181.2	-1.08941	5.1866	0.000243972	0.00430075
AL354919.2	2.47098	3.52853	0.000250052	0.00440021
RMST	-2.09261	3.98624	0.000252826	0.00444126
HAGLR	2.19591	9.31838	0.00025432	0.00445969
AL391056.1	3.01951	7.24378	0.000258231	0.0045204
GAS1RR	-1.67222	5.48298	0.000259875	0.00453355
AL353693.1	2.89423	3.87099	0.000259885	0.00453355
SFTPD-AS1	-1.40045	2.82884	0.000261383	0.00455177
LINC00663	-0.842898	6.56562	0.0002662	0.00462764
MEG9	-1.5456	4.04303	0.00026995	0.00468473
LINC01100	-2.72124	2.23828	0.000274867	0.00476183
ITGB1-DT	2.1959	4.41073	0.000288931	0.00499686
LINC01146	3.12157	5.19832	0.000289453	0.0049973
AC019117.1	3.06085	6.60347	0.000290717	0.00501051
MIR100HG	-1.47026	9.69358	0.000291459	0.00501469
AL031667.3	1.40158	5.23292	0.000296776	0.00509745
AL353194.1	0.859468	6.00712	0.000297952	0.00510035
C3orf67-AS1	-1.64618	2.41155	0.00029796	0.00510035
AC106820.3	1.05067	4.82888	0.000298686	0.00510269
AC027117.1	-1.26345	6.26829	0.000299113	0.00510269
AC103853.2	-1.57498	2.79829	0.000300135	0.00511146
AC136475.3	2.77134	8.49161	0.000300752	0.00511329
AC139887.4	-0.84674	5.65062	0.000301597	0.005119
CASC9	2.28507	9.54468	0.000302558	0.00512607
AC090912.2	1.78112	4.55397	0.000303034	0.00512607
MBNL1-AS1	-1.3593	8.98813	0.000304969	0.00515013
DLGAP1-AS2	1.63855	9.15353	0.000309628	0.00522003
AC011816.2	-1.22949	2.80551	0.000312381	0.00525763
AC022211.1	1.34096	6.91484	0.000316297	0.00531463
AL031846.2	-0.930307	5.84262	0.000321142	0.0053792
AC117394.2	2.37429	3.36716	0.00032121	0.0053792
AC007389.1	-1.35108	3.47236	0.00032274	0.00539582
AC008543.1	1.04852	5.87281	0.000324235	0.00541182
AC107959.1	-0.93026	5.54319	0.000326818	0.00544307
AC021851.1	0.942404	5.80351	0.000327191	0.00544307
AC073611.1	0.962438	5.49628	0.000328022	0.00544788
AL022238.2	-1.02978	4.19756	0.000328877	0.00545306
AC026254.2	1.94851	3.21312	0.000329553	0.00545527
GLYCTK-AS1	-1.01898	3.64404	0.000330665	0.00546467
AC020779.2	-1.65123	2.4749	0.000331939	0.00546997
PYCARD-AS1	1.31216	3.44676	0.000332074	0.00546997
AC135776.1	-1.61736	2.33184	0.000333307	0.00548129
LINC02029	2.90262	2.99175	0.000334282	0.00548834
AC090912.3	2.67137	5.07248	0.000335159	0.00549376
AC109454.3	4.74048	6.42079	0.000339791	0.00556062
LINC01138	0.904509	8.39248	0.000341437	0.00557848
KC877982.1	7.02028	5.00603	0.000343909	0.00560974
CCDC144NL-AS1	3.42142	8.7544	0.000344791	0.005615
CAMTA1-DT	1.21247	4.55353	0.000347442	0.00563842
AC010894.2	1.19422	5.68983	0.000347733	0.00563842
MAGEA10-MAGEA5	4.61467	3.46435	0.000348471	0.00563842
MIR663AHG	2.84665	4.25272	0.000348473	0.00563842
AC083799.1	0.915425	9.20227	0.000358194	0.00578639
LINC02284	-1.43227	2.54276	0.000372375	0.0059962
LINC01393	2.42903	4.41368	0.000374104	0.00601439
AC105415.1	-1.57579	2.03818	0.000374822	0.00601631
AL161644.1	-1.39259	2.61888	0.000376226	0.00602921
AL109767.1	1.7175	2.61917	0.000379081	0.0060653
AL049869.3	-0.84391	5.18258	0.000381227	0.00608619
TSC22D1-AS1	-0.818876	6.74441	0.000381598	0.00608619
AL139275.2	-2.95755	3.39599	0.000384501	0.00612276
AC023830.3	-0.990926	4.09691	0.000385203	0.00612424
AC133644.2	1.74823	4.41914	0.000395969	0.00628547
LINC02026	1.78082	4.79686	0.000396733	0.00628765
AC124319.1	1.39023	5.91711	0.000399546	0.00632227
FOXCUT	2.8539	3.19363	0.000400259	0.00632359
LINC00641	-0.832485	9.72069	0.000401421	0.00633199
LINC02195	2.09064	4.33796	0.000402857	0.00634468
LINC00941	2.72687	8.2262	0.000406458	0.00638172
AC022424.1	-1.9614	1.82792	0.000406479	0.00638172
RBM26-AS1	-0.86175	7.01956	0.000412074	0.00645947
AC108673.2	1.24358	4.72471	0.000417863	0.00654002
AC092198.1	4.1619	4.62938	0.000420203	0.00656641
AC006059.1	-0.814997	4.83172	0.000422505	0.00659213
LINC01184	-0.724479	10.5192	0.000428405	0.00667382
AP005717.1	-1.37383	4.16836	0.000430644	0.00669832
AC074117.1	0.828867	9.56585	0.000435815	0.00676827
AC091588.1	-1.89594	4.38745	0.000437655	0.00677609
AL162431.1	1.1935	6.52006	0.000438216	0.00677609
AL158152.1	-0.921185	4.71836	0.000438342	0.00677609
LINC01625	-2.14801	2.62759	0.000439704	0.00678671
AL451050.2	1.11819	4.80435	0.000444995	0.00685783
AL356417.2	2.81163	3.33602	0.000446227	0.00686629
AC008770.3	-0.914404	4.7459	0.00044862	0.00688689
AL023755.1	2.23045	4.81397	0.000449249	0.00688689
LINC01419	6.93965	6.03259	0.000450404	0.00688689
AC083906.3	2.51146	3.717	0.000450589	0.00688689
HOXC-AS3	2.57669	6.09455	0.000450992	0.00688689
LINC01311	1.11841	5.76911	0.000453999	0.00692228
AC126773.4	1.62919	5.98342	0.000455864	0.00693178
AC012640.2	1.28964	6.32234	0.000456002	0.00693178
AC017083.1	0.992907	4.82165	0.000458396	0.00695765
Z99289.2	2.04303	3.30183	0.00046397	0.00701562
ERVK13-1	-0.699658	9.55257	0.000464277	0.00701562
ATP2A1-AS1	1.51598	5.49888	0.000464982	0.00701562
AC005324.5	1.25678	4.11675	0.000465008	0.00701562
LINC01410	1.65853	7.94396	0.000469916	0.00707302
AC083809.1	3.65031	5.32614	0.000470564	0.00707302
LINC02060	-1.61579	2.54931	0.000470925	0.00707302
ALDH1L1-AS2	-1.70388	2.88025	0.000488344	0.00731279
LINC01592	3.63459	3.72926	0.000490787	0.00731743
AC010173.1	1.36942	4.61668	0.000491066	0.00731743
AL592166.1	0.901165	5.29523	0.000491179	0.00731743
AL118516.1	1.10393	7.55914	0.000491567	0.00731743
AC093382.1	1.88403	3.4114	0.000493085	0.00732917
LINC00269	-2.09828	1.81633	0.000494532	0.00733701
AC103702.2	2.55462	9.50972	0.000495073	0.00733701
PSMD6-AS2	-0.781809	6.21634	0.000496885	0.00733769
AC134312.1	-1.34828	4.31287	0.000499093	0.00733769
AL390037.1	1.74164	2.87148	0.000499215	0.00733769
AC026740.1	1.61696	6.83575	0.000499902	0.00733769
LINC02416	1.50515	4.24955	0.000500183	0.00733769
AP000695.1	1.75815	5.93815	0.000500484	0.00733769
LINC00115	0.944592	5.97291	0.000500569	0.00733769
AL645608.7	1.74169	7.69148	0.000500961	0.00733769
AC002519.1	-1.22988	3.17952	0.000502361	0.00734748
AC006329.1	1.6568	7.93494	0.000508169	0.00741439
AP003555.1	2.97643	7.56206	0.000508411	0.00741439
AC139530.1	0.819189	8.02097	0.000512	0.0074559
CD44-AS1	1.68352	7.37216	0.000516019	0.00749426
AL450992.1	2.10874	5.52593	0.000516126	0.00749426
AL158212.1	-1.19622	2.37238	0.000519176	0.00752767
THAP9-AS1	0.740987	11.3722	0.00052751	0.00763749
AC005845.1	-1.4336	2.27279	0.000530462	0.00766918
LINC00163	-2.07953	3.83409	0.000533159	0.0076971
AC107959.3	1.92548	5.46606	0.000534139	0.00770018
LINC01503	1.83459	9.18776	0.00053696	0.00772976
AL031768.1	-1.24952	3.68479	0.000548584	0.0078858
AL356124.1	-1.18917	3.37004	0.000550583	0.00790322
AC015660.1	2.84775	5.22416	0.000554468	0.00794764
LINC01385	4.34501	2.62164	0.000556141	0.00795522
CASC15	1.74515	8.65477	0.000556662	0.00795522
TTTY14	-1.84247	6.5557	0.000557372	0.00795522
LINC01338	3.19099	3.50057	0.000561509	0.00800289
AL161630.1	-2.52226	3.4511	0.000562727	0.00800889
AC084036.1	-0.905691	6.56689	0.000564235	0.00801179
AL022313.4	-1.86812	1.64646	0.000564525	0.00801179
LINC02043	1.96231	4.84396	0.000568913	0.00806267
LINC00944	2.21561	6.07818	0.000572029	0.00809542
AC090970.2	1.71873	5.84125	0.000573675	0.00810729
MAPKAPK5-AS1	0.726083	9.77824	0.00058002	0.00818545
AC079062.1	6.01765	8.00833	0.000581402	0.00819344
RHPN1-AS1	1.60047	6.93233	0.000585897	0.00824522
AL137802.2	1.64171	4.55865	0.000589623	0.00827419
AC124944.1	1.36281	6.70647	0.00059029	0.00827419
VPS9D1-AS1	1.43162	10.3136	0.000591014	0.00827419
RAP2C-AS1	-0.785606	7.3348	0.000591249	0.00827419
AL023803.1	1.84183	3.23148	0.000593949	0.0082953
MIR222HG	1.21988	8.71868	0.000594408	0.0082953
AP000695.2	1.62156	6.08656	0.000596021	0.00830627
AC011511.5	1.58027	4.76727	0.000602147	0.00838002
AL139246.5	1.40533	6.42372	0.000609455	0.00846569
AL022067.1	1.78787	5.12745	0.000609988	0.00846569
AC010761.1	0.785122	7.05037	0.000612589	0.00849006
AC024075.3	-0.774461	6.27901	0.000617498	0.00854631
LINC01806	1.80676	8.72322	0.000620349	0.00857396
AC080013.1	1.26829	6.73154	0.00062175	0.00858076
AC009299.3	1.02947	5.31357	0.000622549	0.00858076
AC036108.2	-1.51395	4.12571	0.000623857	0.00858701
TTTY10	-1.74617	2.51574	0.00062927	0.00864966
LINC01154	-1.66146	1.68319	0.000637799	0.00874843
AC008073.2	-1.11428	2.46402	0.000638197	0.00874843
AC097382.2	-0.928339	3.64857	0.000639514	0.00875455
AC006942.1	-0.972142	4.1599	0.000643055	0.00879104
AC108463.3	1.4203	4.75834	0.000659975	0.0090101
FOXN3-AS2	-1.35235	2.68803	0.000666417	0.0090857
AC104117.3	-1.30548	3.69276	0.000668627	0.00910346
AC068888.1	-0.743055	8.88722	0.000669802	0.00910346
LINC02014	1.99031	5.78018	0.000670438	0.00910346
AC073195.1	1.2152	5.30965	0.000675441	0.00915902
AC034199.1	2.00522	3.60952	0.000685337	0.00928068
AC008764.2	-0.80724	6.12901	0.000687179	0.00929311
Z83844.2	1.16779	5.01823	0.000692245	0.00934903
AC119150.1	2.74098	4.14881	0.000701672	0.00946362
AC036176.1	-0.818103	5.90041	0.00070983	0.00956082
LINC01914	2.28299	4.25087	0.000713832	0.00960185
AL954642.1	-1.78927	2.06751	0.00073018	0.00980862
LINC01508	5.06498	5.67027	0.000736171	0.00986532
AL133346.1	-1.22386	4.8084	0.000736364	0.00986532
JAZF1-AS1	-1.25101	3.24168	0.000739203	0.00988809
MAFA-AS1	2.97209	3.52845	0.000740032	0.00988809
AL353803.5	-1.7877	1.81269	0.000742833	0.00991233
AC110048.2	-1.2076	4.68261	0.000744187	0.00991723
AL391845.2	3.34248	5.65132	0.000749258	0.00997158
AL033527.3	1.55969	4.31312	0.000765276	0.0101713
MIR22HG	-0.908519	10.5671	0.000770363	0.0102254
SNHG12	0.828844	10.0401	0.000771411	0.0102258
AC005358.1	-1.86479	1.94996	0.000775234	0.0102629
AC092068.2	-1.14871	3.02635	0.000784706	0.0103746
AL591767.1	-1.3034	2.89243	0.000800205	0.0105518
AC136469.1	-0.866219	3.54364	0.000802134	0.0105634
AC105150.1	-1.94737	1.76311	0.000803797	0.0105714
AP002478.1	3.12739	5.85623	0.000813424	0.0106832
AC092667.1	-2.03735	2.66964	0.000814426	0.0106832
AL160286.2	-1.33868	2.83135	0.000816387	0.010695
AC004264.1	1.90073	5.29363	0.000817992	0.0107021
HCP5	1.34124	12.4149	0.000825148	0.0107756
LINC00561	-1.98193	2.07252	0.000826485	0.0107756
AC092614.1	1.13056	4.91595	0.000826827	0.0107756
AC009093.1	1.71599	5.86992	0.000832701	0.0108381
LINC02450	3.31772	4.4125	0.000839292	0.0109097
AC026124.2	1.07943	4.59572	0.000843959	0.0109562
C8orf31	2.17296	7.29874	0.000850947	0.0110327
HEXA-AS1	-0.928594	4.51849	0.000862326	0.0111528
AC051619.5	-1.31727	3.9357	0.000862435	0.0111528
AP000487.1	1.47785	8.11977	0.000864445	0.0111645
AC091153.3	1.4799	4.55307	0.000866352	0.0111747
MACROD2-AS1	-1.6173	2.60313	0.000878163	0.0113125
TGFB2-AS1	1.83107	5.71406	0.00088197	0.0113347
AC120498.2	-1.70126	2.74269	0.000883957	0.0113347
AC027702.1	1.42422	6.37227	0.000884535	0.0113347
AC069148.1	2.19883	4.50108	0.00088515	0.0113347
AC004943.2	0.998588	8.7444	0.000885525	0.0113347
GSEC	1.53511	7.75186	0.00090099	0.011518
AL096828.3	1.51706	4.40887	0.000909786	0.0116157
PCDH9-AS2	-2.33386	1.82007	0.000916212	0.0116501
AL450384.1	-0.929707	3.78659	0.0009164	0.0116501
AC087239.1	1.55097	4.11049	0.000916677	0.0116501
AC078788.1	3.0721	3.26061	0.000917122	0.0116501
LINC00457	-2.33885	1.6739	0.000921257	0.0116879
AC011503.1	-1.50467	3.59561	0.000922797	0.0116926
AC109322.1	1.00048	6.76885	0.000928153	0.0117412
AC011466.3	1.0028	4.35541	0.000928965	0.0117412
FO680682.1	1.78907	2.71168	0.000931192	0.0117545
LINC01977	1.544	5.61733	0.000936118	0.0118019
AC020917.3	-1.1097	2.68323	0.000945004	0.0118763
AC027627.1	1.38958	3.15091	0.000945281	0.0118763
AL354993.2	1.4207	5.30571	0.000945566	0.0118763
AP001972.1	-1.37861	3.57953	0.000951995	0.0119421
LINC01010	2.96121	6.51698	0.000960965	0.0120396
AC093673.1	1.20354	8.41066	0.000963351	0.0120545
LINC02600	-1.68175	6.46988	0.00097135	0.0121395
SLC12A9-AS1	1.17812	5.70153	0.000981455	0.0122505
AC011444.1	-0.795117	4.9492	0.000983634	0.0122564
AC110609.1	-1.41037	2.06889	0.000984365	0.0122564
AL162574.2	4.50884	3.81299	0.000996977	0.0123909
AL132639.3	0.94055	4.17011	0.000997634	0.0123909
AC109347.2	-0.930329	4.4812	0.00100776	0.0124907
LINC01637	1.21611	6.44219	0.00100816	0.0124907
AC015914.1	-1.1565	5.62626	0.00101507	0.0125609
AL133481.1	-1.60768	1.75721	0.00101868	0.01259
AL390208.1	-0.927194	4.88292	0.00103246	0.0127446
AC138150.2	1.26326	6.17414	0.00103439	0.0127528
AL021026.1	-1.77316	3.30971	0.0010391	0.0127951
AC004551.1	1.401	3.34671	0.00104704	0.0128772
AC090709.1	3.26754	4.23984	0.00105358	0.0129418
AP003059.1	-1.33891	3.0437	0.0010592	0.0129949
AL513123.1	2.14965	5.43084	0.00106872	0.0130958
LINC01504	-1.25591	6.4225	0.00107359	0.0131234
AC100800.1	-1.19601	2.97234	0.00107783	0.0131592
DLX6-AS1	3.14654	8.1818	0.00108734	0.0132593
LNCAROD	4.72371	7.42791	0.00109339	0.0133169
AC023157.3	1.29715	8.89261	0.00109871	0.0133616
AC008687.2	2.12733	4.06736	0.00109973	0.0133616
AC011352.3	3.7465	3.35847	0.00110548	0.0134153
LINC02289	-1.04918	4.04953	0.00111232	0.013482
TM4SF19-AS1	2.29196	7.78165	0.0011151	0.0134994
AC106712.1	2.96502	3.03302	0.00111731	0.0135099
ITPR1-DT	-1.01137	3.51502	0.00112266	0.0135581
AC005520.2	-0.994988	6.10398	0.00112399	0.0135581
AC024581.1	3.45078	4.19726	0.00112725	0.0135811
AL117332.1	1.00013	5.68762	0.00114387	0.013762
TSPEAR-AS2	2.19336	7.79987	0.00114501	0.013762
LINC00891	-1.58125	3.06014	0.00114694	0.0137688
AC010913.1	1.10363	4.58476	0.0011498	0.0137866
LINC01691	2.50183	3.1016	0.00115725	0.0138594
AC005840.2	1.19905	7.38269	0.00116212	0.0138865
LINC01981	2.66069	3.81091	0.00116331	0.0138865
LINC00472	-1.31008	6.16033	0.00116365	0.0138865
AC027601.1	2.06562	6.58288	0.0011745	0.0139821
AC139768.1	-0.772758	5.73106	0.00117584	0.0139821
AC099066.2	2.51217	5.83448	0.00118136	0.0140311
AL441992.1	1.08791	7.15242	0.00119739	0.0142047
AC010201.1	-0.871326	3.48465	0.00120208	0.0142351
FNDC1-IT1	3.16507	2.01297	0.00120363	0.0142351
AC107308.1	2.98025	4.34758	0.00120421	0.0142351
AC027373.1	1.30862	5.1923	0.00120694	0.0142506
NPSR1-AS1	2.66977	5.9692	0.00120945	0.0142635
AC097358.2	1.31968	3.47124	0.00121429	0.0143039
RNF139-AS1	0.75594	7.88543	0.00121657	0.0143139
AP000866.2	-1.1173	6.13754	0.0012182	0.0143164
AC100803.3	-1.11708	5.82051	0.00122726	0.0144022
AC005540.1	1.21931	4.64555	0.00122837	0.0144022
AC079949.2	2.39526	7.89008	0.00123309	0.0144371
AC025176.1	1.32845	3.83049	0.00123422	0.0144371
AC013643.2	-1.26731	2.15721	0.00124168	0.0144922
AC138904.1	2.29006	5.39095	0.00124182	0.0144922
AP003110.1	-1.15668	2.67979	0.00124651	0.0145301
AC010525.1	-0.849622	5.05837	0.00124975	0.0145509
LINC00355	3.88021	6.30571	0.0012535	0.0145777
AC108449.2	-0.782152	7.09328	0.00127245	0.014764
AC122129.1	-0.788976	7.14111	0.00127494	0.0147758
AC084125.4	1.14058	4.3115	0.00127806	0.0147948
LINC00973	5.56914	4.81653	0.00128453	0.0148509
AL133338.1	0.966904	6.8342	0.00128585	0.0148509
AC008691.1	1.87198	3.23577	0.00128897	0.0148697
BX322234.2	4.1367	3.72986	0.00129331	0.0148977
AC011473.3	-1.8203	4.17726	0.00129469	0.0148977
PGM5P4-AS1	-1.59834	2.81762	0.00129584	0.0148977
AC024592.2	-1.63017	6.61665	0.00130175	0.0149486
AC113189.4	1.86709	3.94833	0.00131945	0.0151345
AC011444.3	-1.41033	2.40641	0.00132526	0.0151839
LINC02582	5.12029	7.75117	0.00132893	0.0152085
KMT2E-AS1	0.866217	7.79798	0.00133235	0.0152303
LINC02454	3.37872	5.02438	0.00133586	0.015253
AC015912.3	1.14385	6.51243	0.00133854	0.0152664
MRGPRF-AS1	-1.52319	3.09542	0.00134443	0.0153162
AC103740.1	-1.23062	5.8904	0.00134697	0.0153277
AC073957.1	3.32758	4.4146	0.00135048	0.0153502
AC015921.1	-1.07929	5.11084	0.00135252	0.015356
AC004594.1	-1.03685	5.60473	0.0013574	0.0153941
AC004471.1	1.41738	4.31383	0.00136286	0.0154123
DNAH17-AS1	1.92627	6.24622	0.00136474	0.0154123
AC022973.2	1.66963	2.99505	0.00136514	0.0154123
LINC01460	2.41572	4.67114	0.00137079	0.0154482
AC131254.1	2.21197	2.95411	0.00137231	0.0154482
LINC01730	1.46302	5.33642	0.001374	0.0154482
AC007991.4	3.09619	4.83564	0.00137447	0.0154482
LINC01615	3.29399	7.48653	0.00137941	0.0154744
AC104825.1	-1.00907	8.48111	0.00137988	0.0154744
LINC00393	4.37255	5.19614	0.00139009	0.0155715
SCOC-AS1	-0.970863	4.94146	0.00139657	0.0156102
LINC02521	2.12103	1.89293	0.00139746	0.0156102
AL008582.1	-0.849302	3.94822	0.00139821	0.0156102
AC016683.1	-0.991031	3.64446	0.00140308	0.0156398
AC037198.1	-1.23831	5.63679	0.00140531	0.0156398
AL353803.1	-1.47777	2.41532	0.00140679	0.0156398
LINC02489	-2.08523	4.16063	0.00140708	0.0156398
AC005515.1	3.01772	5.38532	0.0014127	0.0156841
AL356753.1	-1.4398	2.23936	0.00141486	0.0156841
TBL1XR1-AS1	2.06537	4.60172	0.00141666	0.0156841
LINC01695	-1.50833	3.41358	0.00141731	0.0156841
AC073569.2	1.06151	6.17016	0.00142325	0.0157325
AP005131.4	-1.25416	5.18872	0.00143492	0.0158441
COL5A1-AS1	4.09409	2.01175	0.00143739	0.0158538
AC002451.1	-1.46315	3.8411	0.00144652	0.0159371
AC087521.1	-1.31246	4.07698	0.00144989	0.0159568
AL450468.2	-2.07727	1.99873	0.00146426	0.0160972
AC242426.2	-0.734068	7.39495	0.00146681	0.0161064
AC138207.4	0.857393	7.1895	0.0014683	0.0161064
AC108676.1	2.59895	7.95615	0.00147369	0.016148
AC012464.3	-1.03176	2.86607	0.00147924	0.016191
AL365181.1	-1.44907	2.17451	0.00148373	0.0162225
AP002336.1	1.59154	4.02358	0.00149147	0.0162894
AC008083.2	2.66902	4.91746	0.00149406	0.0163001
AC008894.1	-1.4615	1.86512	0.00149835	0.0163291
AC093388.1	1.25415	4.84507	0.00150223	0.0163536
MIR600HG	-0.857132	9.12247	0.0015106	0.0164078
LINC00689	-1.93063	5.27172	0.00151087	0.0164078
PACRG-AS3	-1.75089	2.55728	0.0015121	0.0164078
AL118508.1	3.60348	6.90665	0.00151788	0.0164378
AC019069.1	1.39125	7.22437	0.00151814	0.0164378
AP001107.5	-1.57178	5.09865	0.00153612	0.0166146
AC007938.1	1.52435	3.19802	0.00155593	0.0168107
AC133565.1	-1.9536	1.67948	0.00156637	0.0169053
CASK-AS1	1.39689	3.77364	0.00157368	0.0169433
AL355574.1	0.933828	5.94386	0.00157413	0.0169433
AL603756.1	-0.757536	5.52777	0.00157683	0.0169433
AL606534.1	1.22577	4.34413	0.00157685	0.0169433
SATB1-AS1	1.62053	6.9604	0.00157832	0.0169433
AL132780.1	-0.77781	5.25728	0.00159767	0.0171327
LINC01068	2.41454	4.48993	0.00160864	0.017232
AL590004.3	-1.78328	7.68973	0.00161168	0.0172461
AC051619.8	-1.95227	2.08348	0.00161921	0.0173084
AL365203.2	1.22162	8.33317	0.00162285	0.0173288
AC024337.1	-2.33293	2.69989	0.00163045	0.0173915
AL121832.3	1.07341	7.24359	0.00166747	0.0177675
AL158166.1	1.7771	4.97104	0.00167074	0.0177834
Z99774.1	2.29422	2.17408	0.00167527	0.0178128
AL590093.1	-1.1159	4.20904	0.0016907	0.0179579
AC116351.2	1.91171	4.43975	0.00170556	0.0180966
AC025171.1	1.06523	8.84517	0.00171237	0.0181497
KCNMA1-AS3	-1.33231	2.51336	0.00172631	0.0182782
KCNMA1-AS1	-1.43194	4.15264	0.00173087	0.0183071
AC131157.1	4.81315	4.86826	0.00174546	0.0184421
AL049539.1	1.16732	4.32465	0.00174948	0.0184651
AC087491.1	3.80392	6.4768	0.00175383	0.0184916
AC139491.1	-1.85642	2.06707	0.00176202	0.0185585
AC013652.1	1.45153	7.15637	0.00176429	0.0185586
SRP14-AS1	-0.79763	7.80654	0.00177945	0.0186833
AL023803.3	1.68027	2.67674	0.00178683	0.0187412
CADM2-AS1	-2.20457	2.48941	0.00179019	0.0187568
AC108047.1	0.942728	5.47581	0.00180055	0.0188458
AL139384.1	1.17836	6.9857	0.0018127	0.0189531
CEBPB-AS1	-0.761903	6.05011	0.00181905	0.0189998
AC007639.1	1.30355	5.59191	0.00182419	0.0190139
AC009118.2	2.26197	5.28059	0.0018254	0.0190139
AC092068.3	-1.23867	2.93575	0.00182607	0.0190139
AL133467.2	5.0401	3.69066	0.00183284	0.0190646
AL359317.2	-0.834298	4.06626	0.00185047	0.0192262
AP000553.2	1.81327	3.27045	0.00185367	0.0192262
THRB-IT1	-1.28259	5.15488	0.00185412	0.0192262
AC008676.1	-0.930602	4.47329	0.00186817	0.019352
AL135818.2	2.30115	5.41753	0.00187461	0.0193986
AC010680.1	-1.46936	1.99039	0.0018893	0.0195306
AC092471.1	-1.16357	2.43574	0.0019007	0.0196282
AC019294.2	1.04898	3.30091	0.00190948	0.0196986
AC095057.3	-0.786969	5.82947	0.00193001	0.01989
AC009093.6	-1.1434	3.86539	0.0019427	0.0200003
AC009097.2	1.28838	3.72296	0.00195756	0.020112
AP001469.3	0.83756	7.3899	0.00196181	0.0201306
AL121957.1	-1.26707	3.01349	0.00196382	0.0201306
RUNDC3A-AS1	2.13905	6.79705	0.00196538	0.0201306
CLEC12A-AS1	3.20189	5.63141	0.00197631	0.0202102
NEXN-AS1	-0.81386	5.14464	0.00197717	0.0202102
AC026367.2	-0.976336	4.5492	0.00198945	0.020315
AL109741.1	-1.05169	3.85615	0.00199543	0.0203348
Z69706.1	-0.875631	4.41179	0.002001	0.0203708
TEX41	2.61666	7.31665	0.00201248	0.0204484
AC011352.1	3.25049	3.28598	0.0020127	0.0204484
AC096759.2	3.35848	3.79378	0.00201479	0.0204484
GATA3-AS1	2.28659	3.07548	0.00201676	0.0204484
AC120049.1	-1.13125	6.16146	0.00202085	0.0204692
AC010280.1	4.62755	4.63667	0.00203174	0.0205588
AL118508.2	1.84742	3.55232	0.00203839	0.0206054
LMO7-AS1	1.72733	5.72478	0.00205509	0.0207533
AL589743.4	2.40701	3.61264	0.00206408	0.0208075
AC004231.1	3.89837	5.69463	0.00206589	0.0208075
AC005993.1	2.61063	5.43266	0.00206667	0.0208075
ERICH6-AS1	1.11934	6.18184	0.00207545	0.020875
AC012360.3	0.765442	7.52746	0.0020896	0.0209939
AC069431.1	-1.21095	2.942	0.00209317	0.0209939
LINC02544	1.99117	3.69878	0.00209417	0.0209939
AC096564.2	-1.11008	3.4417	0.00209563	0.0209939
AC105446.1	1.89385	6.35028	0.00210126	0.0210293
LINC02539	2.27566	2.44133	0.00211378	0.0211335
AC107959.2	1.52193	3.91279	0.00211991	0.0211738
EVX1-AS	4.56668	3.31326	0.00212236	0.0211773
UBE2Q1-AS1	0.995317	4.53676	0.00213536	0.0212858
AC110921.1	-1.33399	2.43504	0.00214153	0.0213261
AC131009.3	0.891413	5.68442	0.00214776	0.021367
AC103563.2	-2.52599	5.78179	0.0021543	0.0213976
PCCA-AS1	-0.995855	4.71993	0.00215509	0.0213976
AL021368.2	-0.777621	6.90533	0.00217688	0.0215926
AL512363.1	2.09202	6.55977	0.00218445	0.0216463
AC025575.2	2.27128	6.72602	0.00222318	0.0220083
AP005131.5	-1.15188	4.74579	0.00223473	0.022101
LINC01816	1.34248	6.28214	0.00224473	0.0221781
LINC02518	4.01773	3.97424	0.00225149	0.022223
AC010536.1	0.98126	5.94676	0.00225536	0.0222393
LINC01727	2.56152	2.17154	0.00226598	0.0223222
AC025031.3	1.36601	3.55182	0.00226938	0.0223337
AC009554.1	-1.12859	2.64688	0.00227397	0.022357
AC004812.2	0.860329	7.83631	0.00228298	0.0224237
LDLRAD4-AS1	-1.19589	3.78186	0.00229622	0.0225317
AL583856.2	-0.856374	3.71293	0.00232017	0.0227444
AC073130.1	1.83963	3.42958	0.00232712	0.0227904
AP002907.1	0.861089	6.79792	0.00233236	0.0228088
LINC01703	1.25159	6.43937	0.00233423	0.0228088
AL513318.2	2.66993	8.54123	0.00233581	0.0228088
USP2-AS1	1.30848	6.58254	0.00235981	0.0229984
AC093515.1	4.39093	2.93803	0.00237215	0.0230963
AL160314.2	-0.830255	4.35781	0.00237687	0.0231198
AC093390.1	-1.95202	2.12965	0.00238186	0.023146
AL096865.1	1.41986	5.07285	0.00240168	0.0233073
AL596325.2	-0.787519	6.04253	0.00240542	0.0233073
STAG3L5P-PVRIG2P-PILRB	0.805211	7.8944	0.00240898	0.0233193
DGCR9	1.81673	5.5102	0.00242145	0.0234174
AL445309.1	-0.949127	6.57854	0.0024261	0.0234398
AP000640.1	-0.985424	4.46532	0.00244317	0.0235821
CDKN2B-AS1	1.64635	6.53824	0.00245103	0.0236334
LINC02438	3.32684	3.42523	0.00245319	0.0236334
AL138724.1	1.03857	7.10421	0.00246493	0.0237237
LINC02328	1.59754	5.34537	0.00246928	0.0237429
AC005476.2	0.912163	5.50463	0.00250241	0.0240384
AC015961.2	-1.20678	2.92486	0.00251118	0.0240963
AL592463.1	-1.78926	1.58748	0.00251424	0.0240963
BVES-AS1	-1.47414	4.59047	0.00251563	0.0240963
ZNF674-AS1	0.713212	7.95469	0.00252011	0.0241097
DLG5-AS1	1.0208	5.48339	0.00252264	0.0241097
AC010457.1	-1.64054	2.7662	0.00252422	0.0241097
NRIR	1.69578	5.16803	0.00252765	0.0241194
AC093849.1	-1.23242	2.67889	0.00253071	0.0241258
AL117379.1	0.867741	5.79049	0.00255187	0.0243044
AL391069.2	1.1223	4.65044	0.00256971	0.0244512
AC013275.1	-2.21888	5.23845	0.00258329	0.0245571
AC006305.1	2.77869	6.75658	0.00258953	0.0245932
AC006449.5	1.2002	6.04462	0.00259856	0.024635
FOXD2-AS1	1.13941	9.02304	0.00259883	0.024635
AC022079.1	1.64452	4.80366	0.00260544	0.0246511
LINC02593	-1.34488	7.06427	0.0026238	0.0247783
AL596247.1	1.07364	4.66342	0.00262824	0.0247783
AC007787.1	-1.10518	2.82121	0.00262832	0.0247783
AC004449.1	1.6342	2.50584	0.0026295	0.0247783
AL121900.1	1.69428	2.31435	0.00263122	0.0247783
Z98257.1	2.94121	6.36222	0.00263824	0.0248212
AL445307.1	-1.29089	2.09406	0.00264107	0.0248245
ABALON	1.11717	6.47593	0.00264457	0.0248343
AC025627.1	1.94955	2.87588	0.0026516	0.0248716
AL121906.1	1.58219	2.7442	0.00265532	0.0248716
BDNF-AS	-0.865282	6.50367	0.00265597	0.0248716
LEF1-AS1	1.4592	4.73365	0.00266882	0.0249686
AL160408.4	3.44947	3.65494	0.00268705	0.0251158
AC005330.1	1.89439	4.76855	0.00269541	0.0251359
LINC00514	2.02688	4.77746	0.00269782	0.0251359
AP000879.2	2.38274	4.4348	0.0026992	0.0251359
DIAPH3-AS2	1.85803	2.19236	0.00270732	0.0251881
AC073476.3	-0.78366	4.6021	0.00271364	0.0252199
AC067930.4	1.59306	6.24934	0.00271575	0.0252199
AC131025.1	1.44685	3.22407	0.00273049	0.0253333
AC123912.2	-1.60616	2.26483	0.00277018	0.0256778
AC008592.5	-1.60071	2.97191	0.00278452	0.0257869
LINC02389	-1.35718	4.05378	0.00279802	0.0258643
AC091729.3	0.962914	8.7003	0.00280761	0.0259291
AL133370.1	-1.78934	6.30314	0.00281355	0.0259601
AC006460.1	1.27542	5.26444	0.00285906	0.0263435
AC024267.6	1.95737	2.87181	0.00286035	0.0263435
AC010186.3	1.09764	7.79973	0.00286346	0.026348
AL049830.3	1.76104	4.92815	0.00287154	0.0263848
AL117339.4	-0.901648	5.3774	0.00287525	0.0263848
TUBA3FP	1.26763	5.45351	0.00287533	0.0263848
AC004917.1	1.44823	3.07532	0.00288304	0.0264314
LINC02474	4.19927	5.66411	0.00289053	0.0264639
AL589182.1	4.14719	2.76506	0.00289312	0.0264639
AL583808.1	3.71347	5.45283	0.00289449	0.0264639
AC074033.1	-1.35668	5.07001	0.00292103	0.0266823
MAGI1-IT1	-0.872349	4.84179	0.00294243	0.0268534
AC078850.2	-1.42891	2.01003	0.00295197	0.026916
LINC00556	-1.57089	2.39617	0.00296909	0.0270189
AC027243.2	1.68346	2.6191	0.00297064	0.0270189
AL445490.1	1.6707	5.27615	0.00297133	0.0270189
LINC01359	-0.975046	5.55739	0.0029921	0.0271622
LINC01116	1.9366	7.60084	0.00299249	0.0271622
AC005746.1	-0.908577	4.80565	0.00299737	0.027182
PIK3CD-AS2	1.57661	6.69244	0.00301049	0.0272763
NAALADL2-AS2	2.83262	4.73173	0.00301491	0.0272917
AC007336.1	1.10772	6.17807	0.00302026	0.0273156
AL355607.2	3.28307	3.98671	0.00303883	0.0274588
NCK1-DT	0.965133	8.08376	0.00304477	0.0274877
AC008663.2	-0.896823	4.12499	0.00304828	0.0274943
AC008875.1	1.1294	3.97908	0.00305097	0.0274943
AC008687.3	2.12068	4.48348	0.00305765	0.0275298
AC122694.1	4.20831	3.76237	0.00307163	0.027614
LINC00237	3.44951	2.61327	0.00309704	0.0278097
Z99756.1	-1.3122	2.10235	0.00310404	0.0278477
ATP6V1B1-AS1	2.26767	3.26104	0.00311254	0.027899
AC010864.1	0.888691	5.21132	0.00315332	0.0282142
LINC00836	-1.85777	2.18845	0.00315667	0.0282191
AC011365.2	-1.31374	2.63649	0.00316267	0.0282476
AC010328.1	4.2158	6.87587	0.00317377	0.0282731
AC019080.5	2.595	6.51892	0.00317388	0.0282731
AC110619.1	-1.51188	7.11762	0.00317397	0.0282731
AC026202.2	-0.762559	4.57332	0.00318815	0.0283594
AC007673.1	-1.23125	3.27857	0.0031893	0.0283594
AC022405.1	1.05974	3.15967	0.00319876	0.0284183
AC004069.1	1.13849	4.21244	0.00320643	0.0284613
AC022400.3	-0.85143	3.26116	0.00321044	0.0284717
LINC02015	3.08924	5.79968	0.00322043	0.0285265
LINC01698	3.49908	3.75282	0.00322229	0.0285265
AC245041.2	2.21712	9.51926	0.00323286	0.0285948
ABCA9-AS1	2.07568	5.1757	0.00324221	0.0286505
MANCR	2.46151	7.09755	0.00324486	0.0286505
DCTN1-AS1	-1.04002	4.38026	0.00325159	0.0286848
AP003696.1	1.49407	4.05253	0.00325995	0.0287334
AC002398.1	0.772735	6.02271	0.00326608	0.0287621
AL445223.1	-1.02764	3.7473	0.00329885	0.0290023
AC004704.1	3.62371	3.04255	0.00330399	0.0290023
AP001025.1	2.02655	3.67347	0.00330523	0.0290023
AC022028.2	3.59415	2.49828	0.00330531	0.0290023
HOTAIRM1	1.07755	9.34236	0.00330778	0.0290023
LINC01511	3.23089	2.87994	0.00331191	0.0290132
LINC01910	2.14829	4.89955	0.0033218	0.0290744
AL162584.1	-1.13167	2.34543	0.00333615	0.0291532
AL138808.1	-1.41839	2.47901	0.0033385	0.0291532
FAM225B	1.47908	4.41607	0.00333951	0.0291532
AL157400.2	2.07308	2.45877	0.00336214	0.0293254
AC021242.3	1.21256	3.82201	0.00338729	0.0294935
AL356215.1	1.72391	5.35372	0.00339397	0.0295261
AC039056.2	1.2588	5.02624	0.00344224	0.0299201
SNHG6	0.834733	12.3146	0.00346223	0.0300332
KDM4A-AS1	0.909973	6.89733	0.00346308	0.0300332
AC012368.1	1.53983	7.17359	0.00346538	0.0300332
AL138733.2	-1.62765	2.18867	0.00346777	0.0300332
AC139887.1	-0.69386	4.9381	0.0034702	0.0300332
AC007952.4	1.78956	2.96019	0.00347757	0.0300711
ZFAS1	0.812241	12.6813	0.00348425	0.0301029
LINC01672	-1.49809	1.90677	0.00352874	0.0304573
AP003559.1	1.84121	5.42953	0.00353289	0.0304573
AC016245.1	0.985224	4.41785	0.00353555	0.0304573
LINC01446	5.61482	5.55509	0.00354004	0.0304573
AC018904.1	0.876507	6.50457	0.00354042	0.0304573
AC011912.1	-0.857825	5.85946	0.00355168	0.030488
AC020922.3	1.17789	4.26839	0.00355218	0.030488
AC123768.1	1.56438	2.87285	0.00355309	0.030488
AP002336.3	1.62239	3.16175	0.00356029	0.0305237
TMEM44-AS1	0.929102	8.61056	0.00356914	0.0305652
AC108134.2	1.00979	5.35589	0.00357406	0.0305652
AC096733.2	-0.791249	6.47721	0.00357535	0.0305652
LINC01287	4.05371	6.7501	0.0035773	0.0305652
TTLL11-IT1	2.39987	4.03104	0.00358195	0.030579
RNF157-AS1	1.85454	5.92996	0.00359902	0.0306986
LINC01022	-1.98554	2.18793	0.0036027	0.0307039
AC121761.2	-0.859202	4.9772	0.00366736	0.0312285
AL133467.4	5.07185	3.30902	0.00372097	0.0316582
AC046143.1	1.0405	6.87241	0.00372958	0.0317046
STX17-AS1	-0.829486	5.43097	0.0037388	0.0317561
AL392089.1	-1.25443	2.14717	0.0037535	0.031854
AC018638.7	-0.752632	5.90892	0.00376338	0.0319109
THORLNC	1.28115	4.70881	0.00379255	0.0321312
AC020911.2	-1.28086	2.31556	0.0038068	0.0322247
AC007405.2	2.35591	2.96888	0.00384643	0.0325142
AC006557.1	1.37015	3.5962	0.00384747	0.0325142
AL133230.1	0.835924	6.8333	0.00385302	0.0325337
AL138962.1	2.1374	2.76531	0.00388229	0.0327437
LINC01586	-1.3791	2.54271	0.0038844	0.0327437
AC116345.1	-1.84224	3.53141	0.00389715	0.0327797
AC079466.1	4.96468	6.75577	0.00389774	0.0327797
AC010201.2	-0.717986	5.08842	0.00389846	0.0327797
LINC01917	-1.76667	2.06962	0.00390457	0.0327886
AC100791.3	1.18024	2.91166	0.00390604	0.0327886
OR7E11P	2.96787	2.33039	0.00392641	0.0329275
DIRC3	-1.31094	5.85217	0.00392914	0.0329275
TTLL7-IT1	-1.30112	2.73143	0.00393842	0.0329777
AC019197.1	-1.38282	6.25145	0.00394681	0.0330204
AC106799.3	3.56561	5.69116	0.00395794	0.03307
LINC00524	3.2738	3.30651	0.00395954	0.03307
AC004889.1	1.64809	6.04252	0.00396261	0.03307
AC025857.2	1.21812	7.53871	0.00397756	0.0331672
AC079949.1	2.099	6.03116	0.00399326	0.0332438
AC012404.1	-1.56963	2.23608	0.00399336	0.0332438
ERC2-IT1	-1.77642	2.12182	0.00400772	0.0333357
TRIM36-IT1	-1.27226	2.65817	0.00401868	0.0333713
SLC2A1-AS1	1.4914	7.39163	0.0040217	0.0333713
AC093635.1	1.29956	3.88859	0.00402196	0.0333713
AC109992.2	0.922318	4.56894	0.00403267	0.0334326
AC011445.1	1.74171	4.85621	0.0040378	0.0334475
AC007991.2	3.16801	4.0135	0.00405918	0.0335969
AC233280.1	1.2857	4.96885	0.00406916	0.0336313
AL139424.1	1.79486	2.33915	0.00407003	0.0336313
DNMBP-AS1	-1.17703	7.21137	0.00412309	0.0340312
AC009226.1	1.04942	5.18089	0.00412561	0.0340312
AC137723.1	-1.26409	2.11385	0.00413209	0.0340312
AL445471.2	-1.57531	1.9992	0.00413357	0.0340312
AC005479.1	1.27716	4.20954	0.00413536	0.0340312
SLC25A21-AS1	-1.02057	6.47362	0.00414674	0.0340752
AC079160.1	2.6136	6.41612	0.00414748	0.0340752
AC012213.1	3.16396	5.10385	0.00415457	0.0341055
E2F3-IT1	1.45924	2.52114	0.00416953	0.0342003
AL121578.3	3.74208	2.91081	0.00418477	0.0342973
AC104041.1	2.57266	6.6072	0.00419332	0.0343395
GHET1	0.935393	5.60352	0.00420599	0.0344151
LINC00299	1.63314	5.32033	0.00422615	0.0345239
AL359715.3	-0.710722	6.64733	0.00423261	0.0345486
AC027237.4	-1.13584	2.85055	0.00423976	0.0345788
MYO16-AS1	2.57464	4.34829	0.00426273	0.0347379
AL691482.3	1.7488	7.77717	0.00430244	0.0350332
AL356489.2	-1.55878	5.46968	0.00430959	0.035063
AC078950.1	-1.21119	2.6529	0.00431476	0.0350766
AC106798.1	2.5395	5.41491	0.00432646	0.0351433
AC008906.2	-0.948372	3.17717	0.00433883	0.0352153
PRICKLE2-AS3	-1.08949	3.33093	0.00434666	0.035237
LINC01686	1.48658	4.65668	0.00434852	0.035237
AL589765.7	-1.3135	2.32048	0.00435857	0.03529
LINC02253	3.13031	6.97967	0.00436538	0.0353009
AP003352.1	0.727741	9.36101	0.00436694	0.0353009
AC100803.2	1.81324	3.16896	0.0044083	0.0356066
AL021392.1	1.6392	6.92328	0.00442443	0.0357082
AC011389.1	-1.18095	4.1128	0.00450405	0.0363216
AC098848.1	-1.05574	3.30733	0.0045171	0.0363555
AL512413.1	1.46639	5.27177	0.00451845	0.0363555
AC092343.1	-1.10781	3.09071	0.00451918	0.0363555
AC010491.1	0.891433	5.45124	0.00452402	0.0363555
AC116025.2	1.33523	4.30974	0.00452635	0.0363555
AL035701.1	-1.51837	4.55468	0.00453822	0.0364217
AP005057.1	5.47823	2.8965	0.00454919	0.0364548
Z95115.1	0.829633	7.28847	0.00454959	0.0364548
AC079684.1	0.898145	5.01003	0.00455998	0.0364905
LINC00601	4.13851	3.34673	0.00456132	0.0364905
SBF2-AS1	0.80215	8.95764	0.00457165	0.0365441
AL139089.1	0.795697	6.26064	0.0045803	0.0365841
AC106799.1	3.6752	4.57876	0.00461487	0.036831
LOH12CR2	-0.742569	5.67866	0.00462155	0.0368551
AC005358.2	-1.21709	3.02197	0.00462776	0.0368753
AC023302.1	1.12199	3.57023	0.00464686	0.0369981
AL109947.1	-1.34717	1.96453	0.00465945	0.037069
LINC00930	-1.48926	4.09849	0.00468159	0.0372157
AC020659.1	-1.20279	5.68303	0.00469228	0.0372711
AC100782.1	2.14965	3.22786	0.00472328	0.0374722
AC010547.3	-1.57145	1.69372	0.00472622	0.0374722
AC246817.1	-1.56408	2.82048	0.00472877	0.0374722
AC025165.1	-1.09099	4.93493	0.00474547	0.0375748
FAM242C	-1.07514	3.22067	0.00475703	0.0376367
PANTR1	-2.29831	2.88107	0.00476349	0.0376582
AP003351.1	2.51514	2.59086	0.0047737	0.0376803
MIR2117HG	3.20664	5.40218	0.00477379	0.0376803
AL122023.1	-0.746232	4.94731	0.0048062	0.0379064
LGALS8-AS1	1.04407	3.84513	0.00481214	0.0379235
LINC01762	1.17594	3.95717	0.00485011	0.0381909
SRGAP3-AS4	-1.40494	1.97754	0.00485368	0.0381909
LINC02119	4.95314	3.66651	0.00486178	0.0382247
AC087442.1	2.6249	3.3767	0.00486686	0.0382347
AC011131.1	2.99017	2.08166	0.00488879	0.038377
AL645608.8	1.84105	4.0205	0.00489924	0.038429
FOXC2-AS1	3.6509	2.84446	0.00492181	0.0385673
AP001630.1	-1.15562	2.21532	0.00492455	0.0385673
LINC00707	3.2516	8.83366	0.00497809	0.0389271
AC018616.1	2.93061	3.09139	0.00498007	0.0389271
AC026356.2	0.783818	6.53689	0.00498586	0.0389271
AC105020.2	-1.02071	2.66688	0.00498598	0.0389271
AC021321.1	0.87152	4.33935	0.00501672	0.0390958
AC012313.3	1.14634	6.61676	0.00501927	0.0390958
AC125611.4	1.24513	4.31867	0.0050582	0.0393325
LINC01163	3.76399	3.75656	0.0050614	0.0393325
LINC02140	-1.69545	1.76238	0.00506967	0.0393664
AP000722.1	-2.12166	1.69008	0.00508849	0.0394819
LINC01249	4.63351	5.19815	0.00509932	0.0395241
LINC00304	-1.23633	3.68754	0.00510179	0.0395241
AC020658.4	1.27623	3.73923	0.0051093	0.0395391
AC112484.1	1.0381	6.2651	0.00511159	0.0395391
AC004884.2	0.978033	4.50985	0.00512346	0.0395474
AC111149.2	5.13186	5.77825	0.0051256	0.0395474
AC092802.2	-0.702281	4.80767	0.00512623	0.0395474
AC079209.1	1.5339	3.10812	0.00512841	0.0395474
LINC00968	-1.15382	4.37042	0.00513354	0.0395566
AL355076.2	-1.21225	4.06561	0.00516672	0.0397761
LINC01647	2.79757	1.98285	0.00517155	0.0397761
AC108865.1	3.59719	4.79981	0.00517391	0.0397761
AC092127.1	-0.860021	4.66196	0.00520299	0.0399692
AC106799.2	3.69197	5.12806	0.0052751	0.0404921
RBMS3-AS2	-1.01654	3.91557	0.00528162	0.0404981
LINC00626	3.60078	4.29748	0.00528394	0.0404981
AC069281.2	0.854	8.73931	0.00530033	0.0405676
AC007663.3	1.18879	3.21342	0.00530109	0.0405676
AL157400.3	1.19532	3.47397	0.00533883	0.0407944
AL109804.1	1.32733	3.50908	0.00534588	0.0408172
AC079790.1	-1.41002	1.79759	0.00537183	0.0409842
LSAMP-AS1	1.91969	4.69097	0.0053818	0.0410291
AC040904.1	1.31752	3.72446	0.00540546	0.0411782
LINC00114	2.83499	4.34225	0.00542687	0.0413024
MAGEA4-AS1	5.25657	5.61365	0.00542999	0.0413024
AL021408.1	-1.3572	3.05376	0.00546063	0.0415041
AC011939.2	-0.952951	3.35703	0.00547246	0.0415625
AC105020.5	-0.707318	3.45068	0.00547706	0.0415661
AC069287.3	3.01361	2.69717	0.00548309	0.0415734
AL445228.2	1.26738	4.00707	0.00548781	0.0415734
MHENCR	0.713396	7.70555	0.00549043	0.0415734
AC125257.1	0.963273	11.0107	0.00551009	0.0416908
LINC01807	4.01334	5.81424	0.00552688	0.0417386
AC005920.2	1.16657	4.0669	0.00552818	0.0417386
AC040160.1	0.941108	7.04567	0.00554304	0.0418142
AL157400.4	1.08562	3.56543	0.00555171	0.0418169
LINC01558	1.94556	5.805	0.00556179	0.0418169
LYPLAL1-DT	-1.25352	3.01334	0.00556419	0.0418169
MAPK6-DT	1.44164	4.11548	0.00556672	0.0418169
AC120498.4	2.59665	4.36442	0.00556736	0.0418169
AC005041.3	1.03237	5.48578	0.00556837	0.0418169
AC108471.2	-0.747939	4.4719	0.00560563	0.0420652
AC007285.2	0.832508	4.13232	0.00563396	0.0422463
F10-AS1	-1.42508	1.96418	0.00564736	0.0422836
AL139275.1	-2.56686	1.82391	0.00566366	0.0423742
DSCR8	6.45461	5.95852	0.00568961	0.0425223
AC132872.2	1.10851	3.57786	0.00569192	0.0425223
LINC00113	-1.66775	2.27003	0.00570173	0.0425365
HOXA10-AS	1.49315	6.55472	0.00570416	0.0425365
AC148477.3	2.93752	3.03274	0.00570653	0.0425365
AC103724.4	1.55814	2.23614	0.00574526	0.0427935
PSMG3-AS1	-0.80098	8.48614	0.00575858	0.04283
LINC00251	-2.47668	1.88595	0.00575869	0.04283
AC012557.2	-0.832657	3.41989	0.0057887	0.0429733
AC010329.1	-1.72818	6.30185	0.00579059	0.0429733
AC116021.1	1.95249	2.73063	0.00579079	0.0429733
AC093520.1	1.85699	4.24655	0.00580414	0.0430406
AC116666.1	3.93542	2.33944	0.00581518	0.0430907
AC087667.1	2.24033	3.3523	0.00583589	0.0431855
AC005725.1	-1.54148	4.9439	0.00583769	0.0431855
MIR1-1HG	-1.67844	1.68895	0.00584088	0.0431855
AL161668.4	-1.39539	2.52118	0.00584665	0.0431964
AL669970.3	-1.49047	1.65096	0.00585884	0.043239
AL606970.1	3.60419	4.79882	0.00586102	0.043239
AC097532.2	1.27516	3.41575	0.00586704	0.0432517
LINC02443	2.45013	3.19029	0.00588129	0.043325
AL445471.1	1.5097	4.1278	0.00588857	0.0433468
AC112722.1	-0.774252	3.97898	0.00590856	0.0434621
AC117490.2	0.882537	5.24136	0.00591913	0.0435028
AC016394.1	0.735241	6.80817	0.00592275	0.0435028
LINC00491	3.06976	6.9119	0.00593012	0.0435251
LINC00519	2.89792	7.51253	0.00593621	0.0435379
LINC01987	-1.64165	1.67498	0.00595153	0.0436185
LINC00994	-1.32609	2.2544	0.00598385	0.0438162
AC091814.1	2.74238	2.37972	0.00598722	0.0438162
LINC02179	-1.64712	1.63961	0.00600687	0.0438882
LINC02345	1.94451	5.5593	0.00601016	0.0438882
LINC00554	-1.81135	1.70598	0.00604076	0.0440796
LINC01179	3.99183	3.76043	0.00609728	0.0444275
AL132657.1	-0.927523	3.98366	0.00611931	0.0445446
AC015712.1	1.74633	5.6583	0.00612222	0.0445446
AC092376.1	-1.48366	1.76832	0.0061293	0.0445638
AL008628.1	-1.10644	2.75107	0.0061433	0.0446035
AL139125.1	1.46225	3.88495	0.00614364	0.0446035
PRC1-AS1	0.748736	5.46751	0.0061635	0.0447051
CACNA1C-AS1	-0.916278	4.51272	0.00616768	0.0447051
AC004080.1	3.40647	2.74581	0.00617097	0.0447051
AC023158.1	-1.96235	1.64387	0.0061783	0.0447259
AL445250.1	2.66671	3.99684	0.0061842	0.0447364
LINC02234	-1.26893	2.35611	0.00621733	0.0449437
AC117382.2	1.41573	3.88642	0.00623759	0.0450577
AC010542.5	0.86158	5.95286	0.00624962	0.0451122
MAN1B1-DT	1.14285	8.07982	0.00627367	0.0452208
AL357033.4	-0.971887	8.10776	0.00628918	0.0452938
AC008443.3	2.87735	4.79684	0.0062965	0.0452938
LINC02163	1.91641	5.5348	0.00630492	0.0452938
LINC02086	2.49688	9.13483	0.0063058	0.0452938
LINC01456	3.35189	3.65775	0.00630633	0.0452938
LINC01754	-1.35647	2.4458	0.006315	0.0453236
TTC39A-AS1	-1.24602	5.21827	0.00632017	0.0453268
AL354813.1	1.20858	5.58476	0.00633161	0.0453268
AC110813.1	-0.864461	3.21034	0.00633202	0.0453268
AL354793.1	1.41193	3.4496	0.00633555	0.0453268
AL353135.1	2.61151	1.78653	0.00633799	0.0453268
AC099329.1	-1.29832	2.5872	0.00635101	0.0453824
LINC02073	1.90541	3.79299	0.0063548	0.0453824
LINC01137	0.856691	8.97468	0.00636688	0.0454344
AC023310.4	4.19369	5.21418	0.00637113	0.0454344
AC025164.1	1.22424	5.63612	0.00638306	0.0454872
AL355601.1	3.26439	3.20413	0.00639276	0.0455241
AC087741.1	0.777645	8.79053	0.00640749	0.0455644
CPNE8-AS1	1.48905	4.67602	0.00642859	0.0456444
AC018653.3	0.932052	7.85338	0.00643113	0.0456444
AC092111.2	-1.21011	2.87223	0.00643612	0.0456444
AC092070.3	-1.48638	1.65801	0.00644027	0.0456444
AP002812.2	-0.694327	4.15966	0.00644664	0.0456444
AC098487.1	1.13276	5.18499	0.00645323	0.0456444
AC127496.1	1.36541	4.86404	0.00645441	0.0456444
AJ006995.1	-1.44772	2.11019	0.00645508	0.0456444
AL160408.5	2.91087	3.31158	0.00647965	0.0457859
AC112518.1	4.70254	3.43726	0.00648865	0.0458173
AC003965.2	1.77679	5.45985	0.00652663	0.0460092
LINC00487	1.65852	3.31167	0.00652838	0.0460092
AC084125.2	0.800688	7.65572	0.00652958	0.0460092
AC004877.1	-0.959173	3.87831	0.00655601	0.0461631
AP002336.2	1.32028	6.06862	0.00659409	0.0463511
AL050341.2	0.845206	8.54859	0.00659654	0.0463511
LINC01952	1.41453	2.70703	0.00660898	0.046406
AL355388.2	0.715135	5.34402	0.00661928	0.0464275
AF233439.1	2.10351	3.55701	0.00662127	0.0464275
LINC01518	4.03253	4.7382	0.0066278	0.0464408
AC009646.2	4.62353	3.77443	0.0067322	0.0471066
PLS3-AS1	1.10284	5.94621	0.00676935	0.0473181
AC002094.1	2.33157	1.64831	0.00677346	0.0473181
AC008011.2	3.18224	6.22579	0.00677655	0.0473181
LINC00665	1.89294	10.7462	0.00678161	0.0473205
WEE2-AS1	-0.756218	6.46062	0.00682386	0.0475823
LINC01060	1.9942	4.46252	0.00682913	0.047586
AC015853.1	0.880608	4.40581	0.00683438	0.0475897
AC017076.1	1.53002	3.14142	0.00685136	0.0476741
AL445647.1	4.27678	4.19331	0.006856	0.0476741
AC087588.2	1.43234	5.29422	0.00688489	0.0478088
C8orf49	-1.72676	6.48209	0.00689314	0.047833
LINC02323	1.79063	7.97056	0.00692837	0.0480059
OSMR-AS1	1.122	5.91865	0.00693058	0.0480059
AL138689.1	1.42183	5.29636	0.00693239	0.0480059
OPA1-AS1	0.79481	4.23418	0.00696654	0.0482092
AC105118.1	2.10202	3.87508	0.00697457	0.048212
AL021807.1	1.44025	6.3952	0.00698133	0.048212
AL683887.1	3.24594	4.37508	0.00698616	0.0482122
IGFL2-AS1	2.75806	9.22447	0.0070159	0.0483842
AC100801.1	4.6672	6.29483	0.00702286	0.048399
AC091045.1	2.85082	7.58331	0.00703726	0.048465
AC114546.2	-1.20886	2.17103	0.00705566	0.0485309
AC091230.1	-1.42054	2.46871	0.00706058	0.0485309
AC138028.6	1.09002	5.99599	0.00706511	0.0485309
AC144652.1	1.13669	6.85201	0.00706615	0.0485309
AC007849.1	-1.16651	6.25776	0.00707964	0.0485903
CACNA1C-AS2	-1.00548	3.2642	0.00711556	0.0488035
LINC01905	2.77198	4.52501	0.00714924	0.0490011
AC068189.1	0.888941	3.64462	0.00717011	0.0491101
AL139327.2	4.24509	4.21342	0.00717492	0.0491101
AF067845.2	-1.75452	1.953	0.00719219	0.0491947
SIX3-AS1	3.36977	3.16957	0.00723019	0.0494211
LINC00898	2.98752	5.31996	0.00723706	0.0494258
AC007182.1	2.85668	5.50626	0.00724076	0.0494258
AC116096.1	-1.44313	2.22939	0.00724564	0.0494258
AL118506.1	0.746207	8.89942	0.00726608	0.049498
PCAT1	1.1148	6.35435	0.00730558	0.0497084
AL157932.1	0.822704	4.87845	0.00730686	0.0497084
AC009005.1	1.43912	6.62885	0.00732913	0.0498262
LINC01546	2.24864	3.15905	0.00734513	0.0498929
AL096869.3	-1.74589	1.54981	0.00734887	0.0498929
LINC02261	2.37694	2.88627	0.00736133	0.0499437

## Sheet: STAD
	logFC	logCPM	PValue	FDR
IL12A-AS1	-3.6402	5.03648	2.4e-64	2.54e-60
ADAMTS9-AS1	-2.9302	6.49914	1.54e-48	8.15e-45
AP001107.5	-3.28572	6.13303	7.21e-45	2.54e-41
AP001267.3	-1.97537	5.48922	1.94e-44	5.14e-41
AC116407.1	-2.30361	5.94569	2.62e-41	5.56e-38
AF165147.1	-2.66902	5.41891	7.08e-39	1.25e-35
HCG22	-4.71724	7.26423	9.98e-39	1.41e-35
AC018742.1	-3.86449	3.33361	1.06e-38	1.41e-35
C5orf66-AS1	-3.56556	7.26068	5.93e-37	6.98e-34
AC087521.1	-2.51453	D	3.16e-36	3.35e-33
LINC00671	-2.8268	4.2034	5.72e-35	5.51e-32
AC091230.1	-3.63202	3.00397	1.62e-34	1.43e-31
AC011472.1	-1.6938	6.24897	2.23e-33	1.8e-30
AL136982.6	-3.44872	3.15269	2.38e-33	1.8e-30
HOXC-AS2	4.66389	6.50847	9.53e-33	6.73e-30
AC011472.4	-2.06987	5.04862	1.04e-32	6.88e-30
AC097534.2	-1.69497	7.0048	2.58e-32	1.61e-29
AP001065.2	-2.52413	4.82458	1e-31	5.89e-29
UBXN10-AS1	-2.9167	6.05284	1.31e-31	7.3e-29
LINC01697	-2.96044	5.59034	2.43e-31	1.29e-28
LINC01336	-2.64885	5.39454	4.62e-31	2.33e-28
HNF4A-AS1	-2.50172	6.23953	2.03e-30	9.75e-28
AC103563.7	-3.82388	4.03353	2.23e-30	1.03e-27
TMEM220-AS1	-2.10809	6.76602	4.46e-30	1.97e-27
AP000692.2	-1.80059	5.05749	5.19e-30	2.2e-27
LINC02471	-4.55367	3.04557	7.1e-30	2.89e-27
AC022081.1	-4.31997	2.07632	1.97e-29	7.74e-27
AC011374.1	-3.73217	4.10854	2.09e-29	7.78e-27
LINC02158	-2.20829	4.00633	2.16e-29	7.78e-27
LRRC3-AS1	-2.96912	3.23738	2.2e-29	7.78e-27
NALT1	-2.54503	6.39682	7.07e-29	2.42e-26
AC008406.3	-2.5777	4.29776	2.51e-28	8.31e-26
AC007920.1	-3.99908	3.26264	1.54e-27	4.95e-25
AC004241.1	-1.4925	6.50018	2.16e-27	6.74e-25
AC097103.1	-2.90327	2.44898	5.96e-27	1.8e-24
CERS3-AS1	-3.14859	3.18836	7.2e-27	2.12e-24
PGM5-AS1	-3.59429	6.7234	8.18e-27	2.34e-24
CDKN2B-AS1	-2.60152	7.11241	2.91e-26	8.12e-24
LINC00844	-3.11535	2.06984	7.16e-26	1.94e-23
AC115619.1	-5.28706	5.16963	1.08e-25	2.86e-23
MEF2C-AS1	-2.2283	5.60845	1.34e-25	3.39e-23
PCBP1-AS1	-1.06935	10.4455	1.35e-25	3.39e-23
MIR4435-2HG	1.96036	10.7986	1.46e-25	3.6e-23
FALEC	-2.24457	4.22464	1.53e-25	3.67e-23
AC108463.3	2.63174	4.5998	1.57e-25	3.69e-23
ADAMTS9-AS2	-2.28521	7.07811	3.85e-25	8.87e-23
AC025280.1	-2.438	3.70502	4.32e-25	9.73e-23
AL357054.4	-2.01148	7.13138	4.81e-25	1.06e-22
AC107959.1	-1.56799	6.33468	8.29e-25	1.79e-22
AP000721.2	-2.63781	3.53784	1.16e-24	2.45e-22
LINC02560	-3.51407	5.14774	1.18e-24	2.46e-22
AC007128.1	5.17839	6.34691	1.6e-24	3.27e-22
AC067750.1	-1.59043	7.49373	3.58e-24	7.16e-22
MIR22HG	-1.43152	10.5007	4.54e-24	8.84e-22
LHX5-AS1	-4.44559	2.15465	4.59e-24	8.84e-22
LINC01055	-2.49672	4.50558	6.01e-24	1.14e-21
AC012085.2	-2.17387	5.11734	7.06e-24	1.31e-21
LINC02487	-2.99448	7.54347	8.91e-24	1.63e-21
AF111167.2	-1.48369	6.94191	9.89e-24	1.78e-21
AL391361.3	-4.4934	2.54117	1.21e-23	2.14e-21
AL691432.2	-1.09769	8.33541	1.3e-23	2.26e-21
MIR497HG	-1.85074	6.07539	1.74e-23	2.97e-21
AC092422.1	-2.68351	3.46985	2.7e-23	4.54e-21
LINC01634	-2.44132	3.07914	2.81e-23	4.65e-21
AP002884.3	-1.53626	7.73114	3.77e-23	6.14e-21
LINC00982	-2.41896	9.21063	3.92e-23	6.28e-21
LINC02163	6.07972	5.42477	1.24e-22	1.96e-20
AC010226.1	-1.30762	6.0742	1.62e-22	2.52e-20
AC024597.1	-3.76061	2.75138	1.84e-22	2.83e-20
AC103740.1	-2.35824	7.24156	4.64e-22	7.02e-20
AC244205.1	-2.67473	5.09394	5.43e-22	8.11e-20
A2M-AS1	-1.76703	6.72689	5.8e-22	8.48e-20
AC015908.3	-2.00508	5.34917	5.85e-22	8.48e-20
RBMS3-AS3	-2.35187	3.63379	8.53e-22	1.22e-19
AC133485.2	-4.96386	3.52354	1.06e-21	1.49e-19
AC093159.1	-2.43965	3.16438	1.13e-21	1.57e-19
LINC00957	-1.38858	7.93331	1.83e-21	2.51e-19
PWAR6	-2.21759	7.44097	2.14e-21	2.91e-19
HOTAIR	5.5309	7.97721	2.6e-21	3.49e-19
LINC00330	-3.21354	5.00379	3.01e-21	3.99e-19
FLG-AS1	-2.30528	5.79289	3.21e-21	4.16e-19
CISTR	-3.09147	2.33182	3.24e-21	4.16e-19
LINC00955	-3.95972	5.08956	3.26e-21	4.16e-19
AC084030.1	-4.16441	2.16388	3.47e-21	4.38e-19
AC051619.8	-3.13524	2.72054	3.56e-21	4.44e-19
FOXD2-AS1	2.25206	9.16355	4.81e-21	5.92e-19
DUXAP8	3.53078	8.83716	6.65e-21	8.1e-19
AL021026.1	-2.81855	3.37466	1.05e-20	1.27e-18
GAS1RR	-2.32836	5.62754	1.22e-20	1.45e-18
PCAT18	-3.15614	5.29134	2.58e-20	3.04e-18
AC129507.1	-1.6937	5.40191	2.76e-20	3.21e-18
HOXC-AS3	6.46778	6.26748	4e-20	4.61e-18
LINC02200	-3.54609	2.21297	4.08e-20	4.65e-18
LINC01050	5.95209	4.09809	4.31e-20	4.86e-18
AC012531.1	4.2751	5.94775	4.57e-20	5.1e-18
AC074033.2	-2.0998	4.72992	4.83e-20	5.33e-18
AC104024.1	-2.24185	3.76547	7.96e-20	8.69e-18
LINC00582	-2.3295	4.08619	1.01e-19	1.09e-17
LOH12CR2	-1.2932	6.03146	1.02e-19	1.09e-17
AC012363.1	4.40519	5.21414	1.03e-19	1.09e-17
ARHGEF26-AS1	-2.38197	5.54379	1.4e-19	1.46e-17
MRGPRF-AS1	-2.41651	4.02804	1.44e-19	1.49e-17
AC007750.1	2.94378	4.75039	1.77e-19	1.82e-17
AL512274.1	-2.13664	9.25343	1.78e-19	1.82e-17
AP003037.1	-5.18437	2.44935	1.94e-19	1.95e-17
AC026369.2	2.4504	6.1369	2.71e-19	2.71e-17
AC012073.1	1.6317	6.95516	3.9e-19	3.86e-17
LINC01614	4.9418	6.48042	5.73e-19	5.62e-17
AC007128.2	4.68738	5.21329	7.57e-19	7.36e-17
AC110491.1	-3.34274	3.92887	7.72e-19	7.43e-17
AL589986.2	-3.29719	2.73261	9.22e-19	8.79e-17
RAB11B-AS1	-1.10302	7.86999	1.14e-18	1.08e-16
AC004988.1	3.04664	4.78472	1.65e-18	1.54e-16
AC144831.1	-1.63261	6.28652	1.66e-18	1.54e-16
C20orf166-AS1	-2.75858	6.86112	1.68e-18	1.55e-16
LINC01537	-1.78084	4.78771	1.74e-18	1.59e-16
AP001363.2	-1.73076	3.68124	1.79e-18	1.62e-16
DLEU7-AS1	2.49792	4.72047	1.83e-18	1.64e-16
LINC02106	-2.57098	4.40062	1.9e-18	1.69e-16
AC105277.1	-1.40267	6.16131	1.97e-18	1.74e-16
AP000802.1	-2.50461	3.45105	2.29e-18	2e-16
NPSR1-AS1	5.10584	6.18048	2.47e-18	2.14e-16
AL359979.1	-3.3207	2.41146	2.65e-18	2.28e-16
AC107067.1	-2.16187	3.42254	4.87e-18	4.16e-16
DLGAP1-AS2	2.13788	8.87347	7.21e-18	6.11e-16
HOXC-AS1	3.47751	5.52802	7.28e-18	6.12e-16
AC131009.3	1.7856	5.56657	7.62e-18	6.36e-16
AC015908.2	-1.98447	3.94049	8.02e-18	6.63e-16
PART1	-2.47629	8.80632	8.51e-18	6.98e-16
AP003396.3	-2.34311	2.6195	9.83e-18	8.01e-16
LINC01234	6.63928	8.51902	1.02e-17	8.26e-16
AC036108.3	-2.38721	7.53997	1.08e-17	8.69e-16
AC104699.1	-1.97397	5.57523	1.63e-17	1.3e-15
AC083902.1	-3.11673	2.60434	1.94e-17	1.53e-15
AL121983.2	-1.55289	4.18653	2.36e-17	1.85e-15
AP002761.4	-2.08184	8.62245	2.72e-17	2.12e-15
AC233266.2	-2.40367	4.04442	3.23e-17	2.5e-15
AC004816.1	-1.5958	7.16813	3.47e-17	2.66e-15
AC090673.1	2.97067	7.18755	3.49e-17	2.66e-15
LINC00365	-2.36337	7.63085	3.51e-17	2.66e-15
KCNMB2-AS1	4.78876	6.78718	4.02e-17	3.02e-15
LINC01914	3.59825	4.95804	4.13e-17	3.08e-15
B4GALT1-AS1	-1.23364	6.47204	5.42e-17	4.02e-15
NCOA7-AS1	-2.23593	3.23545	6.35e-17	4.65e-15
AC087388.1	1.5578	6.50419	6.42e-17	4.65e-15
MAMDC2-AS1	-1.48814	5.53408	6.44e-17	4.65e-15
AP003548.1	-2.23316	2.96286	6.45e-17	4.65e-15
FEZF1-AS1	4.61175	8.92615	6.88e-17	4.92e-15
AL592103.1	3.28495	5.12828	6.92e-17	4.92e-15
FIRRE	3.2706	6.49323	7.31e-17	5.16e-15
LACTB2-AS1	1.7029	6.62971	7.39e-17	5.18e-15
AL391845.2	3.43506	4.84838	8.11e-17	5.65e-15
AC009097.4	-1.57157	3.75698	8.97e-17	6.21e-15
AC104695.2	-1.47746	6.59033	9.35e-17	6.43e-15
AC008268.1	-3.59648	4.04166	1.04e-16	7.09e-15
AC120114.2	1.09722	8.04543	1.14e-16	7.73e-15
ANKRD10-IT1	1.4514	8.98046	1.16e-16	7.77e-15
AC106897.1	-1.59427	4.25806	1.16e-16	7.77e-15
AL133410.1	1.67106	5.84265	1.27e-16	8.43e-15
AL109615.3	3.52562	7.90604	1.36e-16	8.99e-15
AC079630.1	-1.57026	4.85827	1.39e-16	9.15e-15
C9orf147	-1.34607	5.77108	1.55e-16	1.01e-14
AC023090.1	-2.50998	6.96071	1.85e-16	1.2e-14
AC018521.5	-0.889049	7.90579	1.99e-16	1.28e-14
LL22NC03-63E9.3	-2.60028	3.0852	2.42e-16	1.56e-14
LINC01082	-2.08094	6.10408	2.49e-16	1.59e-14
AC009123.1	-3.56024	3.11638	2.85e-16	1.81e-14
AC108463.2	2.24939	3.85204	3.35e-16	2.11e-14
SEMA3B-AS1	-1.61747	5.19045	3.68e-16	2.31e-14
AC244230.1	-3.85534	2.09357	3.94e-16	2.45e-14
AL161891.1	1.6749	7.4667	4.26e-16	2.64e-14
AC005532.1	-2.31077	6.04663	4.31e-16	2.65e-14
LINC01497	-3.0209	2.59265	4.82e-16	2.95e-14
AC068491.3	2.6237	5.22568	5.25e-16	3.19e-14
AC105398.1	-2.85406	1.93505	5.77e-16	3.49e-14
CALML3-AS1	-2.76689	6.45421	6.51e-16	3.92e-14
AP002478.1	4.38803	5.00593	6.59e-16	3.94e-14
AC004264.1	2.25464	5.92789	6.99e-16	4.16e-14
ZNF582-AS1	-1.56368	5.71921	7.97e-16	4.72e-14
AC002546.2	-2.35913	3.49241	8.48e-16	4.99e-14
AP001347.1	-1.90652	5.76136	8.92e-16	5.22e-14
AC079467.1	-2.71162	2.59238	9.13e-16	5.31e-14
HAND2-AS1	-2.80372	10.0876	9.73e-16	5.63e-14
LINC02490	-3.20133	3.21181	1.07e-15	6.15e-14
TRIM52-AS1	-0.951124	8.99571	1.09e-15	6.21e-14
LINC02407	2.73447	4.20887	1.1e-15	6.25e-14
ZNF710-AS1	-1.52572	9.68414	1.27e-15	7.18e-14
RAP2C-AS1	-1.19125	7.60256	1.37e-15	7.69e-14
LINC00092	-1.67285	5.96112	1.44e-15	8.05e-14
DKFZp779M0652	-1.83139	3.74618	1.51e-15	8.4e-14
CYP4A22-AS1	2.32516	4.9405	1.52e-15	8.44e-14
IL20RB-AS1	-2.35281	2.70018	1.61e-15	8.89e-14
LINC00682	-2.47635	2.54176	1.67e-15	9.18e-14
AC093520.1	3.36707	3.86852	1.7e-15	9.26e-14
AC011247.1	-1.96934	4.41877	1.97e-15	1.07e-13
BLACAT1	2.90722	8.67555	2.19e-15	1.18e-13
AL135924.2	-2.39372	4.0185	2.28e-15	1.22e-13
LINC00641	-1.23288	9.67845	2.39e-15	1.28e-13
LINC01711	4.42339	4.68173	2.6e-15	1.38e-13
AL356599.1	-1.14931	7.16103	2.88e-15	1.53e-13
AP000526.1	5.47246	3.51366	3.02e-15	1.59e-13
BVES-AS1	-2.20886	4.84803	3.24e-15	1.7e-13
AC006059.1	-1.14048	5.23611	3.63e-15	1.89e-13
AC134312.5	3.10132	5.25847	3.91e-15	2.03e-13
DLEU1-AS1	3.57305	3.19726	4.29e-15	2.22e-13
JAZF1-AS1	-1.62829	3.81175	4.41e-15	2.27e-13
AL158206.1	-1.76099	10.6187	4.6e-15	2.35e-13
DLEU2	1.46864	9.28839	4.71e-15	2.4e-13
AC079305.3	-2.12094	2.62813	5.09e-15	2.57e-13
PP14571	-2.44008	5.52958	5.09e-15	2.57e-13
AC130371.2	-1.5583	5.15036	5.11e-15	2.57e-13
LINC02268	-2.72276	4.54728	6.16e-15	3.08e-13
AC009126.1	-0.887514	6.82803	6.28e-15	3.12e-13
AC084033.3	-1.32876	7.04142	6.46e-15	3.2e-13
AL353997.2	-2.20583	3.85052	6.52e-15	3.21e-13
AC005722.3	-2.53964	3.26892	7.63e-15	3.74e-13
NAPA-AS1	-1.05007	7.39197	7.83e-15	3.82e-13
AC116337.3	-2.14738	3.23121	7.96e-15	3.86e-13
MAFTRR	-1.49808	5.04049	7.98e-15	3.86e-13
AC104794.3	6.00489	3.54926	8.13e-15	3.91e-13
SNHG14	-1.68132	10.5278	9.66e-15	4.63e-13
AL162231.2	-1.46515	6.05271	1.01e-14	4.81e-13
AC021242.2	-3.02983	3.03384	1.06e-14	5.03e-13
LINC01235	2.69762	7.46727	1.15e-14	5.42e-13
AC055713.1	0.869367	7.99797	1.29e-14	6.05e-13
LINC00908	-1.66496	3.99328	1.32e-14	6.18e-13
AL356299.2	1.83842	4.43467	1.34e-14	6.25e-13
AC126768.2	-2.34931	3.64808	1.38e-14	6.41e-13
AC015845.2	-2.10463	3.02236	1.42e-14	6.57e-13
AC008808.2	-1.99552	5.62208	1.46e-14	6.72e-13
LINC00551	-2.55836	2.59209	1.5e-14	6.89e-13
AC108861.1	-2.71161	2.17059	1.62e-14	7.41e-13
AC018521.6	-1.12902	5.13386	1.64e-14	7.44e-13
AC027807.2	-2.18051	2.99081	1.78e-14	8.04e-13
AL033384.1	-2.183	5.46653	1.83e-14	8.25e-13
AC036176.1	-1.09928	6.26021	1.97e-14	8.83e-13
C7orf69	3.87572	3.09366	2.02e-14	9.05e-13
AC012055.1	-3.13657	2.73016	2.12e-14	9.42e-13
AC002384.1	3.9521	7.72505	2.51e-14	1.11e-12
GAPLINC	2.20469	5.84466	2.63e-14	1.16e-12
LINC00858	4.15004	6.44761	2.67e-14	1.17e-12
AC005884.1	-1.71806	2.89456	3.4e-14	1.49e-12
AC009159.3	-1.54698	4.07088	3.65e-14	1.59e-12
LINC02256	-1.33787	5.34245	3.85e-14	1.67e-12
AP000317.1	-1.63524	3.46249	4.32e-14	1.86e-12
AL355488.2	1.47703	8.258	4.33e-14	1.86e-12
AC093895.1	4.94744	4.51858	4.36e-14	1.87e-12
FGF14-AS2	-1.82475	5.94369	4.41e-14	1.88e-12
WARS2-IT1	-1.34913	4.12415	4.43e-14	1.88e-12
LINC01358	-2.0362	3.0715	4.43e-14	1.88e-12
PDZRN3-AS1	-2.31626	2.50268	4.82e-14	2.03e-12
RNF144A-AS1	2.23013	6.3822	5.47e-14	2.3e-12
LINC01354	-2.00227	4.6522	5.49e-14	2.3e-12
AC004637.1	-1.95731	3.72149	5.82e-14	2.43e-12
LINC02177	-2.23838	4.65389	6.09e-14	2.53e-12
AL157838.1	1.58069	7.09284	6.26e-14	2.59e-12
AL391807.1	-1.98299	4.28563	7.65e-14	3.15e-12
CHL1-AS2	-2.30525	3.31676	8.53e-14	3.5e-12
AC015849.5	2.39781	6.50488	8.68e-14	3.55e-12
ZSCAN16-AS1	-1.0027	8.46194	8.89e-14	3.62e-12
AC078778.1	1.73151	5.54281	9.92e-14	4.03e-12
LINC00476	-0.853754	8.38556	1.07e-13	4.31e-12
ATP1B3-AS1	-1.39865	4.80407	1.11e-13	4.46e-12
AL513217.1	-2.52187	3.93829	1.19e-13	4.76e-12
HOXA10-AS	4.07732	6.49519	1.2e-13	4.8e-12
AC124312.4	-2.15503	3.15652	1.23e-13	4.88e-12
PRR7-AS1	1.59841	6.42112	1.26e-13	5e-12
TRPM2-AS	3.0843	8.42594	1.33e-13	5.27e-12
ZNF667-AS1	-1.54801	8.81406	1.35e-13	5.32e-12
NDUFA6-AS1	-0.777983	7.2992	1.51e-13	5.93e-12
AC016394.1	1.2738	7.05253	1.58e-13	6.19e-12
LINC01833	4.55686	8.2904	1.64e-13	6.37e-12
WASHC5-AS1	1.73199	4.22199	2.18e-13	8.46e-12
AC002398.2	-2.57575	4.94721	2.34e-13	9.05e-12
AL357153.1	-2.28663	4.19792	2.37e-13	9.14e-12
AC104825.2	-1.22774	8.1913	2.61e-13	1e-11
CARMN	-2.00536	10.6512	2.7e-13	1.03e-11
AC007182.1	-2.43611	4.90203	2.72e-13	1.04e-11
AL121796.1	-3.19266	2.17777	2.85e-13	1.08e-11
AL356417.2	3.19732	4.34767	2.95e-13	1.11e-11
LINC01633	4.95255	3.28534	2.95e-13	1.11e-11
AC138430.1	-2.00738	3.24471	2.97e-13	1.12e-11
FRMD6-AS2	-2.29297	3.2278	3.05e-13	1.14e-11
AC007406.3	1.96597	5.63727	3.11e-13	1.16e-11
LINC01990	-1.75374	3.36801	3.21e-13	1.19e-11
AL451050.2	1.55253	5.21492	3.42e-13	1.27e-11
AL121832.3	1.96223	7.21325	3.48e-13	1.28e-11
AL033380.1	-2.93682	2.1397	3.82e-13	1.41e-11
AL391335.1	-1.47764	5.44246	3.85e-13	1.41e-11
AC022144.1	2.31007	6.93459	4.07e-13	1.49e-11
AC099850.3	1.53369	7.93606	4.23e-13	1.54e-11
AL117329.1	5.68594	5.67808	4.56e-13	1.65e-11
LINC01266	-1.96438	4.6484	4.72e-13	1.71e-11
AC055874.1	-2.96595	2.60585	5.01e-13	1.8e-11
AC073323.1	4.45061	3.31556	5.04e-13	1.81e-11
AL513123.1	4.6669	4.45175	5.9e-13	2.11e-11
AC112236.1	-2.57879	3.45359	6.4e-13	2.28e-11
AL136115.2	1.66335	4.79511	6.6e-13	2.34e-11
NR2F1-AS1	-1.39018	8.45883	6.62e-13	2.35e-11
AC092691.1	-2.56736	2.88235	7.11e-13	2.51e-11
DOCK9-AS2	-1.23637	5.64759	7.26e-13	2.55e-11
LINC02447	-1.27922	4.91677	7.56e-13	2.65e-11
ADIRF-AS1	-1.26918	8.13354	7.75e-13	2.71e-11
AC007938.2	1.6423	4.43221	7.78e-13	2.71e-11
AC011676.2	2.61576	3.17345	8.14e-13	2.83e-11
AC106789.1	-3.4874	2.66423	8.3e-13	2.87e-11
AC084880.3	-2.29206	2.67411	8.59e-13	2.97e-11
LINC00891	-1.80132	4.46841	8.81e-13	3.03e-11
AP005230.1	3.5499	4.77466	8.91e-13	3.05e-11
AC005534.1	2.15553	4.0748	8.98e-13	3.07e-11
LINC00624	1.47618	6.61165	9.12e-13	3.11e-11
AC010976.1	1.10125	6.85563	1.05e-12	3.57e-11
LYPLAL1-AS1	-1.73085	3.22141	1.07e-12	3.63e-11
AC005726.3	1.53884	4.46059	1.13e-12	3.82e-11
AL354732.1	2.01451	5.20662	1.14e-12	3.82e-11
PTCHD1-AS	-2.56325	2.35722	1.15e-12	3.86e-11
AP003500.1	-3.01122	2.73639	1.17e-12	3.92e-11
AL139393.1	-2.39176	2.54769	1.18e-12	3.94e-11
AC026356.1	1.2577	6.95754	1.2e-12	3.96e-11
AC026691.1	-1.19164	5.4093	1.23e-12	4.06e-11
AC093583.1	-2.02528	5.788	1.24e-12	4.06e-11
AC009121.1	2.38533	4.2104	1.25e-12	4.09e-11
C8orf31	2.92688	8.81654	1.34e-12	4.36e-11
LINC00941	3.39288	8.01135	1.34e-12	4.36e-11
AF001548.1	-2.27323	6.27511	1.42e-12	4.61e-11
AC106882.1	-1.713	4.30862	1.42e-12	4.61e-11
AC092667.1	-2.26219	3.31395	1.53e-12	4.95e-11
AC009093.1	1.90074	5.56801	1.56e-12	5.02e-11
LINC02544	4.08029	4.73219	1.57e-12	5.02e-11
AC073283.1	2.18838	5.25306	1.57e-12	5.02e-11
AC113346.1	5.35358	3.65906	1.59e-12	5.08e-11
AP003555.2	2.36063	6.40561	1.6e-12	5.09e-11
AC011676.1	2.19322	3.90022	1.64e-12	5.2e-11
AL022322.1	1.53167	7.3459	1.72e-12	5.42e-11
LINC01572	1.28012	6.33804	1.72e-12	5.43e-11
AP000915.1	-2.07084	2.33018	2.02e-12	6.33e-11
AC007637.1	-1.28266	6.33782	2.02e-12	6.34e-11
PTGES2-AS1	2.68943	5.68677	2.09e-12	6.51e-11
LINC01615	2.47465	5.22902	2.1e-12	6.51e-11
AL162424.1	-1.49785	3.10279	2.1e-12	6.51e-11
AC010789.1	4.33518	5.11706	2.13e-12	6.61e-11
AF127577.3	4.53407	4.74973	2.2e-12	6.79e-11
AL020996.1	-0.905817	6.15455	2.29e-12	7.03e-11
AL160313.1	-1.31237	3.5506	2.29e-12	7.03e-11
OSTN-AS1	-2.04533	3.74278	2.39e-12	7.33e-11
AC008114.1	2.4228	3.56014	2.45e-12	7.49e-11
LINC01798	-1.77774	4.24004	2.46e-12	7.49e-11
AC073333.1	1.42187	5.10639	2.52e-12	7.65e-11
AC002511.1	-1.90337	4.17255	2.88e-12	8.71e-11
AC009041.4	1.65649	4.65839	3.11e-12	9.38e-11
BARX1-AS1	-2.06986	6.12514	3.22e-12	9.7e-11
AC073957.3	1.51415	9.24876	3.25e-12	9.76e-11
FENDRR	-1.59164	10.8697	3.48e-12	1.04e-10
AC068580.2	4.39224	5.21521	3.51e-12	1.05e-10
AC019080.1	-1.03816	7.44108	3.7e-12	1.1e-10
AL357033.3	-1.33408	6.70808	3.77e-12	1.12e-10
SLC26A4-AS1	-1.78595	4.90534	3.96e-12	1.17e-10
AC074117.1	0.973768	9.17304	4.09e-12	1.21e-10
AC090618.1	-1.94871	2.45206	4.15e-12	1.22e-10
AC015909.2	-1.83952	2.55373	4.24e-12	1.24e-10
LINC00640	-1.83183	3.32028	4.36e-12	1.27e-10
AL034550.1	1.6845	5.896	4.4e-12	1.28e-10
AC006942.1	-1.2623	4.64588	4.43e-12	1.29e-10
AC079834.2	-1.70651	4.36702	4.49e-12	1.3e-10
MIR100HG	-1.72846	10.5731	4.66e-12	1.35e-10
LINC02557	-2.73812	2.01898	4.69e-12	1.35e-10
AL359633.2	-2.36764	2.23892	4.79e-12	1.38e-10
AL162511.1	-2.75556	3.33139	4.82e-12	1.38e-10
TRIM31-AS1	1.9433	6.56886	4.95e-12	1.42e-10
LINC00882	-1.38444	5.04845	5.16e-12	1.47e-10
AC092834.1	-2.35458	3.83972	5.39e-12	1.53e-10
AC005180.2	-1.89496	5.04625	5.76e-12	1.63e-10
AC004825.2	-1.13796	4.37427	5.91e-12	1.67e-10
LINC02474	6.72218	7.37388	6e-12	1.69e-10
AC108472.1	-1.65038	3.55594	6.06e-12	1.71e-10
LINC01214	-2.85419	2.83734	6.23e-12	1.75e-10
AP000911.1	-1.54322	4.97792	6.34e-12	1.78e-10
LINC00865	-1.45905	7.59827	6.4e-12	1.79e-10
DSG1-AS1	-2.68936	5.58145	6.96e-12	1.94e-10
AC034199.1	2.28109	4.19628	6.98e-12	1.94e-10
ZNF252P-AS1	1.36719	5.83973	7.37e-12	2.04e-10
AP000695.1	2.09738	5.79176	7.58e-12	2.09e-10
PCAT1	1.75094	5.53041	7.6e-12	2.09e-10
AC100793.4	-1.61768	3.15381	7.73e-12	2.13e-10
AC007388.1	-0.750496	9.11757	7.97e-12	2.19e-10
AC245595.1	-1.38099	5.28251	8.01e-12	2.19e-10
LINC01081	-1.79497	3.86798	8.05e-12	2.2e-10
BX284668.2	-1.89281	5.45084	8.29e-12	2.26e-10
AC007405.2	4.67101	3.51562	8.4e-12	2.28e-10
AC012645.3	-1.51149	5.22236	8.69e-12	2.35e-10
AP000525.1	3.00229	4.43246	8.88e-12	2.4e-10
LINC00922	4.18897	4.41231	8.9e-12	2.4e-10
AC090152.1	-1.45378	7.47313	9.04e-12	2.43e-10
AC109460.1	0.975402	5.28901	9.43e-12	2.53e-10
AC109992.2	1.44744	4.02655	9.49e-12	2.54e-10
AL023754.1	-3.08654	3.14383	1.01e-11	2.7e-10
Z69733.1	-1.75101	3.37263	1.01e-11	2.7e-10
AP000688.1	-1.35746	4.29398	1.04e-11	2.75e-10
PVT1	1.84064	10.6303	1.06e-11	2.82e-10
LINC01979	2.02917	7.58734	1.13e-11	2.99e-10
LINC02185	-1.50425	4.00489	1.17e-11	3.07e-10
AC020656.2	3.0124	9.24131	1.19e-11	3.12e-10
DIO2-AS1	-2.4032	2.42006	1.28e-11	3.35e-10
LINC01645	-1.87871	2.8818	1.47e-11	3.86e-10
AP000943.1	4.08416	3.86874	1.51e-11	3.94e-10
LINC02362	-1.54778	7.36689	1.54e-11	4e-10
AL161457.1	-2.30903	3.07324	1.54e-11	4e-10
SMIM25	1.86099	8.91745	1.55e-11	4e-10
AC093607.1	-2.27481	3.31979	1.62e-11	4.19e-10
AC079684.1	1.54852	4.65043	1.69e-11	4.36e-10
AC124312.3	-1.82688	4.63231	1.89e-11	4.86e-10
AC005906.2	-2.663	2.81539	2.01e-11	5.16e-10
SOX21-AS1	-2.49141	9.04652	2.05e-11	5.23e-10
LINC02147	-1.69417	3.20124	2.28e-11	5.81e-10
LINC02345	2.3345	5.21087	2.4e-11	6.09e-10
LINC01146	2.88207	6.02504	2.4e-11	6.09e-10
LINC00299	1.66713	5.36142	2.49e-11	6.31e-10
AL662797.3	1.2142	4.86584	2.59e-11	6.54e-10
LINC01135	-1.26554	4.12322	2.66e-11	6.7e-10
LINC01778	-1.81857	4.82664	2.71e-11	6.82e-10
AP002360.4	1.83402	4.69489	2.75e-11	6.91e-10
AC108676.1	2.6025	6.34667	2.77e-11	6.94e-10
LINC01814	1.56627	7.63252	2.78e-11	6.95e-10
AL136088.1	-2.53342	2.94879	2.83e-11	7.06e-10
AL078587.1	2.01048	4.50565	2.91e-11	7.23e-10
AC011503.1	-1.74731	3.49275	2.92e-11	7.23e-10
AP004609.3	-0.930519	6.66519	2.94e-11	7.27e-10
MBNL1-AS1	-1.72649	9.70103	3.07e-11	7.57e-10
CYP1B1-AS1	-1.30876	6.29441	3.14e-11	7.73e-10
AL133467.1	-1.7871	5.06617	3.16e-11	7.77e-10
AL136366.1	-1.78611	3.14114	3.17e-11	7.77e-10
SNHG4	1.30054	8.01127	3.24e-11	7.91e-10
AL391244.2	-1.51335	4.33644	3.24e-11	7.91e-10
AC091057.3	1.69666	5.14474	3.25e-11	7.92e-10
AC016737.1	1.86634	5.40963	3.4e-11	8.27e-10
AC010980.2	-1.9158	5.24241	3.45e-11	8.35e-10
AC131097.3	3.06943	6.31276	3.46e-11	8.36e-10
AC103563.2	-3.40527	4.45837	3.51e-11	8.47e-10
AC025031.4	1.43965	4.93655	3.63e-11	8.75e-10
UG0898H09	-2.0792	6.05137	3.64e-11	8.75e-10
AC087477.2	-1.31167	7.00145	3.66e-11	8.77e-10
AC087588.2	1.80968	5.50193	3.84e-11	9.17e-10
AL512413.1	2.2619	4.92638	3.97e-11	9.46e-10
AC116025.2	2.20251	4.61867	4.15e-11	9.88e-10
AC105219.2	2.6477	4.04859	4.16e-11	9.89e-10
C2orf48	2.16554	6.38174	4.21e-11	9.99e-10
AC090502.1	3.63165	4.65248	4.33e-11	1.02e-09
CCNT2-AS1	-0.877419	5.7853	4.35e-11	1.03e-09
AC009509.1	-1.84199	6.73072	4.52e-11	1.06e-09
AC007038.2	1.17184	6.07387	4.52e-11	1.06e-09
AL669970.3	-1.87173	2.20892	4.61e-11	1.08e-09
AC011444.3	-1.81667	2.67517	4.63e-11	1.08e-09
AC135012.3	-1.65149	5.79658	5.07e-11	1.18e-09
AC010478.1	-1.65857	8.13429	5.17e-11	1.2e-09
AC126696.2	-1.856	2.79804	5.49e-11	1.27e-09
SPATA3-AS1	2.43343	5.42847	5.69e-11	1.32e-09
AC233702.10	-2.06603	2.57499	5.82e-11	1.34e-09
DNAJC27-AS1	-0.899166	5.98146	5.85e-11	1.35e-09
AC100803.2	-1.33233	6.92049	5.98e-11	1.37e-09
STXBP5-AS1	-0.903054	7.24799	6.24e-11	1.43e-09
LINC01100	-2.80225	2.16526	6.28e-11	1.44e-09
AC022784.8	3.11536	3.72275	6.46e-11	1.47e-09
EPB41L4A-AS2	-1.2106	6.28098	6.71e-11	1.53e-09
MIR17HG	1.66301	7.12174	6.78e-11	1.54e-09
WDFY3-AS2	-0.987778	7.11172	6.78e-11	1.54e-09
AC007991.4	4.14017	5.24098	7.03e-11	1.59e-09
LINC01269	-1.88848	6.24181	7.42e-11	1.68e-09
AC097478.1	4.63576	7.04672	7.51e-11	1.69e-09
AC024337.2	-1.57064	4.23835	7.57e-11	1.7e-09
AL391095.1	1.80607	5.42603	7.63e-11	1.71e-09
AC005498.2	-1.84725	2.91226	7.72e-11	1.73e-09
LINC00885	-1.99702	4.219	8.33e-11	1.86e-09
AC007495.1	-1.79632	4.84862	8.46e-11	1.89e-09
AC110813.1	-1.40396	3.4955	9.48e-11	2.11e-09
AC079789.1	-2.30386	3.11553	9.64e-11	2.14e-09
AC019069.1	1.47784	6.58326	9.74e-11	2.16e-09
AC027307.3	-1.08645	5.01531	1.01e-10	2.22e-09
LINC01389	1.69342	5.86347	1.1e-10	2.43e-09
AC105942.1	-1.16218	8.01522	1.13e-10	2.49e-09
FP325330.3	3.99563	4.74181	1.17e-10	2.57e-09
SERTAD4-AS1	-1.52437	8.24644	1.17e-10	2.57e-09
AL035252.3	1.39087	7.26659	1.21e-10	2.64e-09
HOXA11-AS	3.68211	8.26567	1.31e-10	2.86e-09
AGAP11	-1.66759	3.77791	1.32e-10	2.87e-09
AP002784.1	4.48578	4.74643	1.46e-10	3.18e-09
AL390728.6	1.06802	9.15269	1.52e-10	3.29e-09
AC093817.1	3.45462	3.11887	1.52e-10	3.29e-09
AC104971.4	-1.95776	3.21882	1.53e-10	3.3e-09
AL031429.2	-1.91591	3.15592	1.6e-10	3.44e-09
LINC01679	-1.30732	6.73266	1.6e-10	3.44e-09
IGF2BP2-AS1	1.78253	5.84719	1.6e-10	3.44e-09
AP000943.2	4.61685	4.68542	1.62e-10	3.47e-09
MKX-AS1	-2.22919	2.86401	1.62e-10	3.47e-09
LINC02310	-2.75711	2.29114	1.69e-10	3.6e-09
LINC02365	3.8197	5.75212	1.69e-10	3.6e-09
AC005993.1	4.70186	4.57676	1.75e-10	3.72e-09
DDX11-AS1	1.37089	6.07659	1.76e-10	3.74e-09
LINC02154	4.20819	5.16719	1.77e-10	3.74e-09
AC006042.1	1.50672	6.64324	1.8e-10	3.81e-09
AL162171.1	-1.12421	4.70538	1.81e-10	3.82e-09
AC090912.3	2.98944	4.10715	1.85e-10	3.89e-09
SMC2-AS1	-1.49628	4.56115	1.91e-10	4.01e-09
AC007099.1	5.44592	5.06523	1.93e-10	4.05e-09
CTD-2270F17.1	-1.84763	3.39741	1.94e-10	4.07e-09
AC025857.2	1.41215	6.90538	1.98e-10	4.13e-09
AC009506.1	-0.873991	7.85984	2.02e-10	4.22e-09
LINC00940	-2.05384	3.60239	2.06e-10	4.28e-09
Z98257.1	3.20508	6.71943	2.08e-10	4.31e-09
LINC01021	4.10103	6.87983	2.12e-10	4.39e-09
AL669831.5	1.08374	6.77471	2.14e-10	4.42e-09
AC138819.1	-1.93186	3.00214	2.15e-10	4.44e-09
AC124067.2	2.89017	5.73522	2.18e-10	4.48e-09
AC104472.1	1.88923	3.65932	2.21e-10	4.55e-09
DNAH17-AS1	2.09441	5.02707	2.22e-10	4.55e-09
AC005165.1	-1.98454	6.64004	2.23e-10	4.57e-09
C8orf34-AS1	-1.64498	3.33708	2.24e-10	4.58e-09
VPS9D1-AS1	1.73194	9.93838	2.29e-10	4.68e-09
MMP25-AS1	1.20722	9.39401	2.37e-10	4.83e-09
AL022328.4	-0.957151	5.88506	2.39e-10	4.85e-09
C1orf132	-1.13502	8.85351	2.45e-10	4.98e-09
AP001360.2	-2.71682	1.93392	2.51e-10	5.08e-09
LINC01691	3.72729	2.6304	2.57e-10	5.19e-09
AC010336.1	1.45008	4.67593	2.66e-10	5.36e-09
AL008723.1	2.84492	4.81123	2.69e-10	5.41e-09
AL031123.1	-1.55634	3.98505	2.76e-10	5.54e-09
AL096828.3	1.87008	4.4869	2.85e-10	5.72e-09
LINC01429	2.64491	3.90327	2.9e-10	5.81e-09
AC026202.2	-1.00077	4.91328	2.91e-10	5.81e-09
AC074366.1	1.77602	3.22146	2.94e-10	5.85e-09
AC099684.2	-2.28552	5.38097	2.95e-10	5.87e-09
AC087269.1	3.01975	5.42095	3e-10	5.95e-09
AC246817.1	-1.68359	3.16505	3.19e-10	6.32e-09
AC007221.1	-2.37292	2.27454	3.21e-10	6.36e-09
LINC00877	-1.33364	5.13642	3.24e-10	6.4e-09
AC125807.2	1.15061	8.87745	3.32e-10	6.54e-09
AL355802.3	1.55597	5.76472	3.45e-10	6.8e-09
AC011337.1	-1.22322	4.95863	3.47e-10	6.81e-09
AC007014.2	1.6095	3.75283	3.48e-10	6.83e-09
LINC00332	-2.63687	2.62193	3.6e-10	7.04e-09
AC092171.4	1.40062	4.90856	3.82e-10	7.46e-09
LINC01765	-1.58932	3.63227	3.85e-10	7.51e-09
GTF3C2-AS1	0.839696	6.09488	3.99e-10	7.77e-09
LINC01271	2.03601	4.21389	4.05e-10	7.87e-09
LINC01644	-1.98003	4.61851	4.06e-10	7.88e-09
MYB-AS1	3.01727	2.94958	4.18e-10	8.1e-09
AC026356.2	1.18372	6.19018	4.29e-10	8.28e-09
LINC01762	1.88506	4.08227	4.36e-10	8.41e-09
AL049838.1	-1.28944	5.44083	4.37e-10	8.41e-09
G2E3-AS1	3.91642	4.82842	4.43e-10	8.51e-09
AC016722.3	-1.15165	5.20863	4.56e-10	8.74e-09
LINC02073	2.39026	4.24459	4.71e-10	9.02e-09
AC006007.1	-3.01762	2.91002	4.73e-10	9.04e-09
AC017076.1	2.2874	2.88447	4.8e-10	9.15e-09
NCAM1-AS1	-2.0493	2.72344	4.83e-10	9.2e-09
AL078459.1	1.10008	5.72489	5.12e-10	9.73e-09
AL157400.2	2.33055	2.84183	5.13e-10	9.73e-09
LINC01356	1.92797	6.15905	5.18e-10	9.82e-09
AC008109.1	6.13047	4.82892	5.3e-10	1e-08
AP000317.2	-1.65405	2.65552	5.4e-10	1.02e-08
AC099066.2	2.10903	4.41877	5.48e-10	1.03e-08
IFNG-AS1	-1.80051	5.62137	5.49e-10	1.03e-08
AC004923.4	1.38036	5.4057	6.29e-10	1.18e-08
AC025176.1	1.93748	3.53858	6.3e-10	1.18e-08
AC018647.1	-1.25502	4.17649	6.31e-10	1.18e-08
PPP1R26-AS1	1.15258	7.44609	6.44e-10	1.2e-08
AC090181.2	1.50335	6.41733	6.64e-10	1.24e-08
AL591895.1	1.1908	8.50811	6.76e-10	1.26e-08
YEATS2-AS1	1.02191	6.38434	6.76e-10	1.26e-08
AC022973.4	1.49736	4.54067	6.8e-10	1.26e-08
LINC02532	3.97185	9.73968	6.92e-10	1.28e-08
AL391244.3	1.10169	7.35985	6.93e-10	1.28e-08
AC133552.6	-1.0258	6.25207	7.11e-10	1.31e-08
LINC00460	3.23761	5.99465	7.17e-10	1.32e-08
AL928654.3	1.189	6.30214	7.21e-10	1.33e-08
MIR2052HG	3.29799	4.47494	7.26e-10	1.33e-08
AC010595.1	6.29702	4.28003	7.34e-10	1.35e-08
AL035461.2	1.32313	6.43013	7.38e-10	1.35e-08
AL162727.2	1.75347	3.74665	7.43e-10	1.36e-08
AC008870.2	0.952955	5.49936	7.44e-10	1.36e-08
AL033527.3	1.80802	4.45416	7.5e-10	1.36e-08
AL356752.1	1.7057	3.46231	7.5e-10	1.36e-08
AC008669.1	-1.04446	7.19016	7.55e-10	1.37e-08
LINC00355	5.22548	5.80532	7.8e-10	1.41e-08
UNC5B-AS1	-1.77826	6.81168	7.82e-10	1.41e-08
AC012467.1	2.30897	3.81653	7.85e-10	1.42e-08
AC107081.2	1.0245	4.99842	7.98e-10	1.44e-08
AC012558.1	-2.24186	1.98729	8.28e-10	1.49e-08
AC025580.3	-1.37664	3.46664	8.42e-10	1.51e-08
LINC01625	-1.88811	2.72122	8.64e-10	1.55e-08
AL079303.2	-2.8741	4.58917	8.71e-10	1.56e-08
LINC02404	-2.75475	8.03829	8.76e-10	1.56e-08
LINC01163	4.32714	3.88748	8.83e-10	1.57e-08
AC090116.1	4.21504	3.74867	8.98e-10	1.6e-08
AL139385.1	-1.25818	6.48567	9.24e-10	1.64e-08
AP001554.1	-2.56356	3.22404	9.56e-10	1.7e-08
AC079305.1	-1.03941	4.38063	9.66e-10	1.71e-08
AC114400.1	-2.45298	1.95191	1.01e-09	1.79e-08
AC024451.4	1.31095	4.58813	1.04e-09	1.83e-08
KDM4A-AS1	0.966316	6.22604	1.05e-09	1.84e-08
C15orf54	2.78662	3.54242	1.05e-09	1.85e-08
AC145124.1	-1.38712	5.38318	1.08e-09	1.9e-08
AL451060.1	-1.67468	4.44737	1.11e-09	1.94e-08
AC246787.2	-2.04584	3.82292	1.12e-09	1.96e-08
LINC00461	-1.7029	3.86355	1.13e-09	1.98e-08
AL034417.2	-1.02217	4.65953	1.13e-09	1.98e-08
AL049836.1	2.90346	4.33541	1.14e-09	1.99e-08
AC009269.5	-1.67207	2.82373	1.15e-09	1.99e-08
AP005136.2	1.19349	5.44905	1.18e-09	2.05e-08
AC092910.3	0.883603	6.34728	1.2e-09	2.07e-08
AC022893.3	-1.44369	2.74977	1.21e-09	2.08e-08
AC226101.2	-2.04116	2.07916	1.21e-09	2.08e-08
AC016888.1	-1.20312	8.35859	1.22e-09	2.11e-08
MIR1-1HG	-2.26869	2.8695	1.24e-09	2.13e-08
AC011287.2	4.39082	3.30525	1.28e-09	2.21e-08
AC018653.3	1.10291	6.93979	1.31e-09	2.25e-08
AC018607.1	1.51545	4.82882	1.31e-09	2.25e-08
RORB-AS1	-1.84853	2.93633	1.32e-09	2.25e-08
LINC02086	2.85004	9.4692	1.32e-09	2.25e-08
AC103736.1	-1.64236	3.72245	1.36e-09	2.32e-08
LINC02029	2.97061	2.81579	1.37e-09	2.33e-08
AC011287.1	3.93754	5.32388	1.38e-09	2.34e-08
LINC02081	2.2979	5.52319	1.39e-09	2.36e-08
SLC12A5-AS1	1.87006	5.00705	1.42e-09	2.41e-08
RUSC1-AS1	1.00918	8.62226	1.43e-09	2.41e-08
AC100810.1	-0.765476	8.99223	1.44e-09	2.44e-08
MELTF-AS1	1.15864	7.41465	1.45e-09	2.44e-08
AL353622.1	1.26032	7.02465	1.54e-09	2.59e-08
AC104123.1	-1.42129	3.55307	1.58e-09	2.66e-08
AC068491.2	2.68826	2.75242	1.64e-09	2.75e-08
AC073335.2	1.12004	10.0037	1.65e-09	2.77e-08
ELFN1-AS1	2.71043	8.67666	1.72e-09	2.88e-08
BANCR	6.17553	7.23797	1.79e-09	3e-08
LINC01715	-0.893474	4.61898	1.81e-09	3.01e-08
AC073842.1	-1.68442	3.77528	1.82e-09	3.02e-08
MIR133A1HG	-1.22854	5.46278	1.83e-09	3.05e-08
LINC02253	5.17878	6.78394	1.83e-09	3.05e-08
AC027288.3	1.79378	4.99836	1.87e-09	3.09e-08
AP005899.1	1.22483	5.42491	1.88e-09	3.12e-08
AL138789.1	2.97892	5.01274	1.9e-09	3.14e-08
AC005005.4	1.44683	5.64983	1.92e-09	3.17e-08
AL031587.6	-0.801203	8.95423	1.96e-09	3.23e-08
RNF139-AS1	0.944627	7.57599	1.99e-09	3.27e-08
AC053503.5	-1.15635	4.03174	2e-09	3.28e-08
LINCR-0001	2.35803	6.36298	2.03e-09	3.33e-08
AC124798.1	1.59147	9.0857	2.06e-09	3.37e-08
U62317.1	3.51897	5.67188	2.08e-09	3.41e-08
AC090044.1	-1.72287	3.52729	2.11e-09	3.44e-08
AC008440.3	2.63029	5.42057	2.12e-09	3.45e-08
AC006333.2	-0.75887	8.74703	2.12e-09	3.45e-08
AC005180.1	-1.84243	4.98137	2.13e-09	3.46e-08
AC009414.2	-0.968764	5.94475	2.19e-09	3.55e-08
AC026391.1	-1.98546	2.05895	2.24e-09	3.63e-08
AC114488.1	1.6565	6.51453	2.26e-09	3.65e-08
AC006273.1	2.00851	4.01441	2.26e-09	3.65e-08
AC011466.3	1.96764	4.36874	2.28e-09	3.68e-08
AL731557.1	-1.83777	2.8398	2.3e-09	3.69e-08
AC021087.1	-1.1793	3.93432	2.35e-09	3.77e-08
AC097634.3	-1.40754	3.12186	2.38e-09	3.82e-08
RHPN1-AS1	1.54403	6.94441	2.48e-09	3.97e-08
AL035458.2	1.55456	4.71981	2.54e-09	4.07e-08
VAC14-AS1	1.06739	5.53283	2.55e-09	4.07e-08
AC127521.1	-1.21562	6.50725	2.61e-09	4.16e-08
HCFC1-AS1	-1.42389	2.8754	2.62e-09	4.17e-08
CASC21	3.34857	4.73551	2.62e-09	4.17e-08
AP002807.1	1.10547	6.95683	2.67e-09	4.23e-08
AC246817.2	-1.45331	3.79782	2.7e-09	4.28e-08
AL022316.1	2.11488	5.18222	2.72e-09	4.31e-08
AC005041.3	1.42166	5.61305	2.73e-09	4.31e-08
AL662844.4	-0.832872	6.97058	2.74e-09	4.33e-08
AC116312.1	-2.1741	2.00862	2.76e-09	4.35e-08
AC009268.2	1.75165	3.45731	2.85e-09	4.49e-08
AL139023.1	5.69417	3.84031	2.99e-09	4.69e-08
LINC02519	2.05913	4.66759	3e-09	4.71e-08
AC124312.2	-1.54125	4.42027	3.1e-09	4.86e-08
THAP7-AS1	-0.934384	7.13528	3.16e-09	4.94e-08
Z97653.1	-1.62955	3.39932	3.22e-09	5.03e-08
AC096733.2	-1.01976	6.6759	3.32e-09	5.17e-08
CAPN10-AS1	0.933515	7.21487	3.35e-09	5.21e-08
LINC01655	2.65937	4.04447	3.39e-09	5.27e-08
AL139158.2	-1.82269	3.24423	3.41e-09	5.29e-08
AC073611.1	0.905321	5.47203	3.42e-09	5.3e-08
LINC00163	-2.02579	3.49141	3.57e-09	5.52e-08
AP003071.4	-1.64946	6.91581	3.57e-09	5.52e-08
PRMT5-AS1	0.783642	5.56441	3.62e-09	5.59e-08
AC048341.3	1.05224	6.16167	3.64e-09	5.61e-08
AL021328.1	-1.25214	4.38591	3.72e-09	5.73e-08
AC073575.2	1.13581	4.34176	3.78e-09	5.81e-08
AC109479.1	2.62832	3.4731	3.8e-09	5.82e-08
AC083906.3	2.47113	3.58363	3.8e-09	5.82e-08
AC013472.3	-1.07269	3.54223	3.83e-09	5.86e-08
AC053503.4	-2.36262	4.99145	3.85e-09	5.89e-08
AC025165.1	-1.41814	5.0595	3.99e-09	6.08e-08
AC011747.2	1.99355	4.09524	4e-09	6.09e-08
AL450003.2	-1.42086	3.94512	4.05e-09	6.16e-08
AL121782.1	1.78127	3.25767	4.05e-09	6.16e-08
LINC02031	-2.46882	2.65861	4.07e-09	6.18e-08
AC130324.2	1.54864	3.44859	4.14e-09	6.28e-08
AC106875.1	6.71787	5.01496	4.2e-09	6.35e-08
AC092198.1	3.73065	5.4698	4.2e-09	6.35e-08
AP005233.2	2.30737	6.10715	4.22e-09	6.37e-08
LINC00284	-2.35033	3.84692	4.28e-09	6.45e-08
AC073365.1	6.73845	5.43923	4.44e-09	6.67e-08
FO680682.1	2.3613	2.39533	4.46e-09	6.7e-08
TOB1-AS1	-0.727496	6.75771	4.57e-09	6.86e-08
AC091806.1	2.6334	5.66952	4.58e-09	6.86e-08
AC092535.4	1.6163	5.95154	4.59e-09	6.87e-08
AC109460.2	0.977347	6.23236	4.62e-09	6.91e-08
AC010776.2	-1.9449	2.63853	4.63e-09	6.91e-08
AC093732.1	1.80755	4.56693	4.82e-09	7.18e-08
AC020978.5	-1.34095	5.37776	4.87e-09	7.25e-08
LINC02321	2.47318	4.36022	4.96e-09	7.37e-08
AL162591.1	-1.1013	4.63981	4.98e-09	7.38e-08
AC021851.1	1.20581	5.44481	5.27e-09	7.81e-08
AF274855.1	8.02785	5.66095	5.42e-09	8.02e-08
AP001011.1	2.58446	4.06202	5.48e-09	8.1e-08
MMP2-AS1	2.13365	4.95814	5.5e-09	8.11e-08
FAM225A	1.52878	4.80022	5.53e-09	8.15e-08
AC024560.3	1.19807	4.66819	5.61e-09	8.26e-08
AC022973.2	1.38545	4.94093	5.67e-09	8.34e-08
AC005391.1	1.9278	4.25539	5.73e-09	8.41e-08
AC003965.2	2.17098	5.66626	5.77e-09	8.45e-08
AL731684.1	-2.21766	2.0684	5.81e-09	8.5e-08
ST3GAL6-AS1	-1.15003	4.43194	5.9e-09	8.62e-08
AC004707.1	-1.45103	4.13506	5.92e-09	8.63e-08
AC005520.2	-1.06752	6.34527	6.01e-09	8.76e-08
AC243773.2	4.81717	4.30256	6.02e-09	8.76e-08
AL117382.1	2.19575	7.59161	6.03e-09	8.77e-08
LINC01579	-1.80258	7.17408	6.05e-09	8.77e-08
AL359880.1	1.76351	3.23449	6.12e-09	8.87e-08
AL356489.2	-1.82506	5.68815	6.14e-09	8.89e-08
AC244093.5	1.40662	3.96514	6.19e-09	8.94e-08
CEBPB-AS1	-0.840524	6.20201	6.21e-09	8.96e-08
LINC01913	3.86706	5.92682	6.37e-09	9.17e-08
LINC00294	-0.724187	9.9278	6.37e-09	9.17e-08
LINC01945	-1.6377	2.74545	6.78e-09	9.74e-08
AC004817.3	2.15326	4.0278	6.82e-09	9.79e-08
AC244093.4	1.36051	5.11421	6.84e-09	9.81e-08
AL031123.2	1.29908	6.76267	6.93e-09	9.92e-08
AC011365.1	-1.42417	3.60375	7.01e-09	1e-07
EIPR1-IT1	1.9352	3.21666	7.04e-09	1e-07
AL031666.2	1.1896	5.84641	7.1e-09	1.01e-07
GS1-594A7.3	-2.30388	2.4461	7.12e-09	1.01e-07
AL078604.2	1.77201	4.39664	7.23e-09	1.03e-07
AC108681.1	2.74451	2.9109	7.28e-09	1.03e-07
AC120049.1	-1.17129	6.28498	7.47e-09	1.06e-07
CCND2-AS1	-1.33003	4.43988	7.54e-09	1.07e-07
CCDC13-AS1	-1.14062	3.95583	7.69e-09	1.09e-07
AC005790.1	-1.77786	2.79512	7.72e-09	1.09e-07
AC130456.4	1.87373	4.09823	7.73e-09	1.09e-07
MIR205HG	-3.40095	8.41832	7.74e-09	1.09e-07
AC120498.10	-1.58389	3.67173	7.8e-09	1.1e-07
OXCT1-AS1	-1.26594	4.66409	7.9e-09	1.11e-07
AL049796.1	-0.928035	5.1416	8.05e-09	1.13e-07
HCG23	-1.58542	3.30684	8.2e-09	1.15e-07
NKILA	1.90909	8.19577	8.22e-09	1.15e-07
AC009229.1	-2.12113	2.21991	8.49e-09	1.18e-07
AC124312.5	-1.60227	3.87595	8.63e-09	1.2e-07
AC211433.1	0.982872	6.50799	8.73e-09	1.21e-07
AC024940.5	1.42957	4.21142	8.74e-09	1.21e-07
AL031668.1	1.45068	3.8901	8.77e-09	1.22e-07
LINC01747	1.61251	3.23902	9.12e-09	1.26e-07
AC092112.1	3.32558	5.86135	9.14e-09	1.27e-07
AL691482.3	1.58464	7.68791	9.29e-09	1.28e-07
AL157935.1	-1.20415	7.01791	9.29e-09	1.28e-07
AC007541.1	-1.05782	5.30634	9.36e-09	1.29e-07
AC078795.1	1.00142	5.75272	9.5e-09	1.31e-07
MAST4-AS1	-1.04244	5.15613	9.58e-09	1.32e-07
AC011773.1	1.5379	3.81677	1e-08	1.38e-07
AC010336.5	-1.76662	2.57022	1.03e-08	1.41e-07
HOTTIP	3.05434	9.10782	1.03e-08	1.41e-07
AP006284.1	1.6762	7.4763	1.03e-08	1.42e-07
AC010973.2	0.922554	6.21115	1.04e-08	1.43e-07
AL589743.4	2.98849	3.16692	1.07e-08	1.47e-07
AC010487.2	1.58559	4.77997	1.08e-08	1.47e-07
AC090587.2	-1.0961	4.65105	1.08e-08	1.47e-07
AC093788.1	1.21769	5.62133	1.09e-08	1.48e-07
AP003071.3	-1.67861	4.65381	1.11e-08	1.51e-07
AL162582.1	6.46621	3.91047	1.13e-08	1.53e-07
AC099676.1	0.987431	7.22232	1.14e-08	1.54e-07
AL139082.1	1.46499	4.53207	1.16e-08	1.57e-07
AC018695.4	1.12641	4.90401	1.18e-08	1.59e-07
AC139768.1	-0.814406	5.94641	1.24e-08	1.67e-07
AC024592.2	-1.73334	6.62162	1.25e-08	1.69e-07
AL356652.1	1.32235	4.34136	1.27e-08	1.71e-07
BX293535.1	-1.25807	3.95331	1.3e-08	1.74e-07
AC013726.1	-1.35072	3.51143	1.3e-08	1.75e-07
AC005498.3	-1.28034	4.94266	1.3e-08	1.75e-07
AL451042.2	-1.02716	6.54542	1.31e-08	1.76e-07
KRT7-AS	2.43818	7.10265	1.32e-08	1.76e-07
AC105046.1	-1.51058	4.82553	1.33e-08	1.77e-07
LINC01395	-2.18143	3.32051	1.33e-08	1.78e-07
GATA6-AS1	-1.42822	8.2477	1.35e-08	1.8e-07
AC010148.1	1.52687	5.11849	1.37e-08	1.83e-07
AL121772.1	1.86268	6.87417	1.38e-08	1.83e-07
C2-AS1	2.07587	3.68773	1.39e-08	1.84e-07
AC079466.1	6.1719	7.09424	1.39e-08	1.84e-07
TSPEAR-AS2	2.02079	8.04684	1.41e-08	1.87e-07
AC099518.4	1.32485	4.35016	1.42e-08	1.88e-07
AC009806.1	-1.35413	3.82715	1.42e-08	1.88e-07
AC105429.1	1.17045	5.59923	1.45e-08	1.91e-07
AL136418.1	2.28854	6.34063	1.47e-08	1.94e-07
AC090673.2	3.59566	2.23204	1.51e-08	1.99e-07
AC105243.1	6.91913	7.79614	1.52e-08	1.99e-07
AC002128.1	1.02182	5.61691	1.55e-08	2.03e-07
CASK-AS1	1.81193	3.26607	1.56e-08	2.04e-07
LINC01836	1.7017	6.21888	1.57e-08	2.05e-07
AC092718.4	1.09982	9.24957	1.58e-08	2.06e-07
LINC01929	2.16891	4.41097	1.65e-08	2.15e-07
MAGI2-AS3	-1.05923	9.98846	1.66e-08	2.16e-07
AL031600.1	1.2397	5.72679	1.68e-08	2.18e-07
CCDC144NL-AS1	2.32588	8.477	1.72e-08	2.24e-07
AL589765.6	1.85223	3.23349	1.74e-08	2.26e-07
AC105460.1	7.88696	9.79556	1.76e-08	2.28e-07
AL118505.1	1.43421	7.58429	1.77e-08	2.29e-07
ARHGEF38-IT1	1.95914	4.24698	1.77e-08	2.3e-07
AC007126.1	-2.11079	2.54174	1.78e-08	2.3e-07
RNF217-AS1	-1.32532	4.51255	1.8e-08	2.33e-07
AL158055.1	-1.87485	3.00568	1.83e-08	2.36e-07
AC119424.1	-1.70292	2.71809	1.87e-08	2.4e-07
AC005281.1	-1.562	3.40404	1.91e-08	2.45e-07
EVX1-AS	4.27586	3.87003	1.93e-08	2.48e-07
AC006329.1	1.85297	7.78596	1.97e-08	2.52e-07
Z94721.1	1.22783	5.04657	2.03e-08	2.59e-07
AC024884.2	1.744	3.57038	2.05e-08	2.62e-07
MIR193BHG	-1.18415	5.45812	2.06e-08	2.63e-07
AC136475.3	2.05371	8.92321	2.11e-08	2.69e-07
AC004158.1	1.39814	4.5679	2.15e-08	2.74e-07
AJ009632.2	1.78057	3.58775	2.16e-08	2.75e-07
AC100791.2	3.43246	3.34854	2.19e-08	2.78e-07
AC090809.1	5.6222	4.70994	2.2e-08	2.8e-07
LINC02257	2.78654	4.55509	2.21e-08	2.81e-07
AC245884.8	1.01969	5.68082	2.25e-08	2.85e-07
ACVR2B-AS1	-0.866422	6.73115	2.27e-08	2.87e-07
AC007292.2	-0.78268	5.55908	2.3e-08	2.9e-07
AC132192.2	1.0274	6.1374	2.3e-08	2.9e-07
LINC01505	-1.5541	2.83518	2.31e-08	2.91e-07
AC068338.3	-1.07077	3.99838	2.34e-08	2.95e-07
LINC01133	-1.39265	11.6462	2.42e-08	3.04e-07
AC098829.1	-1.13888	3.42361	2.46e-08	3.09e-07
AC010551.2	-1.59618	2.27708	2.46e-08	3.09e-07
AC104986.2	-0.853839	6.23027	2.5e-08	3.13e-07
LINC01981	3.28987	2.79405	2.58e-08	3.23e-07
AL122023.1	-0.842403	4.87991	2.59e-08	3.24e-07
AC122134.1	3.97539	2.21638	2.62e-08	3.27e-07
AC013264.1	-1.41586	3.74882	2.63e-08	3.28e-07
AL592114.3	-1.17242	4.01315	2.64e-08	3.28e-07
AL590729.1	1.30278	3.84938	2.64e-08	3.28e-07
AC114781.2	1.77429	2.73599	2.68e-08	3.33e-07
LINC01419	5.66781	5.02299	2.68e-08	3.33e-07
LINC02097	2.37167	3.05428	2.69e-08	3.34e-07
AC048382.5	-1.07129	3.74138	2.7e-08	3.35e-07
ACTA2-AS1	-1.3559	8.66396	2.72e-08	3.36e-07
AC114763.2	1.42932	3.60215	2.78e-08	3.44e-07
AC011294.1	2.92565	3.82158	2.84e-08	3.5e-07
LINC01012	1.39169	6.24971	2.85e-08	3.51e-07
AC005237.1	-1.54485	3.04351	2.87e-08	3.53e-07
AL589182.1	4.86935	2.71882	2.89e-08	3.56e-07
LINC01954	-1.76783	3.18442	2.91e-08	3.58e-07
AL031985.3	0.927437	8.10764	2.96e-08	3.63e-07
AC015849.3	0.852808	6.7501	2.99e-08	3.66e-07
STAG3L5P-PVRIG2P-PILRB	0.912	7.42934	3.01e-08	3.68e-07
AC019155.3	4.47595	3.90424	3.07e-08	3.76e-07
AL354993.2	2.64401	5.22785	3.09e-08	3.77e-07
AL121721.1	3.38923	3.74521	3.15e-08	3.84e-07
AC008808.1	-1.94905	2.45194	3.2e-08	3.9e-07
AL358852.1	-0.791249	4.95036	3.22e-08	3.92e-07
L29074.1	2.35052	2.54391	3.29e-08	4e-07
AC002116.2	1.11646	5.59246	3.3e-08	4e-07
AL359711.2	-0.905656	4.82885	3.3e-08	4e-07
AC084064.1	-1.76426	2.2498	3.3e-08	4e-07
CASC19	2.26478	6.58006	3.38e-08	4.09e-07
AL161756.1	1.09936	4.6576	3.39e-08	4.09e-07
AC005840.3	1.14295	6.62243	3.42e-08	4.13e-07
CASC9	2.61553	8.65091	3.43e-08	4.14e-07
LINC00473	-1.98028	7.06883	3.48e-08	4.19e-07
C1orf147	1.13695	5.17699	3.55e-08	4.28e-07
AC009690.2	0.69337	6.81217	3.56e-08	4.28e-07
AC106028.2	1.3525	3.9431	3.63e-08	4.36e-07
AL731566.1	1.00564	7.09789	3.64e-08	4.36e-07
LAMTOR5-AS1	0.706159	7.00797	3.7e-08	4.43e-07
AC007991.2	3.95059	5.11063	3.72e-08	4.45e-07
AP003721.4	-1.03343	4.2273	3.78e-08	4.51e-07
AC104407.1	-2.53669	2.37297	3.86e-08	4.61e-07
LINC01287	5.07281	6.61627	3.87e-08	4.62e-07
AL513122.2	-1.22565	3.33899	3.95e-08	4.71e-07
AC022126.1	2.29336	4.62568	3.98e-08	4.74e-07
AP000866.6	1.02199	5.39686	4.01e-08	4.76e-07
AC093390.1	-1.91052	2.67476	4.01e-08	4.76e-07
AC022405.1	1.74545	2.99059	4.06e-08	4.81e-07
AC099518.2	1.56513	5.12259	4.06e-08	4.81e-07
AC004241.3	1.13304	5.41239	4.07e-08	4.82e-07
MIR583HG	-1.29444	2.71023	4.12e-08	4.87e-07
AL133230.1	0.974282	6.40355	4.12e-08	4.87e-07
AC092123.2	0.970115	8.88584	4.2e-08	4.96e-07
AC026740.1	1.54884	6.60462	4.23e-08	4.98e-07
HOXB-AS4	2.31367	6.51881	4.23e-08	4.98e-07
AC009148.1	1.086	4.7652	4.26e-08	5e-07
AC099518.1	1.63436	4.87668	4.28e-08	5.02e-07
AC008735.2	0.998799	6.93249	4.32e-08	5.06e-07
AC027237.3	0.969761	5.62915	4.32e-08	5.06e-07
AL359878.1	1.0637	5.94472	4.32e-08	5.06e-07
AL138759.1	1.91786	3.15276	4.34e-08	5.07e-07
AC008514.1	2.88672	6.95358	4.44e-08	5.18e-07
UBE2Q1-AS1	1.45309	3.94639	4.46e-08	5.2e-07
TMEM132D-AS1	6.82627	7.39485	4.49e-08	5.23e-07
SLC12A9-AS1	1.18692	5.73893	4.55e-08	5.3e-07
KCNQ1OT1	1.33123	11.693	4.56e-08	5.3e-07
SNHG1	0.921437	11.6824	4.57e-08	5.31e-07
LINC01518	5.28063	4.23371	4.59e-08	5.33e-07
AC005324.5	1.24302	3.7398	4.6e-08	5.33e-07
AC002128.2	1.20479	5.3569	4.72e-08	5.47e-07
AP000487.1	0.851071	6.80545	4.73e-08	5.47e-07
DLX6-AS1	3.06623	7.14667	4.8e-08	5.54e-07
AC008741.2	0.745184	6.86128	4.82e-08	5.56e-07
AC108860.2	1.19985	7.67388	4.82e-08	5.56e-07
AC103591.3	-1.09019	5.27598	4.88e-08	5.62e-07
AC093001.1	4.87841	7.54828	4.89e-08	5.62e-07
AC023794.2	-1.40353	4.62694	4.94e-08	5.67e-07
RGMB-AS1	-1.00098	6.52174	5e-08	5.73e-07
AL365361.1	-1.28007	8.56481	5e-08	5.73e-07
LINC01270	1.68677	6.4399	5.02e-08	5.74e-07
AC023043.4	1.18878	5.85015	5.09e-08	5.82e-07
AC022211.1	1.15132	6.22303	5.09e-08	5.82e-07
AL137060.1	1.26219	4.69984	5.16e-08	5.89e-07
PCSK6-AS1	2.16607	2.85988	5.22e-08	5.95e-07
LEMD1-AS1	2.29038	4.1741	5.33e-08	6.07e-07
AL139089.1	1.11928	6.36426	5.41e-08	6.15e-07
Z99127.1	1.28535	4.83562	5.51e-08	6.26e-07
Z98884.2	1.02797	5.41878	5.52e-08	6.27e-07
AC008569.2	1.14669	4.81415	5.55e-08	6.29e-07
LINC00939	2.29195	5.90902	5.71e-08	6.46e-07
AC007923.1	5.24307	2.96046	5.72e-08	6.47e-07
MCM3AP-AS1	0.70673	8.43505	5.9e-08	6.67e-07
AC003005.2	2.36735	2.7907	5.95e-08	6.72e-07
AC008011.2	-1.61186	2.70268	6.06e-08	6.83e-07
LINC01004	0.959019	7.09987	6.09e-08	6.86e-07
AC083967.1	3.97976	2.46815	6.1e-08	6.86e-07
AL499627.1	8.35791	7.14638	6.14e-08	6.9e-07
AC124067.4	2.71068	8.82084	6.19e-08	6.95e-07
AC092155.1	-1.62505	2.42096	6.21e-08	6.96e-07
AC025575.2	2.63534	5.78051	6.25e-08	7.01e-07
MEIS1-AS3	-1.62648	3.49114	6.32e-08	7.07e-07
MIR663AHG	2.49729	4.99669	6.34e-08	7.09e-07
AL117379.1	1.0429	5.55201	6.36e-08	7.1e-07
AC007996.1	1.24864	8.50652	6.39e-08	7.13e-07
SLCO4A1-AS1	2.3929	9.0688	6.48e-08	7.23e-07
AC027575.4	-0.856023	4.83734	6.49e-08	7.23e-07
AC021016.2	-0.737116	6.97511	6.5e-08	7.24e-07
AL391056.1	2.40009	7.90821	6.54e-08	7.27e-07
LINC01023	-0.816361	6.24588	6.62e-08	7.35e-07
AC024361.3	1.5354	3.60212	6.63e-08	7.35e-07
LEF1-AS1	1.25495	4.78883	6.69e-08	7.41e-07
AC104823.1	4.22469	4.09148	6.8e-08	7.52e-07
AC022784.1	3.2193	7.91268	6.89e-08	7.62e-07
AC027801.1	1.07396	6.04668	6.92e-08	7.64e-07
AC004951.4	-0.906719	4.32935	6.97e-08	7.68e-07
AP000944.1	-1.36212	3.60699	7e-08	7.71e-07
AC124287.1	1.19671	4.06699	7.08e-08	7.8e-07
AC026782.2	2.71589	3.16683	7.1e-08	7.81e-07
AC107959.2	1.35657	3.37333	7.19e-08	7.9e-07
AC005695.1	-1.30861	4.78922	7.21e-08	7.91e-07
AP001085.1	2.61422	2.39066	7.43e-08	8.14e-07
RNF219-AS1	1.44718	4.01347	7.43e-08	8.14e-07
PLCH1-AS2	2.72644	2.247	7.44e-08	8.14e-07
AC087721.1	1.90593	3.14695	7.45e-08	8.14e-07
PRC1-AS1	1.05807	5.27573	7.45e-08	8.14e-07
LINC01985	-1.40091	3.22822	7.46e-08	8.14e-07
AC074131.1	-1.79783	2.26447	7.48e-08	8.15e-07
AC083809.1	3.77952	6.39096	7.5e-08	8.16e-07
AL161431.1	3.88571	10.0252	7.53e-08	8.19e-07
AP003716.1	-1.27018	7.05212	7.62e-08	8.28e-07
AC090531.1	-2.0951	2.16072	7.66e-08	8.3e-07
FAM66C	-0.988617	6.31646	7.67e-08	8.3e-07
LINC01977	1.85097	5.48655	7.71e-08	8.34e-07
AC011632.1	3.57682	5.64844	7.75e-08	8.38e-07
AL031710.2	1.25923	3.86697	7.77e-08	8.39e-07
AL356124.1	1.39229	3.45853	7.84e-08	8.46e-07
AC005014.3	-1.59197	2.45186	7.88e-08	8.49e-07
C1RL-AS1	0.806281	8.84919	8.25e-08	8.87e-07
AC012360.3	0.825687	6.99105	8.29e-08	8.9e-07
AP001628.1	1.48011	4.22423	8.35e-08	8.96e-07
AL670729.3	1.99827	2.62439	8.39e-08	9e-07
AC087379.2	-2.4913	2.84648	8.49e-08	9.09e-07
AC004803.1	-0.798838	7.70086	8.51e-08	9.1e-07
AC091132.2	-1.01933	4.27251	8.59e-08	9.18e-07
BX255923.1	-1.60881	2.62791	8.71e-08	9.3e-07
AP002336.2	1.14153	4.81217	8.8e-08	9.38e-07
LINC01550	-1.09461	6.78997	9.19e-08	9.79e-07
AC107419.1	3.54342	3.77425	9.26e-08	9.86e-07
AP000350.7	0.972241	5.24745	9.32e-08	9.91e-07
ABALON	1.33151	7.42352	9.44e-08	1e-06
LINC01694	2.65356	7.61737	9.47e-08	1.01e-06
AC004540.2	-1.33817	5.21952	9.57e-08	1.01e-06
AC068700.1	-1.37265	4.31806	9.64e-08	1.02e-06
AL049539.1	1.33256	4.25947	9.65e-08	1.02e-06
AC087741.1	1.03104	8.2147	9.67e-08	1.02e-06
AC093702.1	-2.12806	3.46381	9.73e-08	1.03e-06
MEIS1-AS2	-1.13909	3.62735	9.98e-08	1.05e-06
MRVI1-AS1	-1.12449	4.17806	1.01e-07	1.06e-06
FAM30A	-1.57435	8.32933	1.02e-07	1.08e-06
AC027627.1	1.74383	2.65399	1.03e-07	1.08e-06
U91328.2	-0.915768	8.21626	1.04e-07	1.09e-06
AC022639.1	4.09767	3.47716	1.04e-07	1.09e-06
AP002449.1	1.20963	4.6287	1.04e-07	1.09e-06
LINC00346	1.37731	8.67106	1.05e-07	1.1e-06
LINC01967	3.49984	3.92154	1.06e-07	1.11e-06
TEX41	1.78029	6.287	1.07e-07	1.12e-06
SENCR	-0.920506	6.08032	1.07e-07	1.12e-06
AC083843.2	0.955198	9.04323	1.08e-07	1.12e-06
AC009549.1	-1.4354	5.54629	1.1e-07	1.14e-06
AC234772.2	1.40005	5.74251	1.11e-07	1.15e-06
AL139002.1	5.85593	4.79341	1.11e-07	1.16e-06
AC105460.2	6.00937	4.49557	1.12e-07	1.16e-06
AL132642.1	-1.66317	4.61919	1.12e-07	1.17e-06
AP001528.2	-1.0403	5.93527	1.13e-07	1.17e-06
AP000866.2	-0.908032	6.81658	1.13e-07	1.17e-06
VSTM2A-OT1	-2.06971	2.13077	1.13e-07	1.17e-06
AC087071.1	-1.31103	3.32687	1.13e-07	1.17e-06
AL133260.2	1.66347	2.7859	1.13e-07	1.17e-06
AL035530.1	3.34573	2.12708	1.15e-07	1.18e-06
GFOD1-AS1	-1.65429	2.15048	1.16e-07	1.2e-06
AC011462.4	0.989431	4.69816	1.16e-07	1.2e-06
LINC01355	1.02699	8.7072	1.17e-07	1.21e-06
AL928742.1	-1.90365	6.48406	1.18e-07	1.21e-06
TMEM5-AS1	-1.06996	3.4739	1.19e-07	1.22e-06
AC067930.5	1.86054	5.94752	1.19e-07	1.22e-06
AC010542.5	1.04683	5.98675	1.21e-07	1.24e-06
AC106876.1	-1.42011	7.56693	1.22e-07	1.25e-06
LINC02042	2.94496	3.76527	1.22e-07	1.25e-06
AL049871.1	-1.0534	3.92742	1.25e-07	1.28e-06
AL133346.1	-1.03201	5.65652	1.27e-07	1.29e-06
AC016542.1	1.66699	3.92741	1.28e-07	1.3e-06
AC091729.2	1.89413	2.69148	1.29e-07	1.31e-06
AP001001.1	1.10425	4.73152	1.3e-07	1.33e-06
AP005264.1	-1.51931	3.47844	1.31e-07	1.33e-06
AC007834.1	-1.86456	2.16748	1.32e-07	1.34e-06
AL590133.1	1.24952	3.53373	1.32e-07	1.34e-06
AC012676.1	0.949247	5.85948	1.33e-07	1.35e-06
LINC02405	2.40305	4.36646	1.34e-07	1.35e-06
LINC01210	4.08706	4.04039	1.34e-07	1.35e-06
AC009262.1	3.44167	2.55878	1.35e-07	1.37e-06
GACAT2	-1.49301	4.05217	1.35e-07	1.37e-06
AL391832.2	1.44673	6.88407	1.37e-07	1.38e-06
AC025171.4	0.987825	5.50946	1.37e-07	1.39e-06
NRIR	1.68703	5.01637	1.39e-07	1.4e-06
LINC01094	1.33957	7.54497	1.39e-07	1.4e-06
AC004943.2	0.842146	8.43268	1.4e-07	1.41e-06
LINC02427	-1.19734	3.68413	1.4e-07	1.41e-06
AC011465.1	1.24535	4.96587	1.42e-07	1.42e-06
AC131097.1	2.95404	3.58249	1.44e-07	1.45e-06
AC017002.3	1.37002	4.58676	1.49e-07	1.5e-06
AC004080.2	2.70852	5.88681	1.5e-07	1.5e-06
ALMS1-IT1	0.989008	6.2337	1.52e-07	1.52e-06
LINC00501	2.06988	5.63061	1.53e-07	1.53e-06
AF001548.2	-0.928207	8.02616	1.53e-07	1.53e-06
AP000424.1	2.98303	4.11871	1.53e-07	1.53e-06
AL357033.4	-0.991259	8.70799	1.55e-07	1.54e-06
AC116049.2	4.13183	3.48698	1.55e-07	1.54e-06
AC107909.1	1.59183	2.82823	1.55e-07	1.54e-06
FNDC1-IT1	2.85459	2.494	1.58e-07	1.57e-06
AP006333.2	-1.33809	2.96496	1.58e-07	1.57e-06
AC027682.6	-1.0635	4.50198	1.59e-07	1.58e-06
AC008035.1	-0.86397	5.12606	1.59e-07	1.58e-06
AC009563.1	1.50056	2.95766	1.61e-07	1.59e-06
LINC01342	1.42499	5.80796	1.63e-07	1.61e-06
GATA3-AS1	2.88826	3.06227	1.68e-07	1.66e-06
HULC	4.44021	5.15504	1.71e-07	1.69e-06
AL353807.2	1.56308	2.85924	1.71e-07	1.69e-06
AC124067.3	3.09808	3.2612	1.73e-07	1.71e-06
AC008443.3	3.34042	4.36258	1.75e-07	1.73e-06
AL390729.1	1.74249	6.00345	1.77e-07	1.74e-06
AL391988.1	1.28398	7.69532	1.77e-07	1.74e-06
AL158166.1	1.52646	5.25277	1.78e-07	1.75e-06
ZFPM2-AS1	2.22377	6.87633	1.79e-07	1.76e-06
AC006213.2	-1.06671	5.15783	1.79e-07	1.76e-06
AC079949.2	2.09717	7.72122	1.81e-07	1.77e-06
AC005046.1	1.1457	6.0992	1.81e-07	1.77e-06
AC010343.3	3.72927	4.51136	1.83e-07	1.79e-06
AP000695.2	1.54876	6.34481	1.85e-07	1.8e-06
AL109811.1	0.988619	4.79262	1.86e-07	1.82e-06
ARAP1-AS2	0.954665	5.5604	1.9e-07	1.85e-06
ZNF790-AS1	-1.07065	5.891	1.9e-07	1.85e-06
AC108112.1	2.81781	3.08923	1.92e-07	1.87e-06
AC092801.1	1.59155	3.22167	1.94e-07	1.89e-06
AC106782.6	0.986551	5.37602	1.98e-07	1.92e-06
AC137932.3	0.787473	6.72062	1.99e-07	1.93e-06
BX470102.1	1.38602	6.92889	2e-07	1.93e-06
AL365356.1	1.02912	4.16463	2e-07	1.94e-06
AC004656.1	-0.813586	11.081	2.01e-07	1.95e-06
AC022762.2	1.19564	5.9422	2.02e-07	1.95e-06
SLC5A4-AS1	2.3984	5.21869	2.02e-07	1.95e-06
LINC00920	1.51601	7.60423	2.03e-07	1.96e-06
TBX5-AS1	-2.17462	4.55868	2.04e-07	1.96e-06
AC084346.2	2.09549	3	2.05e-07	1.97e-06
ALDH1L1-AS2	-1.77254	3.23374	2.08e-07	2e-06
AL031716.1	1.06174	4.88676	2.19e-07	2.1e-06
FOXN3-AS1	-0.795012	7.38272	2.2e-07	2.11e-06
AL355987.4	1.04416	6.91162	2.2e-07	2.11e-06
AC012213.3	1.09735	4.37037	2.21e-07	2.12e-06
AC037198.3	-1.32891	5.16974	2.23e-07	2.14e-06
AC087273.2	3.16204	3.81257	2.26e-07	2.16e-06
AP002907.1	0.965937	6.28087	2.28e-07	2.18e-06
AP005432.1	1.12275	4.69375	2.29e-07	2.18e-06
AL445426.1	-1.55036	3.68717	2.3e-07	2.19e-06
UCA1	3.06764	11.0405	2.39e-07	2.27e-06
AP002360.3	1.61571	2.89019	2.39e-07	2.27e-06
AC099568.2	1.19602	5.14991	2.41e-07	2.29e-06
AC013403.2	-0.852416	4.99208	2.42e-07	2.3e-06
BCAR4	5.3418	5.922	2.44e-07	2.32e-06
AC069208.1	-1.14845	4.69691	2.45e-07	2.32e-06
AC010280.2	-1.44975	2.88687	2.49e-07	2.36e-06
AC087627.1	1.854	2.72951	2.52e-07	2.39e-06
AC105383.1	-1.56433	3.01311	2.6e-07	2.46e-06
AC020978.3	1.51898	2.64172	2.6e-07	2.46e-06
ERVMER61-1	5.66414	4.31972	2.74e-07	2.59e-06
AC117386.2	2.60961	4.67772	2.75e-07	2.6e-06
LINC02006	-1.56128	4.17792	2.76e-07	2.6e-06
AC004080.1	3.60381	3.27037	2.77e-07	2.61e-06
HNF1A-AS1	1.45136	10.9707	2.8e-07	2.64e-06
AC024075.1	-0.719397	7.05046	2.83e-07	2.66e-06
AP000347.2	0.841353	5.37717	2.87e-07	2.69e-06
AC091053.2	1.22234	3.65121	2.87e-07	2.69e-06
AL353693.1	2.88017	3.84171	2.88e-07	2.7e-06
AP000845.1	1.0086	4.7292	2.88e-07	2.7e-06
AC083806.2	0.966938	4.87653	2.89e-07	2.7e-06
AC009095.1	0.827741	5.73904	2.92e-07	2.73e-06
LINC02418	4.1656	7.36092	2.93e-07	2.74e-06
AC004520.1	0.884608	6.03038	2.95e-07	2.75e-06
LINC02389	1.99452	3.90668	2.95e-07	2.75e-06
LINC01194	5.43062	5.06253	2.96e-07	2.75e-06
AL136115.1	1.11764	4.66843	2.98e-07	2.77e-06
AL356740.3	2.41935	5.46172	2.98e-07	2.78e-06
AL121578.3	3.65074	3.1649	3.04e-07	2.82e-06
AJ011932.1	-1.46691	3.27206	3.05e-07	2.83e-06
AC104809.2	3.29872	6.08245	3.08e-07	2.85e-06
LINC01522	3.72884	4.91305	3.1e-07	2.87e-06
AC106799.2	5.4838	3.16455	3.11e-07	2.87e-06
AC005828.5	-1.62365	2.16998	3.11e-07	2.88e-06
LURAP1L-AS1	1.62148	3.91178	3.12e-07	2.88e-06
AC018413.1	-0.843806	6.09222	3.12e-07	2.88e-06
AC245100.6	3.55492	5.86825	3.15e-07	2.9e-06
SNHG12	0.757512	9.85575	3.19e-07	2.93e-06
AC022973.3	1.35782	4.20383	3.21e-07	2.95e-06
AP003351.1	2.73678	3.0003	3.21e-07	2.95e-06
AC091987.1	4.92578	3.01059	3.28e-07	3.01e-06
LENG8-AS1	0.708784	8.09948	3.28e-07	3.01e-06
AC010099.4	3.5877	2.53895	3.3e-07	3.03e-06
AC104051.2	-1.61391	3.23076	3.31e-07	3.03e-06
AP001372.1	1.50163	3.87395	3.31e-07	3.03e-06
LINC01730	1.39513	5.26345	3.32e-07	3.03e-06
AC011933.2	1.00841	5.20873	3.32e-07	3.03e-06
AL138962.1	2.9754	2.88779	3.34e-07	3.05e-06
LINC00106	1.05048	6.34117	3.35e-07	3.05e-06
AC026368.1	1.68394	5.7112	3.37e-07	3.07e-06
AP001058.1	-1.73289	2.27055	3.38e-07	3.08e-06
ST8SIA6-AS1	4.21983	7.03822	3.4e-07	3.09e-06
AC128689.1	3.5074	4.51061	3.46e-07	3.15e-06
LINC02492	4.48347	3.45683	3.46e-07	3.15e-06
AL121989.1	1.48938	4.10954	3.47e-07	3.15e-06
AL121839.2	1.14611	9.24192	3.48e-07	3.16e-06
AC026471.2	-0.958732	4.00132	3.49e-07	3.16e-06
MIR3945HG	1.66925	5.45943	3.5e-07	3.17e-06
AC093515.1	4.01868	2.69453	3.51e-07	3.17e-06
AC080038.1	-1.02092	4.64439	3.56e-07	3.22e-06
AC007785.3	1.4603	3.19481	3.57e-07	3.22e-06
AL583810.1	1.30165	5.2857	3.57e-07	3.22e-06
AC119150.1	3.13331	3.22221	3.6e-07	3.24e-06
LINC01018	-1.86415	6.25175	3.61e-07	3.25e-06
AC099520.1	2.78564	3.10915	3.7e-07	3.33e-06
AC068025.1	1.5364	3.69007	3.7e-07	3.33e-06
AC007639.1	1.40727	4.72615	3.79e-07	3.41e-06
AC084083.1	1.20819	4.65185	3.8e-07	3.41e-06
AC136475.1	-0.895721	5.61566	3.81e-07	3.41e-06
AL365277.1	0.738124	7.70223	3.85e-07	3.45e-06
AP001995.2	1.92054	2.69192	3.87e-07	3.46e-06
AL137802.2	1.62811	4.75791	3.87e-07	3.46e-06
AC009093.2	1.06263	5.66493	3.92e-07	3.5e-06
SCARNA15	0.953753	5.167	3.94e-07	3.52e-06
LINC00570	-1.48853	4.31739	3.95e-07	3.52e-06
AC090587.1	-0.913913	5.04708	3.99e-07	3.55e-06
AC010998.1	3.56892	2.88699	3.99e-07	3.56e-06
AC022784.3	1.85056	5.87753	4e-07	3.56e-06
AC078993.1	-1.78328	5.73536	4.05e-07	3.6e-06
AC000124.1	-1.77404	2.40481	4.08e-07	3.62e-06
AL034349.1	1.6632	3.21486	4.11e-07	3.65e-06
AC022211.3	1.09441	5.68229	4.13e-07	3.67e-06
AC129510.1	0.951705	5.14704	4.14e-07	3.67e-06
AC126763.1	2.80056	3.26783	4.16e-07	3.69e-06
LINC01594	2.62671	4.51306	4.19e-07	3.71e-06
AC025423.1	1.46029	3.87309	4.19e-07	3.71e-06
IGBP1-AS1	0.999047	3.96449	4.22e-07	3.73e-06
KCCAT198	3.53595	2.8711	4.22e-07	3.73e-06
PCAT14	4.37227	6.33282	4.32e-07	3.81e-06
AC016949.1	0.86823	6.81815	4.36e-07	3.84e-06
AC107958.3	3.16264	2.29057	4.39e-07	3.87e-06
AC048344.4	1.13392	4.62539	4.51e-07	3.97e-06
LINC02340	1.98245	5.08916	4.56e-07	4.01e-06
AC106820.3	1.10549	4.52437	4.6e-07	4.04e-06
CYTOR	0.970079	10.0324	4.6e-07	4.04e-06
AC125257.1	1.13581	10.5481	4.72e-07	4.14e-06
AC009065.1	1.98025	2.42694	4.78e-07	4.18e-06
AC103760.1	1.23908	6.7562	4.84e-07	4.23e-06
LINC02100	1.45967	3.8891	4.85e-07	4.24e-06
CELSR3-AS1	0.94467	4.49	4.86e-07	4.24e-06
AC009229.2	-1.59044	2.37695	5.05e-07	4.41e-06
AC006449.3	1.44894	3.90371	5.11e-07	4.45e-06
LINC02195	1.95804	4.79929	5.13e-07	4.46e-06
AC018904.1	0.8261	6.64908	5.13e-07	4.47e-06
AF124730.1	2.53279	3.72652	5.17e-07	4.49e-06
AC116914.1	1.56926	3.50266	5.19e-07	4.51e-06
AC004076.2	0.880989	6.46949	5.2e-07	4.51e-06
AC005674.1	-1.38825	2.90615	5.23e-07	4.53e-06
AC005021.1	1.67964	3.53736	5.25e-07	4.54e-06
LINC02269	-2.01435	3.21566	5.25e-07	4.54e-06
LINC02461	3.90506	2.99901	5.28e-07	4.57e-06
AC024060.1	0.790532	6.93773	5.47e-07	4.73e-06
FBXL19-AS1	0.819077	8.33961	5.49e-07	4.73e-06
TBX2-AS1	-0.955652	5.91796	5.49e-07	4.73e-06
AC008760.2	1.79043	7.82693	5.53e-07	4.77e-06
POU6F2-AS2	4.50028	4.21865	5.54e-07	4.77e-06
AC211476.2	0.988939	4.45362	5.62e-07	4.84e-06
AL355483.3	2.34455	2.6544	5.64e-07	4.84e-06
AC011747.1	3.26513	3.06814	5.64e-07	4.84e-06
AL445685.1	1.4653	2.72861	5.65e-07	4.85e-06
LINC01176	0.928816	6.1585	5.66e-07	4.85e-06
AC060780.1	1.1157	8.82822	5.76e-07	4.94e-06
AL365181.2	1.85702	8.72187	5.97e-07	5.11e-06
AC012170.2	0.981714	5.29677	6.03e-07	5.16e-06
AC141930.1	3.64186	3.05834	6.06e-07	5.18e-06
LINC01482	-1.07852	4.31816	6.14e-07	5.24e-06
AC104462.2	2.82033	2.02998	6.23e-07	5.31e-06
HOXB-AS1	-0.78135	6.68218	6.28e-07	5.35e-06
AL031717.1	0.857345	5.61241	6.37e-07	5.43e-06
LINC01338	2.53885	2.39604	6.38e-07	5.43e-06
C5orf66	-0.72034	7.34124	6.48e-07	5.51e-06
AC068389.1	2.04201	2.78452	6.53e-07	5.55e-06
C21orf62-AS1	-0.873402	5.79517	6.56e-07	5.56e-06
AC117465.1	2.47629	2.66716	6.6e-07	5.59e-06
AC122710.3	2.40627	2.47138	6.64e-07	5.62e-06
THAP9-AS1	0.780091	11.0584	6.65e-07	5.62e-06
AC120036.5	-1.24755	5.23109	6.67e-07	5.64e-06
CADM3-AS1	-1.51974	5.73139	6.83e-07	5.77e-06
AL450322.1	-1.60256	2.7652	6.83e-07	5.77e-06
AL354919.2	1.79618	2.96915	6.86e-07	5.79e-06
AC010536.1	1.01684	5.71234	6.95e-07	5.86e-06
AC005381.1	3.56102	5.35824	6.98e-07	5.88e-06
AL031665.1	2.54173	3.91506	7.2e-07	6.05e-06
STPG3-AS1	1.56814	4.3337	7.3e-07	6.13e-06
CD81-AS1	-0.980057	4.03273	7.36e-07	6.18e-06
AC078860.1	2.74063	3.44192	7.53e-07	6.32e-06
HM13-IT1	0.796687	6.39318	7.57e-07	6.35e-06
AC022075.3	3.09918	2.57055	7.67e-07	6.42e-06
LINC01558	1.68315	6.63561	7.69e-07	6.43e-06
AL136172.1	1.31935	3.2046	7.69e-07	6.43e-06
AC012499.1	3.61303	3.17364	7.71e-07	6.44e-06
LINC01087	3.33062	4.5735	7.73e-07	6.45e-06
LINC00862	1.52359	3.99806	7.75e-07	6.46e-06
AC073352.1	1.47585	2.93793	7.84e-07	6.53e-06
AC106028.3	0.787554	6.05608	7.92e-07	6.59e-06
AC046143.1	0.834598	6.17519	7.96e-07	6.61e-06
AC073349.1	-1.47229	3.35423	8e-07	6.65e-06
LMO7-AS1	1.37053	5.44968	8.08e-07	6.7e-06
Z97989.1	-0.746828	6.23543	8.2e-07	6.8e-06
AC008764.2	-0.765846	6.20718	8.23e-07	6.82e-06
LINC01611	4.04644	3.70277	8.26e-07	6.84e-06
AL357060.1	2.41397	4.24413	8.29e-07	6.86e-06
AL162413.1	3.35518	5.45805	8.33e-07	6.88e-06
LINC01721	3.64582	2.06514	8.43e-07	6.97e-06
LINC01108	3.29353	4.54609	8.53e-07	7.04e-06
AL592301.1	1.26173	4.61336	8.54e-07	7.04e-06
IQCJ-SCHIP1-AS1	-1.54277	2.32212	8.55e-07	7.04e-06
AGAP1-IT1	-1.14187	5.34293	8.61e-07	7.09e-06
HDAC2-AS2	0.861153	6.01933	8.61e-07	7.09e-06
AL008723.3	1.88594	3.64954	8.66e-07	7.12e-06
AL512770.1	0.696884	6.49392	8.7e-07	7.15e-06
AC006252.1	1.03638	4.77578	8.76e-07	7.19e-06
AC106028.4	1.09423	4.11222	8.76e-07	7.19e-06
AC026250.1	1.20342	5.73881	8.89e-07	7.29e-06
AC090739.1	0.872259	5.79306	8.99e-07	7.37e-06
AC124854.1	-1.66812	2.36584	9.07e-07	7.42e-06
LUCAT1	1.68609	6.41961	9.08e-07	7.43e-06
AC069222.1	1.24155	4.12322	9.22e-07	7.54e-06
AC021683.1	-1.50803	5.09257	9.32e-07	7.61e-06
LINC02254	3.10153	4.89245	9.34e-07	7.62e-06
HOXC13-AS	3.9807	4.65393	9.35e-07	7.62e-06
VCAN-AS1	2.02672	3.01089	9.41e-07	7.67e-06
AC103691.1	1.42257	6.85978	9.44e-07	7.68e-06
AL691447.2	-1.03349	5.41279	9.49e-07	7.72e-06
AC087857.1	3.95519	3.41914	9.54e-07	7.75e-06
AC079160.1	3.57563	4.58017	9.55e-07	7.75e-06
LINC01285	1.58854	4.49235	9.65e-07	7.83e-06
AP001995.1	1.85174	2.80615	9.65e-07	7.83e-06
AC096711.2	-1.6134	2.23727	9.74e-07	7.89e-06
AL162727.1	1.76915	4.11461	9.81e-07	7.95e-06
AL023581.2	-1.18557	3.49692	9.83e-07	7.95e-06
AP001429.1	0.991949	4.08575	1.01e-06	8.17e-06
SNHG15	0.76224	10.4234	1.01e-06	8.19e-06
MNX1-AS2	1.23714	4.82357	1.02e-06	8.19e-06
AC015917.2	-1.20389	3.3493	1.02e-06	8.23e-06
LINC00884	1.11695	7.58406	1.03e-06	8.29e-06
AC068134.2	3.65278	2.82251	1.04e-06	8.34e-06
LINC01910	2.03114	4.39811	1.04e-06	8.35e-06
AC007497.1	1.49891	3.46984	1.04e-06	8.37e-06
AC100830.1	-1.07899	5.29626	1.04e-06	8.37e-06
AC009065.5	1.35251	8.7811	1.05e-06	8.43e-06
AC109439.2	6.31286	3.77743	1.06e-06	8.49e-06
LINC00973	5.43993	5.00175	1.07e-06	8.54e-06
LINC01123	1.02417	7.71043	1.07e-06	8.59e-06
TSPEAR-AS1	1.8033	7.16805	1.08e-06	8.64e-06
SUCLG2-AS1	-0.768077	6.47429	1.09e-06	8.7e-06
LINC00184	2.0213	3.76856	1.09e-06	8.7e-06
AC139100.1	-1.07159	4.31198	1.09e-06	8.73e-06
LINC01106	0.989555	7.76777	1.11e-06	8.82e-06
AC090912.2	1.77304	4.89938	1.11e-06	8.86e-06
LINC01639	4.93015	3.0583	1.11e-06	8.87e-06
AL391832.1	2.08979	3.1798	1.13e-06	9.03e-06
TMPO-AS1	0.831635	8.56775	1.14e-06	9.1e-06
AL031714.1	0.772184	8.07686	1.15e-06	9.13e-06
LINC00174	0.835311	9.89859	1.15e-06	9.15e-06
AC016705.1	2.83019	2.78724	1.16e-06	9.18e-06
AF213884.3	-0.931186	3.76431	1.16e-06	9.23e-06
LINC01980	4.41457	6.11025	1.18e-06	9.34e-06
AL133215.1	1.40182	4.31644	1.18e-06	9.34e-06
AC113143.1	1.32903	4.66583	1.19e-06	9.38e-06
AC027801.5	1.49276	3.05194	1.19e-06	9.4e-06
AC233976.1	-1.65368	3.03565	1.19e-06	9.4e-06
LINC01229	-1.19419	3.42053	1.19e-06	9.43e-06
AC112693.1	-1.71525	1.9519	1.2e-06	9.47e-06
SLC25A21-AS1	-1.08361	6.07478	1.21e-06	9.52e-06
AC002310.2	1.44639	3.579	1.21e-06	9.52e-06
AC046143.2	0.973019	3.80601	1.23e-06	9.67e-06
AC108134.3	1.36973	6.91949	1.24e-06	9.77e-06
AC009102.2	-1.64175	4.39852	1.26e-06	9.88e-06
LINC00894	0.806489	7.4898	1.26e-06	9.89e-06
AC026310.2	2.51456	3.30168	1.27e-06	9.95e-06
SMILR	-1.99354	3.54777	1.28e-06	1.01e-05
LINC01797	-1.51204	3.23345	1.29e-06	1.01e-05
AC106881.1	-0.93994	5.01002	1.3e-06	1.02e-05
ANO1-AS2	2.07224	3.93374	1.31e-06	1.03e-05
AP001363.1	-0.972572	3.63666	1.32e-06	1.03e-05
AC008014.1	-0.702223	6.63728	1.36e-06	1.06e-05
LINC01748	2.28859	6.4031	1.36e-06	1.06e-05
AC120498.4	2.53508	4.46542	1.36e-06	1.06e-05
LINC01297	3.91268	3.44764	1.37e-06	1.07e-05
AC020612.3	1.09056	3.93581	1.37e-06	1.07e-05
AC011498.3	1.30455	3.08022	1.37e-06	1.07e-05
ABCA9-AS1	2.24601	4.52822	1.37e-06	1.07e-05
AC008556.1	-1.20659	6.54651	1.4e-06	1.09e-05
AC009055.2	5.19864	4.5239	1.42e-06	1.1e-05
AL118508.1	-1.39964	3.63885	1.42e-06	1.1e-05
AC103949.1	-2.04423	2.09507	1.44e-06	1.12e-05
AL136987.1	1.6237	5.5675	1.44e-06	1.12e-05
AC004148.2	0.821539	7.36755	1.47e-06	1.14e-05
LINC00561	-1.73842	2.59069	1.47e-06	1.14e-05
AL731897.1	4.88456	2.98559	1.48e-06	1.15e-05
AL355916.1	1.26877	5.1378	1.5e-06	1.16e-05
LINC00870	1.55668	4.89052	1.5e-06	1.16e-05
ZBTB46-AS1	3.45847	4.50335	1.52e-06	1.18e-05
CASC8	1.68051	7.44293	1.52e-06	1.18e-05
AC007546.1	1.04698	3.97556	1.55e-06	1.2e-05
AL591178.1	1.82614	4.14308	1.56e-06	1.2e-05
AC006019.2	-1.88271	2.49339	1.58e-06	1.22e-05
AC023825.2	1.24875	4.22328	1.59e-06	1.22e-05
AC020559.1	1.38284	3.57477	1.59e-06	1.22e-05
AC097717.1	1.33916	4.25551	1.61e-06	1.23e-05
AL008721.1	2.65778	2.6275	1.62e-06	1.25e-05
AC091808.1	2.48829	2.10845	1.63e-06	1.25e-05
Z82243.1	0.907525	5.40421	1.64e-06	1.26e-05
AC023302.1	1.30109	3.48777	1.64e-06	1.26e-05
AC013731.1	1.3109	4.80206	1.65e-06	1.26e-05
AC104365.1	2.22279	3.99961	1.66e-06	1.26e-05
AC005089.1	1.83884	6.54331	1.66e-06	1.27e-05
AC012313.8	1.06193	5.8032	1.68e-06	1.28e-05
AL445307.1	-1.37805	2.34339	1.68e-06	1.28e-05
AC105219.4	1.20114	6.21438	1.7e-06	1.29e-05
ASAP1-IT2	0.943236	5.55855	1.71e-06	1.3e-05
AC064799.2	-1.40887	2.53752	1.71e-06	1.3e-05
AL354928.1	1.45936	3.60076	1.72e-06	1.3e-05
AC048341.2	0.725566	7.73677	1.76e-06	1.34e-05
AC011700.1	2.69456	4.62591	1.78e-06	1.35e-05
AC112721.2	1.87361	3.74332	1.81e-06	1.38e-05
AC007389.1	-1.00106	4.10216	1.82e-06	1.38e-05
AC024267.3	0.863838	5.60087	1.82e-06	1.38e-05
AL109761.1	-1.27654	3.15436	1.83e-06	1.38e-05
LINC02126	1.94616	3.32638	1.84e-06	1.39e-05
AL136982.1	-1.116	3.68622	1.86e-06	1.4e-05
AC008474.1	1.59066	2.70622	1.88e-06	1.42e-05
AC087623.1	-1.56444	2.90891	1.88e-06	1.42e-05
AC108673.2	0.973265	4.65479	1.88e-06	1.42e-05
LINC01257	4.98143	4.46252	1.89e-06	1.42e-05
AL807757.2	1.06415	4.93934	1.9e-06	1.42e-05
AP005057.1	4.61654	2.88594	1.91e-06	1.43e-05
AC079296.1	-1.52583	3.24808	1.95e-06	1.46e-05
LINC01783	-1.4887	4.14867	1.95e-06	1.46e-05
AL161668.3	-1.46607	3.02375	1.95e-06	1.46e-05
AP001160.1	0.722468	5.21918	1.96e-06	1.47e-05
MYOSLID	2.31159	5.81722	1.97e-06	1.48e-05
SATB2-AS1	1.7556	5.13098	1.99e-06	1.49e-05
AC092301.1	0.82095	5.14461	1.99e-06	1.49e-05
LINC01206	-1.71149	4.30687	2e-06	1.49e-05
AC022031.2	4.58562	4.01344	2.03e-06	1.52e-05
OVAAL	5.77326	5.25346	2.05e-06	1.53e-05
AC084125.4	1.11717	4.35016	2.05e-06	1.53e-05
AL391152.1	2.27893	4.07832	2.05e-06	1.53e-05
AC066613.1	0.954648	5.55983	2.07e-06	1.54e-05
AC002511.2	-1.35888	3.53848	2.08e-06	1.55e-05
RNASEH2B-AS1	0.838505	5.70134	2.09e-06	1.56e-05
AC005479.3	1.30238	3.37172	2.09e-06	1.56e-05
BX323046.1	-1.18788	2.87063	2.13e-06	1.58e-05
AC007533.1	0.987361	4.93717	2.19e-06	1.63e-05
AL357033.2	2.59793	4.17485	2.21e-06	1.64e-05
LINC01013	-1.06203	4.64056	2.21e-06	1.64e-05
AL139349.1	1.18795	4.94834	2.23e-06	1.65e-05
AL109615.2	1.90202	2.71107	2.27e-06	1.68e-05
AC105389.3	-2.35616	1.90578	2.3e-06	1.7e-05
AL513542.1	-1.30263	3.07147	2.3e-06	1.7e-05
FAM212B-AS1	-1.21132	2.96883	2.32e-06	1.71e-05
MNX1-AS1	1.28237	7.60399	2.36e-06	1.74e-05
LINC02119	4.82087	4.96839	2.38e-06	1.75e-05
LINC02109	2.62109	3.97515	2.38e-06	1.75e-05
AC244093.3	1.28984	3.45011	2.39e-06	1.76e-05
AL118511.2	2.7314	2.78513	2.39e-06	1.76e-05
AL139147.1	1.47497	3.82787	2.41e-06	1.77e-05
AC021739.4	1.21519	3.61069	2.41e-06	1.77e-05
PROX1-AS1	2.2085	6.39401	2.41e-06	1.77e-05
AC139720.1	2.08861	4.51697	2.42e-06	1.77e-05
AC244100.3	2.16471	4.06778	2.43e-06	1.78e-05
AC020915.3	0.893104	5.70091	2.43e-06	1.78e-05
AC106772.1	2.08741	4.08715	2.47e-06	1.81e-05
AL009178.2	1.22066	6.34778	2.49e-06	1.82e-05
AC112484.4	2.04629	6.19408	2.5e-06	1.82e-05
ZDHHC20-IT1	1.00632	4.39389	2.53e-06	1.84e-05
CASC15	1.05064	8.11723	2.55e-06	1.86e-05
AC008750.7	1.84648	2.87307	2.56e-06	1.87e-05
OPA1-AS1	1.05032	3.57181	2.56e-06	1.87e-05
AL121992.1	1.04533	4.40532	2.57e-06	1.87e-05
AC000061.1	3.45643	4.97522	2.58e-06	1.88e-05
AC073324.2	2.74115	3.27769	2.62e-06	1.9e-05
LINC01695	-1.2066	3.49704	2.64e-06	1.92e-05
AC011306.1	-1.31115	3.63981	2.64e-06	1.92e-05
LIVAR	-1.28593	2.95207	2.65e-06	1.92e-05
LINC02206	-1.32942	2.31872	2.67e-06	1.93e-05
LINC02204	1.81651	3.78138	2.68e-06	1.94e-05
AC020658.4	1.54795	3.60712	2.7e-06	1.95e-05
LINC00392	6.4192	7.5164	2.71e-06	1.96e-05
AL157756.1	-0.853932	3.87648	2.72e-06	1.97e-05
AC055855.2	0.889428	4.2209	2.74e-06	1.98e-05
AL162412.1	-1.40154	2.39806	2.75e-06	1.98e-05
AP001094.3	-1.70727	2.51681	2.76e-06	1.99e-05
AL138930.1	-1.75179	5.40046	2.78e-06	2e-05
SHANK2-AS1	1.42881	4.53406	2.78e-06	2e-05
FSIP2-AS1	1.70851	3.85305	2.78e-06	2e-05
AC009005.1	1.30141	7.44368	2.79e-06	2.01e-05
TTC3-AS1	1.08066	3.77451	2.84e-06	2.04e-05
AC107308.1	2.65366	3.06361	2.85e-06	2.05e-05
N4BP2L2-IT2	0.770248	7.87149	2.86e-06	2.05e-05
AC120053.1	0.766345	6.84466	2.86e-06	2.05e-05
AP002518.2	-1.62977	2.43177	2.88e-06	2.07e-05
AC138150.2	1.31712	6.18069	2.89e-06	2.07e-05
AC007529.1	2.56283	3.14205	2.9e-06	2.08e-05
AL354726.1	1.24129	3.18519	2.91e-06	2.08e-05
AC027575.2	-0.702424	6.933	2.92e-06	2.08e-05
AC130456.3	1.2657	6.90388	2.94e-06	2.1e-05
U62317.3	0.814065	7.75776	2.98e-06	2.12e-05
LINC02331	3.09385	3.61497	2.98e-06	2.13e-05
PDCD4-AS1	-0.699495	7.11138	2.99e-06	2.13e-05
AC021678.2	-1.536	2.61803	3.01e-06	2.15e-05
AL080317.1	0.76547	6.81013	3.03e-06	2.16e-05
AC073288.2	1.51884	3.44996	3.08e-06	2.19e-05
AC008056.1	-1.79939	2.21542	3.08e-06	2.19e-05
LINC01781	-1.53393	5.69178	3.09e-06	2.2e-05
AC011603.2	1.00143	4.39865	3.11e-06	2.2e-05
AL355802.1	0.914833	6.55972	3.11e-06	2.2e-05
AC008543.3	1.05695	3.97421	3.11e-06	2.2e-05
SLX1A-SULT1A3	1.00438	4.65464	3.14e-06	2.23e-05
AC026333.4	1.28316	4.04405	3.16e-06	2.24e-05
AC007272.1	1.22253	5.12951	3.17e-06	2.24e-05
AC012494.1	2.99842	2.59793	3.19e-06	2.25e-05
PTOV1-AS2	0.712139	7.67183	3.21e-06	2.27e-05
NOVA1-AS1	3.77111	4.6717	3.24e-06	2.28e-05
LINC01807	4.34441	3.94308	3.24e-06	2.29e-05
LINC01232	0.903086	9.66127	3.25e-06	2.29e-05
AL390783.1	-1.46009	3.93433	3.25e-06	2.29e-05
PSORS1C3	1.70396	7.00365	3.3e-06	2.32e-05
AC019129.2	1.88082	2.32421	3.32e-06	2.33e-05
AP000911.3	-1.2349	2.83432	3.32e-06	2.33e-05
LINC02526	5.52241	4.94744	3.33e-06	2.34e-05
LINC02320	2.1131	3.88072	3.36e-06	2.36e-05
RAET1E-AS1	-1.45664	2.58	3.37e-06	2.36e-05
AL121895.1	1.16333	6.12606	3.38e-06	2.37e-05
AC002451.1	-1.07339	4.73846	3.4e-06	2.38e-05
AL359881.1	1.92907	3.60194	3.43e-06	2.4e-05
DM1-AS	-0.704286	6.28325	3.44e-06	2.41e-05
AC020661.3	1.09459	3.61191	3.44e-06	2.41e-05
AL445490.1	1.35719	4.74059	3.45e-06	2.41e-05
AL365277.2	0.966344	4.58722	3.46e-06	2.41e-05
AC096759.2	3.87381	3.37111	3.47e-06	2.42e-05
AC017002.2	2.28037	2.40752	3.51e-06	2.45e-05
AL137186.1	1.71895	2.78198	3.52e-06	2.46e-05
LINC00449	1.00735	4.65186	3.54e-06	2.47e-05
AL021368.2	-0.72116	6.65986	3.55e-06	2.47e-05
FP671120.4	-1.21304	10.7821	3.56e-06	2.47e-05
AL035252.2	2.88987	3.8088	3.56e-06	2.47e-05
AC007159.1	3.92385	3.48054	3.63e-06	2.52e-05
AP000786.1	1.37392	5.25125	3.65e-06	2.53e-05
AC022364.1	-0.738184	7.6505	3.66e-06	2.54e-05
AC011479.2	1.10247	3.75868	3.67e-06	2.54e-05
AL591468.1	2.13293	3.64018	3.67e-06	2.54e-05
AC013391.2	1.69162	2.3566	3.7e-06	2.56e-05
AC017083.2	0.958143	4.55895	3.74e-06	2.59e-05
AC068533.3	0.946936	4.56015	3.76e-06	2.6e-05
LINC02241	4.46744	4.97175	3.77e-06	2.61e-05
LINC01249	4.10042	3.50491	3.79e-06	2.62e-05
AC019117.1	2.15162	6.69717	3.93e-06	2.71e-05
FGF10-AS1	-1.45793	3.42064	3.95e-06	2.73e-05
LINC00898	3.13583	3.23774	3.97e-06	2.74e-05
LINC01297	3.14098	3.74207	4.01e-06	2.76e-05
AL133367.1	0.853679	7.35313	4.01e-06	2.76e-05
AL356270.1	-1.50181	2.99597	4.03e-06	2.77e-05
LINC00567	2.38677	4.09439	4.03e-06	2.77e-05
LINC02293	3.92159	3.04242	4.05e-06	2.78e-05
AC009652.2	1.57614	2.97712	4.06e-06	2.79e-05
AL021707.6	0.814095	6.25903	4.12e-06	2.82e-05
AC090164.3	1.87183	3.25283	4.12e-06	2.82e-05
AF015262.1	2.2388	2.22078	4.13e-06	2.83e-05
AC079328.2	-0.920835	7.20337	4.25e-06	2.91e-05
AC092611.1	1.11949	4.20058	4.25e-06	2.91e-05
AP001542.3	-0.750977	6.17676	4.3e-06	2.94e-05
LINC01468	4.1805	5.145	4.31e-06	2.94e-05
AL133297.2	-1.11737	3.69249	4.34e-06	2.96e-05
AC025576.2	1.41514	2.80622	4.35e-06	2.97e-05
LINC00601	3.89485	2.53413	4.39e-06	2.99e-05
AC009704.2	1.08711	4.14505	4.5e-06	3.06e-05
AF235103.1	1.34973	2.72353	4.5e-06	3.06e-05
AC034223.2	4.05759	2.55721	4.51e-06	3.07e-05
AC005522.2	1.36698	3.43233	4.51e-06	3.07e-05
AC026471.3	1.5977	5.27396	4.54e-06	3.08e-05
AC011298.1	2.73	6.38473	4.55e-06	3.09e-05
AL034346.1	-1.297	5.07055	4.57e-06	3.1e-05
GAS8-AS1	1.18407	3.98382	4.59e-06	3.11e-05
AC097641.3	0.788716	4.73189	4.63e-06	3.14e-05
AP003181.1	3.3084	3.31819	4.64e-06	3.14e-05
AC004477.1	0.885214	5.33401	4.67e-06	3.16e-05
AC025034.1	0.907902	5.74101	4.69e-06	3.17e-05
AC079848.1	-0.880631	4.39393	4.72e-06	3.19e-05
AL121821.1	-1.24747	3.03719	4.75e-06	3.2e-05
PSPC1-AS2	0.854369	4.65707	4.75e-06	3.2e-05
AC104809.1	2.81306	2.69352	4.76e-06	3.21e-05
AC011477.4	-1.03551	2.95135	4.82e-06	3.25e-05
AC011825.2	0.910048	3.93645	4.9e-06	3.3e-05
AL023755.1	2.18384	3.98191	4.93e-06	3.31e-05
AC091588.1	1.36711	4.30995	4.95e-06	3.32e-05
AC008105.1	0.903781	5.95511	4.97e-06	3.34e-05
BDNF-AS	-0.700758	6.7673	5.01e-06	3.36e-05
AC125494.1	0.985183	4.31449	5.05e-06	3.38e-05
AC126768.1	-1.86964	1.98373	5.08e-06	3.41e-05
AC090709.1	3.08486	4.44034	5.09e-06	3.41e-05
AP003467.1	1.31123	2.99915	5.1e-06	3.41e-05
AL035045.1	2.1745	2.9532	5.2e-06	3.47e-05
AL032819.1	1.57247	2.63654	5.22e-06	3.48e-05
EHD4-AS1	-0.865793	3.67443	5.24e-06	3.5e-05
NR2F2-AS1	-0.938738	6.96793	5.3e-06	3.53e-05
AC008083.1	2.10051	3.93165	5.33e-06	3.55e-05
AC004551.1	1.27927	3.43632	5.35e-06	3.56e-05
SOCS2-AS1	-0.778203	7.13636	5.37e-06	3.57e-05
AC026774.1	-2.00475	2.0601	5.49e-06	3.65e-05
H19	2.45231	13.0945	5.54e-06	3.68e-05
LINC01132	0.929782	5.89974	5.59e-06	3.71e-05
AC020661.4	1.08052	4.15049	5.6e-06	3.71e-05
AC007038.1	0.780437	6.31881	5.6e-06	3.71e-05
AC026780.2	-1.78368	1.9928	5.62e-06	3.72e-05
AL161729.4	1.50192	4.0532	5.64e-06	3.74e-05
AL390066.1	1.05965	6.72293	5.65e-06	3.74e-05
LINC01593	2.5599	3.34379	5.73e-06	3.79e-05
AC120042.2	2.36941	2.33952	5.74e-06	3.79e-05
AC034229.1	2.31776	2.34917	5.77e-06	3.81e-05
BACH1-IT2	0.787067	4.55579	5.82e-06	3.84e-05
AC116348.1	1.61964	3.73094	5.88e-06	3.88e-05
POT1-AS1	1.01955	5.81149	5.89e-06	3.89e-05
AC022211.2	0.856364	7.02738	5.93e-06	3.9e-05
LINC01088	-1.32971	6.20967	5.93e-06	3.9e-05
TNRC6C-AS1	0.796216	8.82287	5.98e-06	3.94e-05
AL137789.1	2.50161	2.64659	6.03e-06	3.97e-05
AL357874.2	1.27966	3.48482	6.07e-06	3.99e-05
AC104996.1	2.43235	2.06025	6.1e-06	4e-05
DSCR4-IT1	4.72901	2.88977	6.14e-06	4.03e-05
ST7-AS2	1.42215	4.17804	6.15e-06	4.04e-05
AC044839.2	4.09479	4.21567	6.21e-06	4.07e-05
AL590006.1	1.11426	4.96714	6.21e-06	4.07e-05
LINC01602	4.08233	5.15884	6.23e-06	4.08e-05
DCUN1D2-AS	1.01307	4.07121	6.24e-06	4.08e-05
AL138733.1	1.4406	2.5222	6.24e-06	4.08e-05
AL499606.1	-1.19813	3.03235	6.24e-06	4.08e-05
AC007431.1	1.0681	4.11489	6.33e-06	4.14e-05
AC010136.1	-1.18249	3.25162	6.41e-06	4.18e-05
LINC00205	0.695731	7.65661	6.47e-06	4.22e-05
MIR548XHG	4.34595	4.8256	6.5e-06	4.24e-05
AC022613.2	-0.698479	5.57048	6.54e-06	4.26e-05
LINC02266	2.55451	3.60274	6.56e-06	4.27e-05
AP000873.2	0.699006	7.82517	6.57e-06	4.28e-05
AC006460.1	1.27057	4.24285	6.57e-06	4.28e-05
AC010401.2	0.875161	3.69117	6.6e-06	4.29e-05
LINC02141	2.94553	3.59574	6.62e-06	4.3e-05
FLJ12825	1.48016	5.14522	6.66e-06	4.33e-05
AL513218.1	0.939346	4.04	6.69e-06	4.34e-05
AC087636.1	2.87474	1.93415	6.72e-06	4.36e-05
AL137244.1	1.07395	4.29888	6.72e-06	4.36e-05
AC091860.2	-1.62826	2.16676	6.73e-06	4.36e-05
LINC01010	1.65724	4.74568	6.74e-06	4.36e-05
AC020907.4	0.915425	5.04624	6.79e-06	4.4e-05
AC073052.2	1.14625	3.22407	6.81e-06	4.4e-05
AC239868.2	0.773928	9.55178	6.84e-06	4.42e-05
AC092119.2	0.887532	5.65336	6.86e-06	4.43e-05
AC087612.1	4.23625	4.2048	6.9e-06	4.45e-05
AC010967.1	2.69731	2.984	6.91e-06	4.46e-05
AC012213.2	1.59513	4.80821	6.98e-06	4.5e-05
LINC01705	2.43579	5.76238	6.98e-06	4.5e-05
FAM181A-AS1	-1.87595	2.10979	7e-06	4.5e-05
LINC01511	3.28297	4.76245	7.04e-06	4.53e-05
AC067930.3	1.26267	3.44687	7.07e-06	4.54e-05
AL031283.2	-1.11907	3.45759	7.07e-06	4.54e-05
AC004837.2	1.00266	4.52103	7.09e-06	4.55e-05
AL359922.2	1.02636	6.0198	7.17e-06	4.59e-05
AL034549.1	0.976875	5.57885	7.19e-06	4.61e-05
STAM-AS1	0.967098	4.66908	7.2e-06	4.61e-05
AC079949.1	1.85614	6.37529	7.22e-06	4.62e-05
FLJ22447	1.82772	6.41232	7.33e-06	4.69e-05
AP001627.1	-1.08988	3.78743	7.38e-06	4.72e-05
LGALS8-AS1	1.15657	3.80012	7.4e-06	4.72e-05
AC026367.2	-0.874678	4.51322	7.49e-06	4.78e-05
AC091153.3	1.25348	4.51136	7.49e-06	4.78e-05
AC245407.1	-1.26061	3.37195	7.54e-06	4.81e-05
AC009630.2	1.68967	2.4769	7.58e-06	4.83e-05
LINC00677	1.42447	2.89224	7.59e-06	4.83e-05
AC096637.2	1.44125	4.03958	7.7e-06	4.9e-05
LINC00514	1.45891	4.85508	7.75e-06	4.93e-05
AC109361.1	1.11179	3.81998	7.76e-06	4.93e-05
LINC02428	3.1376	4.62428	7.76e-06	4.93e-05
C1orf195	0.917505	5.16232	7.79e-06	4.95e-05
AC226118.1	1.78906	5.91349	7.81e-06	4.96e-05
AC069228.1	-2.01847	3.32842	7.89e-06	5e-05
AC008750.1	1.44771	3.82769	7.91e-06	5.01e-05
CFAP44-AS1	1.26893	2.95422	7.91e-06	5.01e-05
LINC02538	-1.4417	5.31564	7.93e-06	5.02e-05
HLX-AS1	-1.23873	2.68926	7.94e-06	5.02e-05
AC074237.1	4.12622	2.65902	8.02e-06	5.07e-05
AC122685.1	3.43809	2.82144	8.04e-06	5.08e-05
AP001178.3	1.25264	3.81063	8.07e-06	5.09e-05
TP53TG1	-0.762527	9.37674	8.11e-06	5.11e-05
AC007285.2	1.00326	3.67101	8.13e-06	5.12e-05
AC026150.1	-1.32494	2.69788	8.17e-06	5.15e-05
AL596442.1	3.81182	2.68576	8.22e-06	5.18e-05
AL121772.3	1.08143	6.84266	8.28e-06	5.21e-05
AC007663.2	2.20208	6.09161	8.31e-06	5.22e-05
AC008278.2	2.82829	1.89542	8.31e-06	5.22e-05
AL365181.3	1.44087	10.6506	8.43e-06	5.29e-05
AL662860.1	-1.42421	3.52075	8.47e-06	5.31e-05
HID1-AS1	-0.73041	4.43163	8.51e-06	5.33e-05
AL356215.1	1.70748	4.93576	8.53e-06	5.34e-05
AC119403.1	1.50148	5.23275	8.57e-06	5.37e-05
AC079315.1	-0.877279	4.45144	8.59e-06	5.38e-05
AC021739.3	1.0957	4.16152	8.63e-06	5.4e-05
LINC02541	-1.0775	4.49825	8.71e-06	5.45e-05
AL355483.1	2.6755	2.12752	8.73e-06	5.45e-05
LINC00216	0.745047	5.53037	8.74e-06	5.46e-05
AC022113.1	1.39945	4.0182	8.76e-06	5.46e-05
AC114737.1	1.31525	3.67925	8.88e-06	5.53e-05
AC078778.2	1.02354	3.8894	8.9e-06	5.54e-05
AL355574.1	0.760232	5.72579	8.93e-06	5.56e-05
AC012150.1	2.1132	2.17093	9.2e-06	5.72e-05
LINC01191	1.62042	3.06267	9.32e-06	5.79e-05
AL049646.2	1.92476	2.22406	9.32e-06	5.79e-05
LINC01028	-1.62698	2.24516	9.33e-06	5.79e-05
AC126323.6	4.22267	3.02846	9.36e-06	5.8e-05
NAALADL2-AS2	2.63623	3.85118	9.45e-06	5.85e-05
AL390719.2	1.10617	9.00505	9.47e-06	5.86e-05
AC105384.1	-1.12171	2.88496	9.48e-06	5.87e-05
AL355974.2	-1.43792	2.58753	9.6e-06	5.94e-05
LINC01854	4.31256	3.74453	9.62e-06	5.95e-05
AC114488.2	1.11085	5.74427	9.65e-06	5.96e-05
LINC01882	2.58424	4.51958	9.71e-06	6e-05
AC122108.2	2.2055	3.77236	9.71e-06	6e-05
AC016550.2	3.63309	3.99969	9.8e-06	6.04e-05
AC079907.1	1.08245	3.81665	9.84e-06	6.07e-05
AL117381.1	1.091	4.68945	9.92e-06	6.11e-05
MHENCR	0.707356	7.87471	9.93e-06	6.11e-05
AC104982.2	1.22482	3.77222	9.93e-06	6.11e-05
AC125603.2	3.48764	5.48912	9.94e-06	6.11e-05
PINCR	3.31106	3.26193	9.95e-06	6.11e-05
AC108727.1	1.0675	4.19214	9.98e-06	6.12e-05
LINC01460	2.2023	3.92815	1e-05	6.14e-05
AC004870.2	2.96657	4.59163	1.01e-05	6.18e-05
LINC02108	2.34319	2.45795	1.01e-05	6.21e-05
LINC02275	2.01133	2.73424	1.02e-05	6.23e-05
AL391095.3	1.09843	3.73494	1.02e-05	6.23e-05
AC138393.3	0.895022	4.45396	1.02e-05	6.25e-05
DKFZP434K028	1.29762	5.56523	1.03e-05	6.28e-05
LINC02539	2.16756	2.63781	1.03e-05	6.32e-05
AC008543.1	0.738731	5.7146	1.04e-05	6.38e-05
LINC02438	3.02396	2.60479	1.04e-05	6.38e-05
AL450992.1	1.53764	4.29424	1.05e-05	6.41e-05
AL078644.1	0.995602	4.49634	1.05e-05	6.41e-05
SKAP1-AS1	1.24321	4.41302	1.05e-05	6.41e-05
LINC02280	1.23713	4.14719	1.06e-05	6.43e-05
AL354836.1	0.783396	7.38132	1.06e-05	6.47e-05
AC009163.7	-0.757691	5.42145	1.07e-05	6.49e-05
LINC00534	2.94042	3.03472	1.07e-05	6.51e-05
LINC00605	1.87071	5.81409	1.08e-05	6.53e-05
CDKN2A-AS1	2.37735	2.27633	1.09e-05	6.6e-05
AC090517.2	0.824215	5.18899	1.09e-05	6.6e-05
AL356966.1	0.916209	4.9054	1.1e-05	6.64e-05
AC008972.2	-0.84964	5.02734	1.1e-05	6.67e-05
AC104117.3	-0.968668	4.17075	1.1e-05	6.68e-05
AL031709.1	1.04468	3.50165	1.11e-05	6.7e-05
AL358216.1	-1.19205	3.19443	1.12e-05	6.77e-05
AC022028.2	2.70753	2.70985	1.13e-05	6.81e-05
LINC00484	-1.02188	3.31146	1.13e-05	6.83e-05
AC010761.3	0.932498	5.20422	1.14e-05	6.85e-05
UTAT33	0.893881	4.09023	1.14e-05	6.87e-05
AC020922.3	1.29563	4.30819	1.14e-05	6.87e-05
AC245884.9	2.16247	4.60903	1.15e-05	6.91e-05
LINC02263	4.33952	2.40441	1.15e-05	6.92e-05
LINC01799	-1.71322	2.39192	1.15e-05	6.94e-05
AC133065.4	0.893308	6.86928	1.15e-05	6.95e-05
SAMD12-AS1	1.07141	5.47106	1.16e-05	6.97e-05
AL138974.1	4.72852	2.64394	1.16e-05	6.97e-05
AL662890.2	1.6573	3.63256	1.17e-05	6.99e-05
AC025271.4	-1.34841	3.03883	1.18e-05	7.07e-05
AC093297.3	0.702947	8.8289	1.19e-05	7.14e-05
PRKCA-AS1	1.07926	4.86237	1.19e-05	7.15e-05
ACAP2-IT1	0.948077	5.09626	1.19e-05	7.15e-05
AC138904.1	1.70254	5.13264	1.2e-05	7.17e-05
AC079062.1	3.78762	7.9956	1.21e-05	7.23e-05
AC006449.1	2.41703	2.04468	1.21e-05	7.23e-05
AL390961.2	3.98498	3.10065	1.21e-05	7.24e-05
AL442067.1	1.19286	3.97435	1.22e-05	7.31e-05
LINC00881	-1.0667	3.35813	1.23e-05	7.32e-05
AL161729.3	1.16111	4.68287	1.23e-05	7.34e-05
AC010531.4	1.59711	2.87704	1.23e-05	7.35e-05
AC106799.3	3.31631	3.55528	1.24e-05	7.38e-05
AC005358.2	-1.22337	3.80681	1.25e-05	7.43e-05
AL163051.1	0.775225	6.24804	1.25e-05	7.44e-05
AL021807.1	1.3441	5.68286	1.26e-05	7.47e-05
AC035140.1	-1.38782	2.11164	1.26e-05	7.49e-05
AC004943.1	0.722728	4.89497	1.27e-05	7.57e-05
AL513327.3	1.23394	3.40512	1.28e-05	7.59e-05
LINC02043	1.11271	3.79081	1.29e-05	7.63e-05
LINC00540	2.21148	6.55912	1.3e-05	7.69e-05
AC005062.1	-0.696787	5.96181	1.3e-05	7.71e-05
AC004830.1	1.10048	4.81036	1.3e-05	7.71e-05
MAP3K20-AS1	2.14269	9.60714	1.32e-05	7.79e-05
AP001469.3	0.708858	7.13555	1.32e-05	7.79e-05
DIAPH3-AS2	1.99762	2.0539	1.35e-05	7.96e-05
AC012414.5	-1.24713	2.59972	1.36e-05	8e-05
AL360093.1	1.0669	3.40381	1.36e-05	8e-05
ASMTL-AS1	0.890969	7.3527	1.36e-05	8.04e-05
AL135936.1	1.72127	2.95195	1.36e-05	8.04e-05
AL118511.1	1.27458	3.81086	1.38e-05	8.1e-05
AC106900.2	1.7034	4.81837	1.4e-05	8.21e-05
FAM83A-AS1	-1.58431	5.97725	1.4e-05	8.23e-05
AC008507.2	1.47056	3.93213	1.4e-05	8.24e-05
AC008147.2	0.870525	7.3368	1.42e-05	8.35e-05
AC083806.3	2.23265	2.22776	1.43e-05	8.37e-05
AC019254.1	1.08597	3.66786	1.43e-05	8.38e-05
AC009163.3	1.043	3.64195	1.44e-05	8.44e-05
LINC00337	1.26638	5.04932	1.45e-05	8.49e-05
AC139099.1	-1.38838	2.19925	1.45e-05	8.5e-05
AC016773.1	0.728102	5.80354	1.45e-05	8.5e-05
AC080013.5	-1.02125	3.0592	1.45e-05	8.5e-05
AL645608.9	1.89986	3.77028	1.46e-05	8.51e-05
AP000777.2	1.24221	2.47631	1.47e-05	8.59e-05
LINC00454	4.15818	3.61087	1.47e-05	8.59e-05
AC100797.1	1.55385	3.1101	1.47e-05	8.6e-05
AC108751.4	1.60682	3.83014	1.47e-05	8.6e-05
TBL1XR1-AS1	1.18878	3.42377	1.48e-05	8.61e-05
AC010538.1	0.891821	3.95725	1.48e-05	8.63e-05
MIR99AHG	-1.09394	7.75486	1.48e-05	8.64e-05
LINC00524	2.85596	3.85858	1.49e-05	8.64e-05
LINC02408	1.57978	3.89826	1.49e-05	8.65e-05
AL513303.1	-1.72937	1.90498	1.51e-05	8.76e-05
AC104211.1	-1.18824	2.70387	1.51e-05	8.78e-05
FOXP4-AS1	1.2231	7.91844	1.52e-05	8.8e-05
AC012603.1	-0.865037	3.64119	1.52e-05	8.8e-05
AL158166.2	1.10755	5.14013	1.53e-05	8.86e-05
AL133481.1	-1.44285	2.05763	1.54e-05	8.94e-05
LINC02014	1.20853	6.04974	1.55e-05	8.98e-05
CATIP-AS2	1.26814	4.43006	1.57e-05	9.08e-05
LINC01301	1.05922	5.80918	1.57e-05	9.08e-05
AC092484.1	3.08669	2.53035	1.57e-05	9.1e-05
AL731563.3	0.711406	5.94159	1.57e-05	9.1e-05
HRAT92	1.29945	6.58753	1.58e-05	9.11e-05
AL121832.1	2.2084	5.10632	1.58e-05	9.12e-05
GNG12-AS1	-0.727426	6.384	1.59e-05	9.14e-05
FOXP1-IT1	0.836029	5.15554	1.59e-05	9.18e-05
AC010894.3	2.14525	5.591	1.59e-05	9.19e-05
AC026401.2	1.04225	3.89848	1.6e-05	9.23e-05
AC091153.2	1.17375	3.19025	1.61e-05	9.26e-05
AC135803.1	-0.91165	4.98054	1.61e-05	9.28e-05
AL356740.2	2.0109	4.28352	1.62e-05	9.29e-05
AL512652.1	1.16684	3.39416	1.63e-05	9.34e-05
AP002992.1	2.74457	4.58764	1.65e-05	9.45e-05
AF111169.4	0.987787	3.8721	1.65e-05	9.45e-05
AC023511.1	-1.9697	3.15516	1.65e-05	9.45e-05
AC007950.1	2.48352	3.6421	1.65e-05	9.45e-05
AC127070.3	-0.800059	5.49819	1.65e-05	9.47e-05
LINC00483	-1.26656	9.478	1.65e-05	9.47e-05
AL139120.1	1.04358	4.38199	1.65e-05	9.47e-05
AC026367.3	-0.780878	5.14642	1.66e-05	9.48e-05
DKFZP434A062	-1.1424	3.03802	1.68e-05	9.64e-05
AP001065.1	1.81723	7.85682	1.69e-05	9.64e-05
AL353747.4	2.4762	2.22892	1.7e-05	9.71e-05
AC063977.6	1.9597	3.82419	1.7e-05	9.73e-05
TNFRSF10A-AS1	0.85134	7.51416	1.71e-05	9.77e-05
MME-AS1	-1.7772	2.22202	1.73e-05	9.85e-05
AP003086.2	1.26195	3.51679	1.73e-05	9.85e-05
AL359555.1	2.15566	2.34535	1.74e-05	9.9e-05
AC254562.3	-0.718149	4.72936	1.74e-05	9.91e-05
AL121772.2	1.70064	2.74021	1.74e-05	9.91e-05
AL158825.2	1.02426	5.67477	1.75e-05	9.93e-05
LINC01489	-1.52635	2.33106	1.75e-05	9.93e-05
IGF2-AS	2.66554	4.63096	1.75e-05	9.96e-05
AC010547.2	2.56283	5.52134	1.76e-05	0.0001
Z97192.1	1.98439	5.0525	1.78e-05	0.000100951
LINC01523	3.21159	1.89015	1.78e-05	0.000101115
AC008115.3	0.856174	5.62717	1.78e-05	0.000101138
AC018695.3	1.13144	3.08474	1.79e-05	0.000101591
AL391425.1	1.44836	3.85424	1.8e-05	0.000101982
AL596244.1	-0.858177	8.46396	1.8e-05	0.000102017
AC009630.1	-0.851621	3.70471	1.81e-05	0.000102207
AL355096.1	3.62764	2.6663	1.81e-05	0.000102207
AC087284.1	0.880807	6.21498	1.83e-05	0.000103179
LINC00519	-0.976282	4.0071	1.84e-05	0.000103703
LINC02090	-1.7116	2.09945	1.84e-05	0.000103999
AL161937.1	2.26352	2.29282	1.86e-05	0.000104683
AC027702.1	0.935212	6.42711	1.86e-05	0.000104683
AC015853.1	0.917211	3.91489	1.86e-05	0.000104823
CAHM	-0.82074	4.24484	1.87e-05	0.000105345
AL133406.2	0.99715	5.8767	1.9e-05	0.000106936
AC090159.1	2.18684	2.40495	1.9e-05	0.000107009
AC011466.2	1.65503	2.48983	1.93e-05	0.000108077
LINC02335	4.56357	3.50537	1.93e-05	0.000108302
AC025470.2	-1.524	2.83325	1.94e-05	0.000108496
AC016924.1	-1.55513	3.26254	1.94e-05	0.00010857
AL513329.1	1.01585	4.028	1.94e-05	0.000108592
AC243967.2	2.05857	4.05124	1.94e-05	0.000108592
AC068790.3	0.830773	4.36393	1.94e-05	0.000108687
LINC01722	2.00455	2.78784	1.98e-05	0.000110435
AP001065.3	1.99796	3.73692	1.98e-05	0.000110435
LINC00626	2.48537	2.53986	1.98e-05	0.000110435
AC132807.2	3.69307	3.80613	1.98e-05	0.000110718
AC106869.1	-0.957962	5.13067	2e-05	0.000111698
AC017002.1	1.15818	3.52307	2.01e-05	0.000111806
AC009560.1	-1.52055	2.38296	2.01e-05	0.000111971
TDRG1	-2.06422	3.24133	2.01e-05	0.000111994
AC115102.1	1.11248	4.48356	2.01e-05	0.000112051
AL162151.1	2.38472	1.96364	2.02e-05	0.000112309
AC036214.1	1.50606	3.28215	2.02e-05	0.000112413
AL031670.1	0.728495	5.62384	2.04e-05	0.00011353
WASIR2	1.30305	4.82604	2.04e-05	0.000113555
AL121580.1	3.0024	2.38715	2.05e-05	0.000113811
GK-IT1	1.186	4.97116	2.06e-05	0.000114121
AL512604.2	2.36699	2.5495	2.07e-05	0.000114523
AC010486.3	3.56601	2.03402	2.08e-05	0.000115202
PTPRD-AS1	-1.24211	4.26648	2.1e-05	0.000116167
AC079354.3	1.54559	2.88264	2.1e-05	0.000116222
LINC00853	1.00935	5.78084	2.1e-05	0.000116271
BCRP3	0.855668	5.31363	2.11e-05	0.00011659
AC019183.1	3.4219	2.629	2.12e-05	0.000117072
LINC00517	-1.20646	3.04992	2.12e-05	0.000117211
AP000894.2	-1.47412	4.99186	2.13e-05	0.000117329
AL442067.2	1.30101	3.52456	2.13e-05	0.000117521
AC100782.1	2.60609	2.78884	2.13e-05	0.00011765
AC008735.1	0.94076	4.1942	2.14e-05	0.000117913
Z94160.1	2.5911	3.42895	2.17e-05	0.000119353
MIR4713HG	1.52544	4.82296	2.18e-05	0.000119786
AC007216.3	0.716804	5.92714	2.18e-05	0.000119846
ERICH3-AS1	2.67583	2.40013	2.18e-05	0.000119846
ALG9-IT1	1.59767	2.34463	2.18e-05	0.000119846
AC100778.2	0.827977	3.85062	2.19e-05	0.000120125
AC026191.1	0.918945	4.18504	2.2e-05	0.00012073
AC137794.1	1.70085	2.91717	2.23e-05	0.000122045
AC087222.1	1.00772	4.67154	2.23e-05	0.000122244
AL158839.1	2.14571	4.18389	2.24e-05	0.000122665
AC100861.1	0.891704	8.31974	2.24e-05	0.00012273
AC002550.1	1.11722	3.25833	2.24e-05	0.000122802
AL645608.8	1.06755	6.81775	2.27e-05	0.000123911
AC128688.2	1.05484	7.14509	2.27e-05	0.000123961
AP001269.2	-1.32587	2.3112	2.27e-05	0.00012421
AC074124.1	3.07034	3.0691	2.28e-05	0.000124569
AC244453.1	-1.36413	2.44112	2.3e-05	0.000125734
AL034549.2	0.834189	7.52788	2.31e-05	0.000126017
AL109614.1	0.997345	4.79267	2.31e-05	0.000126017
AC129492.1	1.55134	5.92719	2.33e-05	0.000126907
LINC01484	1.53534	4.74366	2.33e-05	0.000126921
AC011476.2	1.12951	4.15715	2.37e-05	0.00012903
AC007336.2	2.02133	2.3125	2.39e-05	0.000129683
RASA3-IT1	-1.32934	2.37768	2.4e-05	0.000130295
AC136285.1	1.93084	1.92768	2.4e-05	0.000130295
C10orf91	1.61767	6.68829	2.41e-05	0.000130733
AC023908.3	0.819916	5.56394	2.44e-05	0.000132265
AL359921.1	0.706899	4.7432	2.45e-05	0.000132599
AC002463.1	3.01915	2.64188	2.45e-05	0.000132599
AP000842.3	2.5649	4.33232	2.46e-05	0.00013323
AL031674.1	3.10773	2.40339	2.46e-05	0.00013337
LINC00954	1.34349	6.83804	2.48e-05	0.000134296
AC092683.1	1.12494	5.29825	2.48e-05	0.000134296
AL162734.1	1.21241	2.81733	2.49e-05	0.0001343
AC108002.1	1.10526	5.69659	2.5e-05	0.000135163
AL136018.1	2.76506	3.00905	2.53e-05	0.000136778
LINC01048	2.34074	2.28339	2.55e-05	0.000137336
TXNDC12-AS1	1.01409	3.21494	2.55e-05	0.000137423
AL031118.1	-0.745925	5.09494	2.57e-05	0.000138218
AL772337.1	-1.89664	4.30531	2.57e-05	0.000138218
AL162632.3	1.20053	3.07474	2.58e-05	0.000138971
AC009133.3	-1.04111	4.54772	2.6e-05	0.000140119
AL590438.1	1.64881	6.32887	2.64e-05	0.000141703
LINC01592	2.07569	2.84576	2.65e-05	0.000142364
AP000808.1	-0.916923	6.85194	2.68e-05	0.000143797
FMR1-IT1	0.911561	4.05489	2.68e-05	0.000143797
AC024560.1	2.03843	4.38981	2.71e-05	0.000145492
AC087623.4	-1.22046	2.89735	2.72e-05	0.000145858
AC011595.1	1.15731	3.4926	2.74e-05	0.000146691
EIF1AX-AS1	1.07738	3.60952	2.74e-05	0.000146729
AC012150.2	1.71742	2.75308	2.74e-05	0.000146744
AC020907.3	1.39769	2.93528	2.75e-05	0.00014681
AC024267.4	1.04177	3.73717	2.76e-05	0.000147243
AC016526.2	1.10257	3.70687	2.76e-05	0.000147387
MIR222HG	1.0047	8.53078	2.77e-05	0.000147773
LINC00052	3.2098	2.3032	2.77e-05	0.000147828
AL589843.1	-1.03309	4.82746	2.78e-05	0.000148101
LINC01527	-2.16375	3.23528	2.8e-05	0.000148933
RAMP2-AS1	-0.911205	6.729	2.81e-05	0.000149611
AF230666.2	1.3096	2.61318	2.81e-05	0.000149613
AC016735.1	1.26635	6.49674	2.82e-05	0.000150156
AC006480.2	0.706748	5.74624	2.83e-05	0.000150523
SCARNA9	-0.765777	6.70333	2.83e-05	0.000150523
AC004253.1	0.779715	4.63975	2.87e-05	0.000152492
AC087521.2	0.741955	5.35055	2.88e-05	0.000152685
AC074389.2	4.44888	3.80668	2.89e-05	0.000153013
ASH1L-IT1	0.976127	3.64355	2.89e-05	0.000153415
AC093510.2	-1.00397	3.12066	2.92e-05	0.000154555
AC090337.1	1.39457	3.02966	2.92e-05	0.000154656
AP4B1-AS1	0.728463	6.11256	2.94e-05	0.000155364
AC105339.2	0.860124	4.72621	2.94e-05	0.000155515
AC097639.1	0.923655	7.33863	2.94e-05	0.000155515
LINC02525	3.61546	4.43223	2.94e-05	0.000155523
AC008742.1	1.01694	3.59336	2.97e-05	0.000156896
AC006449.5	1.02213	6.17772	2.98e-05	0.000157308
AL353803.4	1.25021	3.40005	3e-05	0.000158123
AL138921.1	0.832023	4.00349	3e-05	0.000158231
AL354793.1	1.50067	3.00162	3.02e-05	0.000159301
AC102945.1	1.09779	3.56919	3.08e-05	0.000161934
AL161733.1	2.72179	2.87196	3.08e-05	0.000161969
AC117382.2	1.44678	3.53431	3.09e-05	0.00016217
AC092436.4	1.0108	4.49609	3.11e-05	0.000163583
AL512444.1	1.80532	3.33326	3.13e-05	0.000164306
LINC02000	-1.30419	3.45853	3.15e-05	0.000165354
GCC2-AS1	0.750619	5.08362	3.16e-05	0.000165965
AC020910.1	1.34219	2.68703	3.19e-05	0.000167153
LINC01433	1.32456	3.43372	3.23e-05	0.000169029
MIR181A2HG	1.01696	5.04981	3.23e-05	0.000169263
AC008937.1	1.35324	2.7156	3.24e-05	0.000169647
AC002398.1	0.736292	5.57136	3.25e-05	0.000169812
AC020661.5	1.03233	3.31378	3.25e-05	0.000169812
AL731577.2	-0.757441	6.81447	3.27e-05	0.000170575
AC022035.1	2.47568	1.99372	3.27e-05	0.000170597
AC138625.1	2.44292	2.25091	3.28e-05	0.000170924
LINC01311	0.733431	5.6242	3.29e-05	0.000171547
AC128707.1	4.45348	3.00451	3.3e-05	0.000171744
AL606537.1	2.33249	3.13041	3.3e-05	0.000171766
AL356364.1	5.47448	3.41267	3.31e-05	0.000172296
LINC01424	1.04361	3.63392	3.33e-05	0.000173192
LINC01597	1.49895	6.8716	3.36e-05	0.000174771
C1QTNF1-AS1	1.59759	4.50115	3.36e-05	0.000174786
AC007448.2	1.40468	2.60576	3.39e-05	0.000176381
AC135050.4	0.876161	3.11098	3.41e-05	0.00017736
AC034229.4	1.07529	3.9547	3.42e-05	0.00017736
AC083923.2	1.00689	5.38009	3.44e-05	0.000178433
AC068888.2	0.710956	4.59544	3.45e-05	0.000179017
AL451074.6	1.45193	2.67571	3.46e-05	0.000179291
ATXN2-AS	0.745024	4.07848	3.47e-05	0.000179852
LINC01585	1.1173	3.17403	3.5e-05	0.000181077
AP002336.1	1.15698	3.17725	3.5e-05	0.000181077
LINC00383	5.15856	2.93205	3.5e-05	0.000181077
AC074327.1	1.30866	4.10487	3.51e-05	0.000181623
AL078612.2	2.06222	1.98707	3.53e-05	0.000182554
LIPC-AS1	1.5363	2.66645	3.54e-05	0.000182631
AC007376.2	1.11834	3.57571	3.54e-05	0.000182812
AC004080.4	2.48688	2.19281	3.54e-05	0.000182816
DEPDC1-AS1	1.26802	3.40599	3.55e-05	0.00018309
LINC00698	1.76562	3.16348	3.56e-05	0.000183323
AC012640.1	1.15999	3.5351	3.56e-05	0.000183441
AL359378.2	2.97448	2.45476	3.62e-05	0.000186205
AC092681.2	1.06399	3.98715	3.62e-05	0.000186262
AL031658.2	3.7862	2.94989	3.66e-05	0.00018834
AC130371.1	1.28787	2.45581	3.67e-05	0.00018834
AL512506.1	1.23378	3.64147	3.7e-05	0.000190046
LIF-AS1	1.36907	3.18947	3.71e-05	0.000190234
AC004888.1	2.12307	1.95419	3.71e-05	0.000190338
[truncated: 2,423 more rows]

## Sheet: COAD
	logFC	logCPM	PValue	FDR
AC016027.1	-2.73809	7.8235	2.93e-171	2.19e-167
CDKN2B-AS1	-5.22183	9.2087	3.63e-138	1.35e-134
LINC01645	-4.62398	4.5948	2.26e-126	5.62e-123
PP7080	-3.51108	12.6445	3.24e-125	6.04e-122
AL772337.1	-5.71368	4.49432	6.64e-120	9.9e-117
AC005358.2	-4.51086	4.36687	2.57e-117	3.2e-114
AC087379.1	-5.02721	7.05395	2.98e-114	3.18e-111
AC007182.1	-4.67981	6.06122	3.03e-107	2.83e-104
AC073283.2	-4.20728	4.35813	1.59e-105	1.32e-102
LINC00682	-4.57477	3.30805	4.35e-97	3.24e-94
HAND2-AS1	-4.59685	7.98554	2.46e-96	1.67e-93
AC106869.1	-2.76829	7.19817	3e-95	1.86e-92
TMEM220-AS1	-2.8974	6.40847	3.83e-93	2.2e-90
AC020978.5	-2.99546	5.58209	2.37e-92	1.26e-89
LINC00974	-4.99915	4.67162	2.95e-90	1.47e-87
MBNL1-AS1	-2.87466	8.90754	9.65e-90	4.29e-87
LINC00092	-2.84089	4.89386	9.77e-90	4.29e-87
AC036108.3	-3.34545	6.20549	6.89e-87	2.86e-84
LINC02000	-3.93724	3.80202	4.1e-83	1.61e-80
MIR497HG	-2.52976	5.66764	1.03e-78	3.86e-76
CA3-AS1	-3.22038	5.78683	2.28e-78	8.11e-76
AL357054.4	-2.70024	6.67992	6.78e-77	2.3e-74
AC008494.3	-1.92161	5.18422	7.85e-76	2.55e-73
AC015908.3	-3.13067	4.81945	4.8e-75	1.49e-72
AC021491.4	-2.71466	4.8175	1.41e-74	4.22e-72
AC020779.2	-3.20979	4.01857	2.24e-74	6.41e-72
LINC00507	-4.26242	3.59825	3.41e-74	9.43e-72
AL353801.1	-3.26688	3.4779	8.09e-73	2.16e-70
AC092723.1	-3.61199	5.45199	2.63e-71	6.76e-69
LINC02490	-4.92636	4.43611	2.67e-67	6.64e-65
AP001627.1	-3.58925	4.80411	2.55e-66	6.13e-64
PVT1	2.54812	10.4763	3.38e-66	7.87e-64
LINC02268	-3.80854	3.21902	5.07e-66	1.15e-63
AL645568.1	-1.8508	6.00577	8.46e-66	1.85e-63
LINC00908	-2.6305	3.76574	9.74e-65	2.08e-62
AP000866.2	-2.23418	6.76501	2.74e-64	5.67e-62
B4GALT1-AS1	-1.94405	6.94705	1.06e-63	2.13e-61
AF111167.2	-1.95746	6.38051	1.77e-63	3.48e-61
AC004707.1	-2.88265	4.30279	4.91e-63	9.4e-61
AL121790.2	-3.87142	5.38528	2.28e-62	4.24e-60
B3GALT5-AS1	-4.23135	7.21468	4.95e-62	9e-60
LINC00294	-1.37245	9.87289	3.47e-61	6.16e-59
LINC02038	-2.17259	7.25507	3.74e-61	6.49e-59
AP001554.1	-3.5493	5.16138	6.36e-61	1.08e-58
MIR22HG	-1.94582	10.4575	1.13e-60	1.87e-58
PDCD4-AS1	-1.66494	7.32644	1.26e-60	2.04e-58
PGM5-AS1	-4.75532	5.28505	1.3e-60	2.07e-58
LINC02023	-4.14643	5.30978	1.33e-60	2.07e-58
AC068189.2	-3.14466	3.84509	1.37e-60	2.09e-58
AC087379.2	-3.81516	3.18532	4.86e-60	7.24e-58
MEF2C-AS1	-2.95278	4.63778	3.69e-59	5.4e-57
BVES-AS1	-3.42721	3.86521	1.09e-58	1.55e-56
BLACAT1	5.10593	9.09116	1.1e-58	1.55e-56
AC092652.2	-4.07454	3.31969	1.72e-58	2.38e-56
ADAMTS9-AS1	-3.62377	6.4165	3e-58	4.08e-56
LINC00891	-3.26356	3.40705	5.96e-58	7.94e-56
AC113383.1	-2.58728	4.79924	1.09e-57	1.43e-55
AC068189.1	-3.03947	5.29583	1.15e-57	1.48e-55
AC004947.1	-3.33352	4.11278	3.99e-57	5.05e-55
AC103740.1	-2.51504	6.58266	4.84e-57	6.01e-55
HCG23	-2.84486	3.2997	6.94e-57	8.49e-55
GNG12-AS1	-1.77376	6.39859	4.57e-56	5.5e-54
AL132642.1	-3.27919	3.93686	9.46e-56	1.12e-53
LINC02163	7.07213	6.08127	1.34e-54	1.57e-52
UBXN10-AS1	-2.96394	5.89318	2.34e-54	2.68e-52
ADAMTS9-AS2	-2.90147	5.29139	3.44e-54	3.89e-52
AF001548.1	-3.52812	4.45733	3.66e-54	4.07e-52
AC110995.1	-3.00203	4.23175	5.16e-54	5.66e-52
LINC01135	-2.00793	4.27894	5.58e-54	6.03e-52
LINC01082	-2.73186	6.42752	4.73e-53	5.05e-51
SEMA6A-AS2	-2.75339	3.47268	9.76e-53	1.02e-50
AP001107.5	-3.03771	5.33607	1.03e-52	1.06e-50
CRNDE	4.55922	8.73378	3.71e-52	3.79e-50
AC006333.2	-1.50957	9.21809	1.68e-51	1.7e-49
AL138995.1	-2.36262	4.32693	2.23e-51	2.22e-49
LINC00484	-3.21547	3.96869	3.87e-51	3.8e-49
CASC18	-2.9447	4.0495	5.3e-51	5.13e-49
C20orf166-AS1	-3.46451	5.77952	8.24e-51	7.88e-49
AC073050.1	-3.35906	3.69649	9.75e-51	9.2e-49
AL359711.2	-1.90056	5.34538	1.1e-50	1.02e-48
AC016888.1	-2.3704	7.62903	3.25e-50	2.97e-48
CASC19	4.49345	6.99367	3.27e-50	2.97e-48
AC002384.1	6.29616	7.46083	4.28e-50	3.85e-48
AP000944.1	-2.78193	3.38857	5.39e-50	4.79e-48
AC016727.1	-1.20774	7.09369	5.68e-50	4.99e-48
AC135012.3	-2.539	5.72806	6.79e-50	5.89e-48
AL109615.3	4.39422	7.59721	9.11e-50	7.81e-48
AC104407.1	-4.30623	3.53159	1.44e-49	1.22e-47
MAFG-AS1	2.85735	9.22518	1.46e-49	1.22e-47
AC130371.2	-2.27352	5.42132	9.48e-49	7.86e-47
LINC01954	-3.28669	4.08847	1.43e-48	1.18e-46
AC144831.1	-2.23925	6.50835	1.56e-48	1.27e-46
AC115619.1	-6.7597	3.5555	5.27e-48	4.23e-46
AC087525.1	-3.05305	7.42835	9.68e-48	7.64e-46
AC004147.4	-3.77785	3.04562	9.74e-48	7.64e-46
LINC01634	-3.25242	3.26113	1.07e-47	8.35e-46
AC007128.1	4.45518	6.6171	1.36e-47	1.05e-45
LINC01055	-2.90592	3.9884	1.96e-47	1.49e-45
ELFN1-AS1	4.79492	9.76876	2.32e-47	1.75e-45
TARID	-2.39632	5.06377	2.48e-47	1.85e-45
AC079313.2	-3.73393	3.89006	3.91e-47	2.89e-45
AC012085.2	-4.2024	5.68585	1.22e-46	8.9e-45
AF165147.1	-2.46665	4.76348	7.1e-46	5.14e-44
LINC02185	-2.82806	3.39132	1.07e-45	7.69e-44
LINC02418	8.85131	10.8154	3.42e-45	2.43e-43
AL691432.2	-1.35464	8.62697	4.05e-45	2.85e-43
CHL1-AS2	-3.01974	3.34984	6.33e-45	4.41e-43
AC009133.3	-2.82067	4.27192	9.68e-45	6.69e-43
AL135905.2	-1.87017	7.19261	2.34e-44	1.6e-42
AL162591.1	-2.31607	3.80402	3.3e-44	2.24e-42
MCPH1-AS1	-1.65806	5.87793	3.51e-44	2.36e-42
LINC00582	-2.74382	4.13012	3.83e-44	2.55e-42
U91328.2	-1.33279	8.05375	5.05e-44	3.34e-42
AL391807.1	-2.91022	3.45638	6.77e-44	4.43e-42
AL445363.1	-2.54336	2.97626	9.85e-44	6.39e-42
LINC01505	-2.97301	3.1098	1.04e-43	6.67e-42
JAZF1-AS1	-2.80808	3.38773	1.78e-43	1.13e-41
LINC02033	-2.49599	3.85198	2.61e-43	1.65e-41
FENDRR	-2.11854	10.4672	3.22e-43	2.02e-41
AC093607.1	-3.41353	3.52526	4.25e-43	2.64e-41
AL356489.2	-3.28671	4.85029	9.63e-43	5.91e-41
AC009831.1	-1.42348	6.03583	9.67e-43	5.91e-41
AC009102.2	-3.4124	3.71899	1.81e-42	1.1e-40
LINC01537	-2.48932	4.1665	2.11e-42	1.27e-40
AC010776.2	-4.07343	3.66443	2.85e-42	1.7e-40
LIFR-AS1	-2.39891	4.38254	4.88e-42	2.89e-40
AL121974.1	-5.97766	3.88224	5.45e-42	3.2e-40
AL513217.1	-3.25818	3.45885	7.1e-42	4.14e-40
LINC01624	-2.54615	3.7405	1.53e-41	8.84e-40
AL162424.1	-2.31236	3.59571	1.63e-41	9.36e-40
LINC00955	-3.81741	4.77346	2.63e-41	1.5e-39
AL136309.2	-2.01442	4.31181	3.05e-41	1.72e-39
ZNF667-AS1	-1.98211	7.53671	4.21e-41	2.36e-39
AC011306.1	-3.21713	3.28524	4.25e-41	2.37e-39
AL445426.1	-2.64416	3.49954	4.47e-41	2.47e-39
AC022034.2	-2.56951	6.72037	5.74e-41	3.15e-39
AL596223.1	-2.48245	5.51965	8.93e-41	4.86e-39
CASC21	6.35581	7.61877	9.81e-41	5.3e-39
AC110491.1	-4.32314	3.46134	1.48e-40	7.93e-39
AC123912.4	-3.68295	4.46832	2.61e-40	1.39e-38
LINC00659	5.91281	7.27323	3.9e-40	2.06e-38
LINC01013	-2.56258	4.21735	4.08e-40	2.14e-38
MRGPRF-AS1	-2.70457	3.63882	4.64e-40	2.42e-38
AL356270.1	-2.40809	4.01193	5.53e-40	2.87e-38
FEZF1-AS1	8.68171	8.89393	5.75e-40	2.96e-38
LINC02292	-2.38525	4.21027	5.8e-40	2.96e-38
LINC02441	-2.69438	7.90888	7.58e-40	3.85e-38
AC005674.1	-2.29973	3.75786	1.46e-39	7.36e-38
AL365361.1	-2.56996	7.27673	1.56e-39	7.82e-38
AC016355.1	-1.51807	6.91816	1.66e-39	8.25e-38
ZNF582-AS1	-1.95056	5.33216	2.42e-39	1.19e-37
AC103923.1	-1.91852	4.44109	2.73e-39	1.34e-37
AL034346.1	-2.29162	4.12832	5.63e-39	2.75e-37
FLJ31104	-1.73945	4.56217	7.79e-39	3.77e-37
AL022318.1	-3.01818	3.8092	1.04e-38	4.98e-37
AC007099.1	7.16069	6.43927	1.1e-38	5.25e-37
AC104024.1	-2.80636	3.69501	1.42e-38	6.74e-37
AC073254.1	-1.36724	6.57121	3.43e-38	1.62e-36
AL662860.1	-3.34306	3.77679	4.07e-38	1.91e-36
AC005180.2	-3.0612	4.54419	4.29e-38	2e-36
AC024651.1	-4.02383	3.20586	6.09e-38	2.82e-36
LINC01475	-2.47901	4.32166	7.33e-38	3.38e-36
AC123023.1	5.73885	6.60189	1.05e-37	4.8e-36
AC005180.1	-3.15102	4.15983	1.1e-37	5.01e-36
AC106881.1	-1.95912	4.56722	1.3e-37	5.89e-36
AP002358.1	-3.08129	3.49253	1.83e-37	8.2e-36
PLUT	4.87781	5.67957	2.24e-37	9.98e-36
LINC01133	-1.9353	10.6863	3.41e-37	1.51e-35
AC005089.1	3.90331	6.31432	5.63e-37	2.48e-35
OSTN-AS1	-2.99705	3.36467	5.7e-37	2.5e-35
LINC01140	-2.1222	5.54471	7.53e-37	3.29e-35
SNHG15	1.61422	11.4724	9.63e-37	4.18e-35
FGF14-AS2	-2.20989	5.485	1.77e-36	7.64e-35
RBMS3-AS3	-2.72328	3.32398	2.78e-36	1.19e-34
CYP1B1-AS1	-1.93095	5.58805	3.31e-36	1.41e-34
AC007128.2	4.56187	4.97701	3.5e-36	1.48e-34
A2M-AS1	-1.77976	5.83107	4.59e-36	1.94e-34
AC007495.1	-2.58056	3.84129	7.32e-36	3.07e-34
UG0898H09	-3.27631	5.04219	8.96e-36	3.74e-34
PCBP1-AS1	-0.918817	10.1681	1.19e-35	4.92e-34
AC107959.1	-1.75986	5.33526	2.08e-35	8.59e-34
LINC01975	-2.65751	3.62203	2.21e-35	9.06e-34
AC002398.2	-3.55683	3.44435	2.34e-35	9.53e-34
LINC01588	-1.33102	8.04718	4.01e-35	1.62e-33
AC009097.4	-2.4869	3.56878	5.59e-35	2.25e-33
LINC02057	-2.71705	5.11588	9.79e-35	3.93e-33
AC015908.2	-2.35038	5.02068	1.04e-34	4.13e-33
LINC00460	6.6976	7.68251	1.26e-34	5.01e-33
AC093627.6	-2.92979	4.23316	1.6e-34	6.3e-33
LINC01352	-2.21946	3.5514	1.91e-34	7.51e-33
FAM222A-AS1	3.38288	6.78739	2.25e-34	8.78e-33
LINC00483	-1.8958	10.5121	2.34e-34	9.1e-33
LPP-AS2	-1.15382	7.43136	2.91e-34	1.13e-32
SPRY4-AS1	2.87224	5.42601	3.82e-34	1.47e-32
LINC02362	-2.02391	7.28913	5.57e-34	2.13e-32
SNHG1	1.58742	12.3389	6.11e-34	2.32e-32
AC092834.1	-3.52312	4.43732	6.24e-34	2.36e-32
AC104819.3	-1.78292	4.57281	8.77e-34	3.29e-32
BBOX1-AS1	4.61391	8.13836	8.78e-34	3.29e-32
AC092652.1	-3.61087	3.21233	9.02e-34	3.36e-32
AC244100.2	-1.99503	4.42264	1.48e-33	5.5e-32
AC007384.1	-2.17259	5.56214	2.19e-33	8.1e-32
LINC00858	5.75266	7.30625	2.48e-33	9.11e-32
PRR7-AS1	2.21037	6.48	2.72e-33	9.93e-32
LINC01811	5.71914	5.93301	3.25e-33	1.18e-31
AC126178.1	-2.89097	4.13645	3.81e-33	1.38e-31
AC104825.2	-1.60882	7.28819	5.42e-33	1.95e-31
DDN-AS1	2.92545	6.86366	5.98e-33	2.15e-31
AL662844.4	-1.34052	7.11028	9.25e-33	3.3e-31
LINC02447	-1.74827	4.78811	9.73e-33	3.46e-31
MIR3936HG	-1.2097	7.85068	1.06e-32	3.75e-31
AC055717.2	7.39166	6.38149	1.22e-32	4.28e-31
LINC01705	6.70559	6.16762	1.25e-32	4.39e-31
AC120049.1	-1.81305	5.31196	1.58e-32	5.49e-31
AL391845.2	4.65357	5.28865	1.69e-32	5.86e-31
AC011365.1	-2.45995	5.03612	2.04e-32	7.04e-31
PTGES2-AS1	2.74046	6.42075	3.1e-32	1.07e-30
AC018521.6	-1.47894	4.8538	4.59e-32	1.57e-30
LINC01605	2.97678	7.98999	5.9e-32	2.01e-30
AL626787.1	-2.06826	3.68935	5.95e-32	2.02e-30
AC026469.1	-2.03045	3.84231	6.15e-32	2.08e-30
FIRRE	5.36834	7.38648	6.91e-32	2.32e-30
AC096733.2	-1.90168	5.02408	7.49e-32	2.51e-30
LINC01752	-2.37385	7.14415	9.8e-32	3.26e-30
AC079789.1	-3.12205	3.00188	1.11e-31	3.69e-30
LINC01977	3.46246	6.12645	1.15e-31	3.8e-30
AC015922.3	-2.03558	6.79954	1.96e-31	6.43e-30
LINC00940	-2.72553	5.5403	2.08e-31	6.79e-30
AC084200.1	-3.19434	3.05135	2.09e-31	6.82e-30
AP002026.1	-1.33704	6.8129	2.68e-31	8.68e-30
FRMD6-AS2	-3.26367	3.27137	3.36e-31	1.09e-29
VAC14-AS1	2.92093	6.06297	3.5e-31	1.13e-29
AC011365.2	-2.16549	3.24415	4.39e-31	1.41e-29
HAGLR	-2.23881	10.5521	4.9e-31	1.56e-29
AP000802.1	-2.54609	2.98075	6.44e-31	2.04e-29
AC097468.3	-1.25528	7.53126	7.32e-31	2.31e-29
AC009159.3	-1.88125	4.02044	9.33e-31	2.94e-29
SFTA1P	-2.58943	4.65569	1.26e-30	3.95e-29
AL355607.1	-3.01609	3.34933	1.28e-30	4e-29
AC011247.1	-2.42042	4.04926	2.19e-30	6.8e-29
LINC01354	-2.47249	4.06317	2.49e-30	7.71e-29
AC133644.2	-2.34215	4.53758	2.63e-30	8.1e-29
LINC00996	-1.88718	6.54389	2.74e-30	8.41e-29
FOXP4-AS1	2.16343	7.9169	3.35e-30	1.02e-28
AC022217.3	-2.22661	2.99013	3.67e-30	1.12e-28
LINC00461	-2.67723	3.8187	3.71e-30	1.13e-28
LINC00863	-1.20575	7.12475	5.4e-30	1.63e-28
AC012313.5	-1.36304	5.91024	7.47e-30	2.25e-28
AL512363.1	-2.16054	4.94323	8.13e-30	2.44e-28
AC009414.2	-1.43599	6.12231	9.76e-30	2.91e-28
AP001542.3	-1.47537	6.94666	9.98e-30	2.96e-28
ATP2B1-AS1	-1.11652	6.67966	1.66e-29	4.91e-28
GAS1RR	-2.61052	4.49408	1.73e-29	5.11e-28
DLGAP1-AS2	2.03212	10.0086	1.82e-29	5.34e-28
ZNF710-AS1	-1.35513	9.17596	2.09e-29	6.13e-28
AC116025.2	3.71715	4.41567	2.14e-29	6.23e-28
AC083900.1	-2.13703	4.61085	3.72e-29	1.08e-27
TRPC7-AS1	-2.23103	5.00011	3.76e-29	1.09e-27
AP002761.4	-1.6659	9.17213	3.89e-29	1.12e-27
RTCA-AS1	-1.41424	4.75223	5e-29	1.43e-27
TMEM147-AS1	1.48001	9.89499	5.65e-29	1.61e-27
AC104699.1	-2.45973	4.90888	7.34e-29	2.09e-27
AC124067.2	3.30336	8.28175	9.62e-29	2.73e-27
AC009133.1	-1.03645	9.95734	1e-28	2.83e-27
AC022613.2	-1.42491	4.91892	1.2e-28	3.36e-27
AL356299.2	2.40794	5.39703	1.46e-28	4.08e-27
AL160313.1	-1.81673	3.38513	1.53e-28	4.29e-27
AC007541.1	-1.60878	5.24253	1.7e-28	4.73e-27
AL136537.2	-3.12008	3.59221	1.86e-28	5.16e-27
AC073896.2	-1.0363	6.37558	1.93e-28	5.33e-27
VPS9D1-AS1	2.34117	10.3475	2.41e-28	6.64e-27
FO393418.1	-1.72433	3.6896	2.5e-28	6.85e-27
AP000697.1	4.93222	3.98485	3.3e-28	9.01e-27
AL049836.1	3.15394	6.88486	3.35e-28	9.13e-27
AC007556.1	-3.08209	3.0921	3.47e-28	9.41e-27
AL162171.1	-1.71595	4.95459	3.89e-28	1.05e-26
AL158064.1	-2.88903	3.44357	5.91e-28	1.59e-26
AC007637.1	-1.64009	5.68353	6.1e-28	1.64e-26
AC005392.2	-2.85393	6.96791	6.51e-28	1.74e-26
LINC01081	-1.92069	3.66067	8.7e-28	2.32e-26
AC010336.2	-2.30723	3.25544	8.75e-28	2.32e-26
NPSR1-AS1	6.2755	6.52278	8.83e-28	2.33e-26
AL157935.2	-2.14313	5.55341	1.02e-27	2.7e-26
MELTF-AS1	1.7164	7.91421	1.03e-27	2.7e-26
AL355312.3	4.36822	7.41406	1.05e-27	2.74e-26
AC234772.2	3.41991	4.88456	1.13e-27	2.96e-26
AL122023.1	-1.3465	4.95518	1.31e-27	3.39e-26
LINC01979	2.82717	7.72502	1.55e-27	4e-26
AC024337.2	-2.19011	3.60576	2.49e-27	6.44e-26
LINC02253	5.33253	7.91994	3.69e-27	9.49e-26
AF127936.1	-2.04364	4.10192	6.84e-27	1.75e-25
AC134312.1	-2.47154	4.10935	7.6e-27	1.94e-25
AL161431.1	5.72265	9.87783	8.43e-27	2.15e-25
AL109955.1	-1.61582	4.67247	1.4e-26	3.56e-25
SNHG17	1.86548	12.2745	1.48e-26	3.73e-25
AL157931.1	-3.20082	3.15364	1.49e-26	3.75e-25
LINC01687	-3.41851	4.29289	1.49e-26	3.75e-25
LINC02381	-1.68169	7.00227	1.58e-26	3.95e-25
AC243960.1	-1.76944	5.95878	1.59e-26	3.97e-25
AC011472.4	-1.9518	4.40924	1.88e-26	4.65e-25
AC015922.4	-1.83573	7.50269	1.88e-26	4.65e-25
AC078923.1	4.85516	5.18264	2.26e-26	5.57e-25
AL121987.1	-2.23563	3.21283	2.44e-26	6e-25
AC087482.1	-2.51851	4.61913	3.31e-26	8.13e-25
FOXD3-AS1	-2.76587	4.22326	3.37e-26	8.24e-25
MIR17HG	2.39502	8.34371	3.66e-26	8.91e-25
HORMAD2-AS1	-2.07471	3.16289	3.85e-26	9.34e-25
LINC00640	-1.96845	3.07264	4.04e-26	9.79e-25
LINC01978	3.40827	8.19841	4.07e-26	9.83e-25
SERTAD4-AS1	-1.76085	7.02514	4.15e-26	9.99e-25
AL513542.1	-2.30094	3.40616	4.51e-26	1.08e-24
GAS6-AS1	3.12054	10.5207	5.36e-26	1.28e-24
SNHG16	1.15545	11.5383	5.81e-26	1.38e-24
AL163953.1	3.38618	6.18898	6.5e-26	1.55e-24
LINC02289	-1.84397	3.65114	7.24e-26	1.71e-24
PSMG3-AS1	-1.2493	8.74668	7.36e-26	1.74e-24
AL592546.1	-1.53692	5.41068	7.96e-26	1.87e-24
SUCLG2-AS1	-1.38768	5.82612	1.15e-25	2.7e-24
LINC02541	-1.84082	4.45705	1.35e-25	3.15e-24
AC002546.1	-1.38316	10.1199	1.49e-25	3.48e-24
AP003774.3	-2.07634	3.06526	1.73e-25	4.03e-24
FAM30A	-2.38067	7.91295	1.9e-25	4.41e-24
AP003548.1	-2.09142	3.23197	2.03e-25	4.68e-24
AC022915.2	-2.04145	3.08807	2.66e-25	6.11e-24
AC026369.2	2.44468	5.69656	3.96e-25	9.07e-24
AC025154.2	5.55392	6.0859	3.96e-25	9.07e-24
AL512306.3	-2.24321	3.52891	4.3e-25	9.81e-24
DKFZp779M0652	-2.15913	3.67265	4.34e-25	9.87e-24
AC010226.1	-1.2309	5.41024	4.41e-25	1e-23
AC126773.2	2.1056	5.35096	5.71e-25	1.29e-23
AP003071.4	-2.14419	5.95493	6.27e-25	1.41e-23
AL451042.2	-1.29638	5.97882	6.39e-25	1.43e-23
LINC02257	5.35903	4.85986	6.6e-25	1.48e-23
AC022034.4	-2.50742	3.08572	6.76e-25	1.51e-23
EPB41L4A-AS2	-1.75914	5.42231	8.16e-25	1.82e-23
AC105219.4	2.41554	6.14229	8.42e-25	1.87e-23
KCNJ2-AS1	-1.37241	7.11578	8.7e-25	1.93e-23
LINC01234	7.40451	8.71638	9.79e-25	2.16e-23
AC104170.1	-1.366	6.06799	1e-24	2.2e-23
AC068722.2	-1.90373	4.33708	1.09e-24	2.4e-23
LINC02320	2.82931	5.87509	1.55e-24	3.39e-23
AP004609.3	-1.22725	6.5705	1.78e-24	3.88e-23
LINC02408	-2.19432	3.99128	1.84e-24	4e-23
AL109910.2	-2.45339	3.11949	2.09e-24	4.54e-23
AC048382.5	-1.54455	3.75391	2.13e-24	4.6e-23
AC012507.2	-2.14162	3.1174	2.13e-24	4.6e-23
AL590483.1	3.4206	4.85345	2.16e-24	4.65e-23
AC022733.2	-2.33428	3.04538	2.44e-24	5.22e-23
AC005256.1	5.99824	5.50587	3.17e-24	6.78e-23
LINC00488	-2.80119	3.67585	3.18e-24	6.78e-23
AL359853.1	-1.98264	3.65198	3.69e-24	7.85e-23
LINC01016	-2.20751	3.7242	3.81e-24	8.07e-23
AC010247.2	-1.8945	4.40807	4.41e-24	9.32e-23
AC008609.1	-2.8048	3.60921	4.54e-24	9.56e-23
LINC01781	-2.41	4.15845	4.94e-24	1.04e-22
AP000439.2	-1.69359	8.91967	5.09e-24	1.07e-22
AL020996.1	-1.03497	6.06904	6.98e-24	1.46e-22
AC087241.3	-2.1258	3.32558	7.45e-24	1.55e-22
AC105219.2	4.05705	4.72375	7.5e-24	1.56e-22
AC005699.1	-1.98499	4.05282	7.7e-24	1.6e-22
AL158850.1	-2.67134	2.94023	7.92e-24	1.64e-22
AC018647.1	-1.83971	3.8574	8.57e-24	1.77e-22
BX664727.3	-2.1195	3.5793	9.93e-24	2.04e-22
AC105942.1	-1.37549	8.34075	1.07e-23	2.2e-22
LINC01798	-2.23492	3.61565	1.1e-23	2.24e-22
AL049597.2	-1.24433	6.22914	1.21e-23	2.47e-22
AC004637.1	-2.32349	3.41306	1.25e-23	2.54e-22
AC087277.2	-2.0234	3.91623	1.29e-23	2.61e-22
FAM95B1	-2.22623	3.24011	1.36e-23	2.75e-22
AC104958.2	2.5937	8.87397	1.42e-23	2.86e-22
AC107959.3	2.86977	5.91868	1.69e-23	3.4e-22
AC022733.1	-2.42241	3.04504	2.26e-23	4.52e-22
AC104024.2	4.13918	5.2943	2.49e-23	4.97e-22
LINC01614	5.39359	5.99169	2.56e-23	5.11e-22
AL158837.1	-1.74192	4.80066	2.62e-23	5.22e-22
LINC01356	2.38444	6.69418	2.78e-23	5.52e-22
LINC00390	-2.1274	3.61013	2.95e-23	5.84e-22
AL133383.1	-2.05021	4.27757	3.15e-23	6.21e-22
AC026336.3	8.28509	7.50796	3.16e-23	6.22e-22
AP001610.2	-1.70858	5.57451	3.29e-23	6.44e-22
HEXA-AS1	-1.36404	5.36227	3.29e-23	6.44e-22
AC021683.1	-2.61673	5.27726	3.47e-23	6.77e-22
AC027807.2	-2.30813	2.95378	3.57e-23	6.96e-22
AC010503.4	-1.13104	10.7354	4.33e-23	8.42e-22
AC117386.2	5.63244	5.29026	5.22e-23	1.01e-21
AP005233.2	3.49263	6.51863	5.45e-23	1.05e-21
SNHG4	1.55431	9.19559	6.38e-23	1.23e-21
AL499606.1	-1.99693	3.13131	7.03e-23	1.35e-21
AC100791.2	3.86358	4.79051	8.03e-23	1.54e-21
AC016831.1	2.30602	8.42206	1.04e-22	1.98e-21
SENCR	-1.46395	5.03945	1.05e-22	2e-21
LINC01050	5.27042	4.39416	1.09e-22	2.07e-21
SLCO4A1-AS1	3.5117	10.0911	1.11e-22	2.1e-21
AC092287.1	-1.3467	5.19084	1.11e-22	2.1e-21
AL133355.1	-1.04285	8.04308	1.12e-22	2.12e-21
LINC01748	3.60723	7.68077	1.18e-22	2.22e-21
AC036108.2	-2.32622	3.4997	1.32e-22	2.48e-21
AC009336.1	-2.09029	3.78821	1.43e-22	2.68e-21
AL645933.2	-1.31628	7.46179	1.59e-22	2.96e-21
BX890604.1	1.28209	9.71821	1.76e-22	3.28e-21
C5orf66-AS1	-1.89766	5.14331	1.82e-22	3.38e-21
SRP14-AS1	-1.01291	7.86168	1.85e-22	3.43e-21
ABALON	1.72039	7.13485	2.06e-22	3.81e-21
BX470102.1	2.1841	8.01998	2.27e-22	4.2e-21
LINC01197	-1.6392	5.67591	2.53e-22	4.66e-21
AL162582.1	5.83871	6.53014	2.59e-22	4.76e-21
AC124319.1	3.2657	6.4859	2.62e-22	4.81e-21
HSPC324	-1.70895	3.87481	2.97e-22	5.43e-21
AC006329.1	2.73085	9.14541	2.98e-22	5.44e-21
ZNF790-AS1	-1.56873	4.94351	2.99e-22	5.44e-21
LINC02554	-2.72532	3.38041	3.09e-22	5.6e-21
AC104823.1	7.38999	8.60922	3.78e-22	6.84e-21
LINC01594	4.00535	5.51744	4.02e-22	7.27e-21
CADM3-AS1	-2.37179	5.07266	4.1e-22	7.38e-21
AC106900.2	2.2539	5.82044	4.27e-22	7.68e-21
AL121832.1	3.67918	6.9194	4.39e-22	7.87e-21
AC104971.4	-2.4096	3.01196	4.44e-22	7.95e-21
AC084033.3	-1.3634	6.55492	4.72e-22	8.42e-21
CYP4A22-AS1	1.99514	5.02968	4.86e-22	8.65e-21
AC090825.1	-1.81704	4.27369	5.11e-22	9.08e-21
LINC02245	-2.17974	3.09046	5.27e-22	9.34e-21
PCAT18	-2.94953	4.01363	5.34e-22	9.45e-21
AC129507.1	-1.79825	5.1053	6.28e-22	1.11e-20
AC002511.1	-2.02471	4.6582	6.45e-22	1.13e-20
AP001160.3	-0.944264	6.5297	7.53e-22	1.32e-20
CASC16	-1.76101	4.48848	8.01e-22	1.4e-20
AC003991.1	-1.9061	5.5596	9.04e-22	1.58e-20
AC009404.1	1.23031	7.62415	9.5e-22	1.66e-20
GRIK1-AS1	-2.0275	3.12529	1.01e-21	1.76e-20
AC106739.1	-1.40449	5.49392	1.13e-21	1.96e-20
AL445423.1	-1.93011	3.12781	1.17e-21	2.02e-20
AL157895.1	-1.97614	4.56786	1.19e-21	2.05e-20
ALOX12-AS1	-0.735969	7.6098	1.2e-21	2.07e-20
MIR503HG	2.75505	7.08497	1.54e-21	2.64e-20
LINC02256	-1.56311	4.13233	1.55e-21	2.66e-20
AC026336.2	5.21983	4.00786	1.69e-21	2.89e-20
LINC01433	2.79097	3.7481	1.72e-21	2.94e-20
USP30-AS1	-1.70283	7.4743	1.87e-21	3.18e-20
MHENCR	1.55896	9.24456	2.02e-21	3.44e-20
LINC01411	6.47804	7.55556	2.29e-21	3.88e-20
LINC02081	3.20404	5.80616	2.36e-21	3.99e-20
AC007406.3	2.36821	5.19514	2.54e-21	4.29e-20
LINC01829	-2.53886	4.01559	2.56e-21	4.3e-20
AL109936.2	-1.58105	5.9511	2.69e-21	4.53e-20
AC025165.1	-1.74444	4.6439	2.91e-21	4.88e-20
LINC00877	-1.7251	4.83129	3.27e-21	5.47e-20
AC067735.1	-1.65223	4.23401	3.3e-21	5.51e-20
ZFAS1	1.60604	13.7721	3.46e-21	5.77e-20
AC073611.1	1.15894	6.19543	3.56e-21	5.91e-20
MIR4435-2HG	1.22857	10.6084	3.75e-21	6.21e-20
SNHG3	1.2644	11.9588	3.79e-21	6.27e-20
LINC01268	-1.3446	7.17534	4.12e-21	6.8e-20
AP001160.1	1.47797	5.7828	4.62e-21	7.6e-20
AC244021.1	-2.09403	4.09551	5.07e-21	8.33e-20
AC097534.2	-1.17409	6.59899	5.34e-21	8.75e-20
NDUFA6-AS1	-0.87417	7.17403	5.42e-21	8.87e-20
AL136987.1	3.80917	5.38116	5.91e-21	9.64e-20
MNX1-AS1	1.72554	8.74997	6.17e-21	1e-19
AC020656.2	3.64434	8.04783	6.42e-21	1.04e-19
AC090164.3	-1.79295	3.76467	6.79e-21	1.1e-19
LINC02132	-2.25396	3.06252	6.81e-21	1.1e-19
AP000911.1	-1.91147	4.90375	7.13e-21	1.15e-19
AL391056.1	2.91994	8.10776	7.18e-21	1.16e-19
VLDLR-AS1	-1.95163	5.238	7.28e-21	1.17e-19
LINC01836	2.46287	5.95006	7.35e-21	1.18e-19
AC098484.1	-0.938173	6.06938	7.69e-21	1.23e-19
AC254562.3	-1.2352	5.10565	7.87e-21	1.26e-19
AL596244.1	-1.26865	7.87891	7.9e-21	1.26e-19
AL353150.1	2.39849	6.67917	8.1e-21	1.29e-19
AF064860.2	-2.36913	3.9815	8.38e-21	1.33e-19
AP004609.1	-2.45201	3.19025	9.59e-21	1.52e-19
AC105429.1	2.02174	6.22823	9.64e-21	1.52e-19
AC026704.1	1.91531	5.60718	9.84e-21	1.55e-19
SLC16A1-AS1	1.53192	8.54696	1.01e-20	1.59e-19
DDX11-AS1	1.3847	6.5856	1.38e-20	2.16e-19
AC002511.2	-1.90252	4.65837	1.47e-20	2.3e-19
AC129507.2	-1.49896	6.09982	1.55e-20	2.42e-19
AC091182.2	2.99474	5.36824	1.68e-20	2.62e-19
AF287957.1	-1.73357	4.17303	1.75e-20	2.72e-19
DLG1-AS1	-1.54302	4.76812	1.76e-20	2.74e-19
LINC00892	-1.64031	5.00313	1.79e-20	2.77e-19
SNHG12	1.10176	10.5738	1.84e-20	2.85e-19
LINC00402	-2.30227	4.15971	1.91e-20	2.96e-19
AL136366.1	-2.02252	3.08177	1.94e-20	2.99e-19
C2orf48	2.28553	6.50176	2e-20	3.08e-19
C2-AS1	2.61832	4.45687	2.21e-20	3.39e-19
LINC01615	3.17781	5.13251	2.61e-20	3.99e-19
AL590004.4	4.13385	6.41823	2.62e-20	4e-19
AP005230.1	3.64114	4.85446	2.66e-20	4.06e-19
AC003965.2	3.0042	5.16346	2.8e-20	4.27e-19
AC022387.1	3.6689	4.29905	2.89e-20	4.39e-19
LEF1-AS1	1.99489	5.13681	2.98e-20	4.51e-19
AL357140.2	-1.18888	5.37602	3.2e-20	4.85e-19
AC100771.2	-1.33999	4.13521	3.57e-20	5.39e-19
WDFY3-AS2	-1.20756	6.68809	4.11e-20	6.2e-19
AL161719.1	-1.66185	3.81586	4.25e-20	6.39e-19
Z97989.1	-1.15152	5.92368	4.32e-20	6.49e-19
AC021218.1	2.15357	10.9997	4.76e-20	7.12e-19
SNHG25	4.54721	9.51381	5.08e-20	7.59e-19
AL390729.1	2.50695	6.17495	5.3e-20	7.91e-19
LINC01730	2.71454	5.35542	6.19e-20	9.22e-19
AP003486.1	-0.921186	9.0432	6.23e-20	9.25e-19
AL157756.1	-1.34912	4.54822	7.13e-20	1.06e-18
AC106772.1	3.42717	4.11686	7.66e-20	1.13e-18
KRT7-AS	3.48784	4.88013	8.82e-20	1.3e-18
SVIL-AS1	-0.843761	9.9037	9.93e-20	1.46e-18
AL161457.1	-2.68571	2.9472	1.12e-19	1.64e-18
AC135388.1	5.85787	4.48148	1.2e-19	1.77e-18
MAFTRR	-1.5856	4.97424	1.39e-19	2.04e-18
SH3PXD2A-AS1	2.708	8.91137	1.46e-19	2.14e-18
AC020659.1	3.86004	7.81488	1.52e-19	2.22e-18
AC010719.1	1.88637	7.76818	1.62e-19	2.36e-18
LINC02397	-2.23414	4.48944	1.62e-19	2.36e-18
LMO7-AS1	2.58401	5.27127	1.62e-19	2.36e-18
AC073283.1	2.85625	5.44687	1.69e-19	2.45e-18
ST20-AS1	-0.839341	8.21469	2.02e-19	2.92e-18
AC005736.1	-1.36031	4.33282	2.05e-19	2.96e-18
AL354732.1	-1.44231	5.74989	2.25e-19	3.23e-18
AC093627.7	-2.0242	3.74347	2.3e-19	3.31e-18
TMEM202-AS1	-0.824368	6.22343	2.37e-19	3.39e-18
SLC12A9-AS1	1.89743	6.77801	2.42e-19	3.46e-18
AC007386.2	-1.42088	5.52557	2.55e-19	3.65e-18
LINC01160	-1.6242	4.3084	2.63e-19	3.76e-18
TRG-AS1	-1.50035	6.79179	2.7e-19	3.84e-18
AC068338.2	-1.06987	6.99564	2.85e-19	4.04e-18
AC099792.1	3.42225	6.20176	2.92e-19	4.14e-18
AC048344.4	2.23277	4.72791	3.06e-19	4.33e-18
AL359881.1	3.73744	4.59113	3.21e-19	4.53e-18
AC012363.1	3.80403	4.64641	3.37e-19	4.76e-18
LINC01572	1.49575	6.30495	3.4e-19	4.79e-18
AC025580.1	-1.84767	9.24916	3.6e-19	5.06e-18
AC087388.1	1.2293	7.15443	3.62e-19	5.08e-18
GATA2-AS1	2.64952	8.6765	3.92e-19	5.49e-18
LINC00941	4.41827	7.09716	4.3e-19	6e-18
AL031710.2	1.96729	4.70468	4.36e-19	6.08e-18
AP001469.3	1.16926	7.79507	4.53e-19	6.3e-18
AC011676.1	2.31974	4.69595	5.01e-19	6.95e-18
TFAP2A-AS1	3.49878	6.57312	5.23e-19	7.26e-18
AC244205.1	-2.0783	4.11436	5.33e-19	7.37e-18
TRPM2-AS	2.91897	8.81283	5.47e-19	7.56e-18
AC093732.1	3.49443	4.74721	5.51e-19	7.6e-18
AC009506.1	-0.918239	7.82922	5.92e-19	8.14e-18
LINC00346	1.81707	8.65184	6.12e-19	8.41e-18
MGC16275	-1.2969	4.96488	6.55e-19	8.99e-18
NALT1	-1.4697	6.2974	6.95e-19	9.51e-18
AL139383.1	-1.45141	4.94608	7.47e-19	1.02e-17
LINC01389	-1.46663	6.35002	7.53e-19	1.02e-17
LINC01311	1.33432	6.78869	7.53e-19	1.02e-17
AL135924.2	-2.28311	3.8679	8.13e-19	1.1e-17
AC079795.1	-1.22134	5.39423	8.31e-19	1.13e-17
AL162413.1	6.59026	5.45392	8.46e-19	1.14e-17
ID2-AS1	-1.60419	6.69128	8.69e-19	1.17e-17
AL360004.1	-2.43287	3.39	9.5e-19	1.28e-17
AC239584.1	4.90056	4.92585	1.03e-18	1.39e-17
LINC01996	4.64904	5.43241	1.11e-18	1.49e-17
LINC01783	-2.25238	3.47826	1.12e-18	1.5e-17
AC136475.3	3.42817	9.21551	1.13e-18	1.52e-17
AC016394.1	1.30661	7.05852	1.15e-18	1.54e-17
AC104794.3	4.53727	4.09767	1.24e-18	1.65e-17
AL356599.1	-1.17285	6.6021	1.26e-18	1.68e-17
AC108681.1	3.33923	3.55792	1.34e-18	1.78e-17
AL513123.1	2.92984	4.49799	1.35e-18	1.79e-17
LINC01778	-1.90075	4.35806	1.47e-18	1.95e-17
SNHG20	0.885959	9.34338	1.48e-18	1.95e-17
AC005696.1	-1.23213	5.88047	1.56e-18	2.07e-17
LINC02012	-1.47847	7.08058	1.61e-18	2.12e-17
LINC01711	3.13014	4.39107	1.87e-18	2.47e-17
RFPL1S	-1.70029	4.1461	1.92e-18	2.52e-17
LINC00641	-1.06903	9.0591	2.04e-18	2.68e-17
AC012640.3	-1.89661	3.6799	2.24e-18	2.94e-17
AC008808.2	-2.30962	3.06031	2.3e-18	3e-17
AC026368.1	2.37342	5.14102	2.88e-18	3.76e-17
AL158211.1	-1.83524	3.168	2.95e-18	3.84e-17
AC007277.1	4.943	6.98686	3.12e-18	4.06e-17
AC044802.1	-1.2668	4.42374	3.43e-18	4.45e-17
BX284668.2	-2.00161	4.55362	3.5e-18	4.54e-17
IGFL2-AS1	5.84716	6.84914	3.52e-18	4.55e-17
AC099524.1	-1.83248	4.16636	3.86e-18	4.99e-17
LINC01915	-1.52982	5.6885	3.93e-18	5.06e-17
AP000851.1	5.33554	5.81202	4.26e-18	5.48e-17
AL390860.1	-2.33506	2.95854	4.42e-18	5.67e-17
LINC01602	6.20001	5.4473	4.54e-18	5.82e-17
AP001453.2	1.82624	7.6028	4.61e-18	5.9e-17
AP001107.9	-1.01549	8.69612	4.78e-18	6.1e-17
LINC01797	-2.48882	2.9165	5.03e-18	6.41e-17
LINC02427	-1.81329	3.34149	5.31e-18	6.75e-17
AP003352.1	1.12051	8.73116	5.41e-18	6.87e-17
AL391244.3	1.04749	8.00114	5.63e-18	7.14e-17
PCAT1	1.91098	4.95838	6.14e-18	7.77e-17
AC145124.1	-1.44655	4.59021	6.48e-18	8.2e-17
DUXAP8	3.39748	7.445	6.59e-18	8.32e-17
LINC01593	4.95659	3.99237	6.63e-18	8.35e-17
AP000695.2	2.48753	4.80891	6.71e-18	8.44e-17
AL161891.1	1.46559	7.73467	6.81e-18	8.55e-17
AC068594.1	-1.63923	4.49761	7.11e-18	8.92e-17
ARHGEF26-AS1	-2.23548	4.60084	7.3e-18	9.14e-17
AC120036.5	-1.90481	3.94707	7.45e-18	9.31e-17
AL158163.2	-1.34896	4.03449	7.53e-18	9.39e-17
AC092376.2	-1.53312	5.17676	7.75e-18	9.65e-17
AC010761.1	0.991991	7.5891	7.99e-18	9.93e-17
AC025857.2	1.46267	6.67602	8.16e-18	1.01e-16
AC073365.1	7.50068	6.13135	8.29e-18	1.03e-16
AC020907.4	1.72226	5.86127	8.33e-18	1.03e-16
AC010967.1	4.33068	3.59623	1.01e-17	1.25e-16
AC020571.1	-1.59866	5.409	1.11e-17	1.37e-16
AC079834.2	-1.82984	4.49118	1.14e-17	1.4e-16
LINC01571	-2.55455	3.22839	1.18e-17	1.45e-16
AC100803.1	3.05746	3.92453	1.2e-17	1.48e-16
AC005264.1	2.64094	3.74426	1.21e-17	1.48e-16
CCDC13-AS1	-1.47251	4.08672	1.26e-17	1.53e-16
TP53TG1	-1.15402	10.3763	1.41e-17	1.73e-16
LINC01232	1.39717	9.34497	1.53e-17	1.87e-16
AC013726.1	-1.49284	4.03173	1.54e-17	1.87e-16
AC023157.3	-1.00213	7.52159	1.56e-17	1.89e-16
AC011815.1	-0.92377	7.40616	1.65e-17	2e-16
AC004593.1	3.60132	5.47242	1.66e-17	2.02e-16
AP003071.3	-2.16435	3.01447	1.82e-17	2.2e-16
SPATA3-AS1	2.02289	6.52636	1.82e-17	2.2e-16
AC092809.2	-1.70552	3.541	1.89e-17	2.28e-16
AC004990.1	-1.84557	6.17438	1.92e-17	2.31e-16
AC022893.2	-2.24875	3.55056	1.94e-17	2.33e-16
AL451042.1	-1.25593	5.04511	1.96e-17	2.35e-16
DNAH17-AS1	3.33914	4.63702	2.18e-17	2.61e-16
C5orf66	1.04206	7.57994	2.25e-17	2.69e-16
AL031775.2	-0.905942	5.24477	2.39e-17	2.85e-16
AC138150.2	1.79949	6.27814	2.4e-17	2.85e-16
LINC00324	-1.16592	8.25825	2.4e-17	2.86e-16
LINC02223	4.41463	4.30644	2.62e-17	3.11e-16
AC036176.1	-1.10375	5.78003	2.69e-17	3.19e-16
AC011337.1	-1.03525	5.20601	2.9e-17	3.43e-16
DLEU7-AS1	2.39032	5.18183	3.32e-17	3.92e-16
CLDN10-AS1	5.17993	5.08895	3.47e-17	4.1e-16
AL772337.3	-2.44343	3.5528	3.48e-17	4.11e-16
AC022784.1	4.20486	5.29293	3.74e-17	4.41e-16
LINC00698	3.33992	4.02267	4.11e-17	4.83e-16
AC011611.3	3.10735	4.04499	4.34e-17	5.09e-16
CAPN10-AS1	0.940399	8.02567	4.65e-17	5.44e-16
GDNF-AS1	-1.98	4.09248	4.8e-17	5.61e-16
AC090114.2	-0.912943	9.42712	5.01e-17	5.85e-16
LINC01132	1.46769	6.55271	5.11e-17	5.96e-16
AL133467.1	-1.80806	4.42068	5.73e-17	6.66e-16
AL137060.1	1.51534	5.47868	5.74e-17	6.67e-16
UCA1	3.78578	11.4724	6.06e-17	7.03e-16
LINC02474	7.4009	6.56155	6.75e-17	7.82e-16
AC010913.1	1.91103	5.08182	7.28e-17	8.41e-16
AP001065.2	-1.57215	4.84815	8.81e-17	1.02e-15
AC104561.1	-1.59082	3.48071	1.09e-16	1.26e-15
AC110813.1	-2.93485	4.93178	1.11e-16	1.27e-15
LINC01315	1.68849	8.94714	1.15e-16	1.32e-15
AC021016.2	-0.848428	7.62994	1.15e-16	1.32e-15
LINC01336	-1.80497	3.49463	1.32e-16	1.52e-15
AL158847.1	-1.91838	3.02151	1.4e-16	1.6e-15
AC009509.1	-2.06231	6.81348	1.5e-16	1.71e-15
LINC02345	3.422	5.6336	1.54e-16	1.75e-15
AC131009.3	1.25598	6.62618	1.54e-16	1.75e-15
AL078581.1	-1.01488	4.89805	1.56e-16	1.78e-15
AC005534.1	2.04019	4.48273	1.63e-16	1.85e-15
AC026356.1	1.62085	6.56803	1.71e-16	1.93e-15
AC107081.2	1.36513	5.04284	1.76e-16	1.99e-15
AL354836.1	1.27407	7.46556	2.01e-16	2.27e-15
AC105020.6	-0.946564	4.67666	2.04e-16	2.3e-15
AL391987.4	-2.03248	3.09861	2.1e-16	2.37e-15
AC021242.2	-2.62216	3.19235	2.11e-16	2.37e-15
AL662890.2	2.75367	4.39072	2.23e-16	2.5e-15
KCNMB2-AS1	3.77594	6.47251	2.23e-16	2.5e-15
LINC01124	2.34563	8.30386	2.26e-16	2.53e-15
AC246787.2	-2.17583	3.4301	2.38e-16	2.66e-15
AC008403.3	2.65568	3.72845	2.57e-16	2.87e-15
HID1-AS1	-1.54368	3.61445	2.66e-16	2.96e-15
AC006237.1	-1.88633	3.30202	2.74e-16	3.04e-15
AL359232.1	1.49056	5.72647	2.76e-16	3.07e-15
AC005520.2	-1.32462	6.85227	2.79e-16	3.09e-15
AC004988.1	3.35015	4.80759	2.83e-16	3.13e-15
AC064807.2	3.39995	5.55841	3e-16	3.31e-15
AC078860.1	2.66134	5.21361	3.19e-16	3.52e-15
AC002451.1	-1.47886	4.25358	3.42e-16	3.77e-15
MIR100HG	-1.56342	8.97716	3.59e-16	3.95e-15
AC092614.1	1.50502	5.46169	3.8e-16	4.17e-15
AC092718.4	1.1598	9.08731	3.86e-16	4.23e-15
LINC01186	1.81625	5.198	4e-16	4.38e-15
A1BG-AS1	-1.23221	5.73203	4.13e-16	4.52e-15
AL136368.1	-1.04474	4.30574	4.48e-16	4.89e-15
AC026401.3	1.07666	9.76013	4.56e-16	4.97e-15
AC009126.1	-0.80559	6.38517	4.6e-16	5.01e-15
MAP3K20-AS1	3.86641	8.23008	5.1e-16	5.54e-15
AC023510.2	-1.85654	3.61629	5.33e-16	5.79e-15
C9orf163	1.54447	6.13125	5.62e-16	6.1e-15
AL139089.1	1.47063	6.97595	5.98e-16	6.48e-15
AC090116.1	3.58248	5.25073	6.33e-16	6.84e-15
AC093278.2	-1.09408	7.44207	6.69e-16	7.23e-15
AL139020.1	-2.90469	3.64413	6.9e-16	7.44e-15
AC254629.1	-1.4258	10.1151	6.94e-16	7.47e-15
AC009549.1	-1.88028	4.50221	7.06e-16	7.58e-15
AC010973.2	1.32452	6.63686	7.64e-16	8.2e-15
AL033527.3	1.70028	5.47178	7.75e-16	8.31e-15
LINC00671	-1.59329	3.1386	7.87e-16	8.42e-15
AC069222.1	2.08907	5.27014	8.04e-16	8.59e-15
LINC02139	-1.46458	3.55449	9.07e-16	9.68e-15
AC020891.2	2.42231	4.55608	9.18e-16	9.78e-15
FGD5-AS1	-0.718486	13.8043	9.89e-16	1.05e-14
AC079209.1	-1.50315	4.00457	1.11e-15	1.18e-14
AL161785.1	-1.62661	4.6896	1.13e-15	1.19e-14
THRB-AS1	-1.58292	3.96066	1.18e-15	1.25e-14
AC078778.1	1.56737	5.68186	1.18e-15	1.25e-14
AL158163.1	-1.21354	5.38427	1.32e-15	1.4e-14
AC007405.3	1.7749	7.69814	1.38e-15	1.46e-14
LINC01655	4.3619	3.6254	1.44e-15	1.52e-14
AC091182.1	-1.46604	5.64794	1.44e-15	1.52e-14
LINC01266	-1.92846	3.47733	1.51e-15	1.58e-14
EXTL3-AS1	1.86695	5.40637	1.52e-15	1.59e-14
LINC01555	2.60711	6.55267	1.52e-15	1.6e-14
AC009831.4	-1.75935	3.02014	1.57e-15	1.65e-14
AP000229.1	-1.62024	4.18593	1.61e-15	1.68e-14
AC068580.2	5.12259	4.27074	1.64e-15	1.71e-14
AC005277.2	-1.63391	3.40143	1.75e-15	1.82e-14
AL050403.2	-1.44674	4.16815	1.81e-15	1.88e-14
AC004080.1	5.01731	5.74652	1.82e-15	1.89e-14
AL121832.3	1.37905	7.98888	1.86e-15	1.93e-14
LINC01169	5.40618	5.4328	2.06e-15	2.13e-14
AC006111.2	1.30756	5.5149	2.16e-15	2.23e-14
AL354719.2	2.77474	5.75829	2.17e-15	2.25e-14
LINC02331	4.17962	3.93519	2.35e-15	2.42e-14
AC079015.1	-1.75266	3.38241	2.38e-15	2.45e-14
EVX1-AS	4.41237	5.95587	2.38e-15	2.45e-14
AC099850.3	1.16179	8.12232	2.4e-15	2.47e-14
AC024941.2	-1.42857	4.92807	2.47e-15	2.53e-14
LINC01215	-1.70624	5.51405	2.52e-15	2.58e-14
AC104109.2	-0.956648	5.46656	2.54e-15	2.6e-14
AC090152.1	-1.51743	7.59594	2.74e-15	2.8e-14
AL049539.1	2.53296	4.42117	3.01e-15	3.07e-14
AC002091.2	-1.65942	3.62969	3.1e-15	3.15e-14
LINC02035	-0.7862	8.97238	3.11e-15	3.16e-14
AC007671.1	-1.87514	2.99881	3.39e-15	3.44e-14
AC026356.2	1.50026	5.51795	3.55e-15	3.61e-14
LINC00865	-1.48144	7.02213	3.7e-15	3.75e-14
LINC01511	4.46599	4.84954	3.81e-15	3.86e-14
SNHG6	1.14339	12.843	4.31e-15	4.36e-14
AC008764.6	1.03093	6.9133	4.43e-15	4.48e-14
MAGI2-AS3	-1.33569	9.0053	4.6e-15	4.63e-14
AC092111.1	-1.51882	4.46692	5.31e-15	5.34e-14
LINC01012	0.964094	6.72867	5.46e-15	5.49e-14
AC068675.1	3.13434	4.41167	6.54e-15	6.56e-14
AC145423.2	1.7874	4.07144	6.74e-15	6.75e-14
LINC01351	-2.90011	3.96128	6.77e-15	6.77e-14
LYPLAL1-AS1	-1.77278	3.24295	7.12e-15	7.11e-14
LINC02158	-1.44502	3.60726	7.29e-15	7.27e-14
AC003958.2	5.9681	4.57712	7.31e-15	7.29e-14
NR2F2-AS1	-1.36141	5.3181	7.34e-15	7.31e-14
AL121899.1	2.33291	5.72692	8.38e-15	8.33e-14
RHPN1-AS1	1.78499	7.26355	8.44e-15	8.38e-14
C5orf64	-1.7512	3.00638	8.86e-15	8.77e-14
RNF139-AS1	1.02246	7.6958	9.15e-15	9.05e-14
AL137026.1	-1.98605	3.06647	9.23e-15	9.12e-14
HHIP-AS1	-1.34958	6.1904	9.49e-15	9.37e-14
AFAP1-AS1	5.9026	10.5106	9.53e-15	9.39e-14
PRMT5-AS1	1.30498	5.5844	9.65e-15	9.5e-14
LOH12CR2	-0.994529	5.82338	1.06e-14	1.04e-13
AC012501.1	5.56828	4.46955	1.07e-14	1.05e-13
SPINT1-AS1	-0.928364	10.3587	1.11e-14	1.09e-13
AL773572.1	4.36489	4.83147	1.14e-14	1.11e-13
AL161935.3	-1.49171	3.57927	1.14e-14	1.11e-13
AC129507.3	-1.13957	5.68259	1.18e-14	1.15e-13
AC090587.1	-1.0893	4.43233	1.18e-14	1.15e-13
AL512306.2	-1.49162	5.11953	1.23e-14	1.19e-13
AC097478.1	6.18128	7.87011	1.26e-14	1.23e-13
CD44-AS1	1.93074	5.55412	1.34e-14	1.3e-13
AC079466.1	7.08164	6.66301	1.35e-14	1.31e-13
AC090579.1	-1.26604	5.28368	1.44e-14	1.39e-13
TMEM72-AS1	-1.28703	3.66742	1.58e-14	1.53e-13
LINC01559	-1.46762	12.0714	1.62e-14	1.56e-13
LINC00473	-2.01129	4.60626	1.89e-14	1.83e-13
LUCAT1	2.90201	6.00338	1.95e-14	1.88e-13
AC145207.1	2.90931	3.86411	2.13e-14	2.05e-13
AL035458.2	1.9784	5.25617	2.19e-14	2.1e-13
AC091940.1	2.58372	4.55101	2.21e-14	2.12e-13
AC242426.3	-0.776174	7.15276	2.22e-14	2.12e-13
AC087477.2	-1.22765	5.32134	2.55e-14	2.44e-13
LINC02202	-1.25748	4.91327	2.59e-14	2.47e-13
AC022144.1	1.90754	6.71088	2.61e-14	2.49e-13
AC009093.1	2.55459	5.91404	2.8e-14	2.67e-13
AC090673.1	2.72962	6.41479	2.84e-14	2.71e-13
AL109615.2	3.27102	3.78198	2.89e-14	2.75e-13
AL356652.1	2.35986	3.95762	2.95e-14	2.8e-13
AC104184.1	-1.07434	4.59452	2.98e-14	2.83e-13
AC005702.1	-1.14434	4.70905	3.2e-14	3.03e-13
AC103706.1	1.95963	5.72808	3.21e-14	3.03e-13
AC079336.5	-1.083	6.04999	3.21e-14	3.03e-13
CRAT37	4.80446	5.62861	3.23e-14	3.05e-13
AC092611.2	-1.08468	5.71265	3.29e-14	3.1e-13
VIPR1-AS1	-1.15452	7.2558	3.45e-14	3.25e-13
AC004264.1	1.43672	5.91329	3.52e-14	3.31e-13
AC010655.2	1.74635	4.33826	3.7e-14	3.48e-13
AL133371.2	-1.30899	4.29027	3.72e-14	3.49e-13
AL591848.3	-0.983227	4.77684	3.99e-14	3.74e-13
AL031722.1	-1.27334	3.72433	4.33e-14	4.06e-13
LINC00476	-0.762051	8.58912	4.38e-14	4.1e-13
AP000487.1	0.823919	6.39005	4.39e-14	4.1e-13
AL359922.2	1.97697	6.19289	4.46e-14	4.16e-13
AC078820.1	3.44258	4.06005	4.77e-14	4.45e-13
LINC01871	-1.5127	6.30171	4.81e-14	4.48e-13
AC105384.1	-1.59297	3.06632	5e-14	4.64e-13
AC026803.2	-1.00828	5.12615	5.08e-14	4.71e-13
LINC01704	3.00437	3.1191	5.21e-14	4.83e-13
RUSC1-AS1	1.03148	9.37431	5.25e-14	4.86e-13
LINC01569	1.13248	8.37168	5.38e-14	4.97e-13
THCAT158	-1.27613	4.38833	5.71e-14	5.27e-13
AC007750.1	2.74772	4.76571	5.71e-14	5.27e-13
LINC02266	4.48695	3.81103	5.95e-14	5.48e-13
SGMS1-AS1	-0.789086	8.17472	5.99e-14	5.51e-13
AP003355.2	-2.20541	3.12943	6.04e-14	5.55e-13
AP000553.1	2.26022	4.0134	6.58e-14	6.04e-13
AL031985.3	1.05076	8.12133	6.6e-14	6.05e-13
AF186192.1	-1.95303	3.6031	6.74e-14	6.17e-13
AC009119.1	-1.2976	4.1581	7.18e-14	6.56e-13
AC099568.2	-0.974818	6.10841	7.85e-14	7.17e-13
AC015726.1	-0.885227	5.8963	7.97e-14	7.26e-13
MIR600HG	-0.914644	8.81365	8.16e-14	7.42e-13
CCAT2	3.71832	4.47725	8.16e-14	7.42e-13
AC078777.1	-1.20878	3.93002	8.26e-14	7.51e-13
AC023794.1	-1.84937	3.02378	8.41e-14	7.63e-13
AC133785.1	3.92566	4.30668	8.62e-14	7.81e-13
TSPEAR-AS2	2.7849	6.63409	8.78e-14	7.95e-13
AC079612.1	3.12273	3.30405	9.06e-14	8.2e-13
KCNQ1OT1	2.17713	9.99653	9.3e-14	8.4e-13
AC012676.1	1.24441	6.60683	9.36e-14	8.44e-13
AC010980.2	-1.79269	4.34581	9.8e-14	8.83e-13
LINC01929	3.14371	5.11786	1.11e-13	1e-12
LENG8-AS1	0.846967	8.03192	1.14e-13	1.02e-12
AC025580.2	-1.11302	7.7007	1.14e-13	1.03e-12
LINC00896	1.84738	6.74949	1.16e-13	1.04e-12
H19	3.64637	12.2786	1.17e-13	1.05e-12
AC090587.2	-1.28279	4.02266	1.17e-13	1.05e-12
AP005271.1	3.88957	4.92527	1.18e-13	1.05e-12
LINC00702	-1.74281	6.83675	1.26e-13	1.12e-12
AL391335.1	-2.14806	3.49848	1.33e-13	1.18e-12
AL078587.1	2.12967	5.05975	1.35e-13	1.21e-12
SMIM2-AS1	-1.51146	9.02459	1.36e-13	1.21e-12
TUBA3FP	-1.03504	4.54096	1.4e-13	1.24e-12
AC093297.2	-1.30213	5.29417	1.43e-13	1.27e-12
AL157394.1	-1.12373	5.94538	1.47e-13	1.3e-12
AC011700.1	1.89579	5.20719	1.56e-13	1.38e-12
AF127936.2	-1.58713	3.67388	1.61e-13	1.42e-12
AC012603.1	-1.04434	4.17784	1.65e-13	1.46e-12
MIR4713HG	1.73062	4.95033	1.67e-13	1.47e-12
AC073323.1	3.38874	3.29309	1.89e-13	1.67e-12
LINC01703	1.44981	6.29025	1.93e-13	1.7e-12
AC008556.1	-1.12797	5.18285	2.01e-13	1.76e-12
UGDH-AS1	-0.755962	7.18756	2.05e-13	1.8e-12
AC069185.1	-1.08185	4.70452	2.06e-13	1.81e-12
GAS5-AS1	-0.816621	6.09939	2.08e-13	1.82e-12
LINC02195	2.86338	4.39286	2.17e-13	1.89e-12
AC022784.3	2.11573	5.29129	2.19e-13	1.91e-12
AC027601.2	-1.16524	3.83128	2.23e-13	1.95e-12
AC113346.1	4.65719	3.63836	2.25e-13	1.96e-12
AL021392.1	1.60285	4.98245	2.34e-13	2.04e-12
LEMD1-AS1	3.16694	4.14541	2.52e-13	2.19e-12
LINC00618	2.09142	4.13296	2.61e-13	2.26e-12
TBC1D8-AS1	-0.854043	6.12672	3.07e-13	2.66e-12
AC006238.1	-1.66237	3.18327	3.14e-13	2.72e-12
MINCR	1.11967	9.04168	3.3e-13	2.85e-12
AC090709.1	3.56193	5.44115	3.31e-13	2.86e-12
AC092484.1	4.4824	3.53501	3.58e-13	3.08e-12
AC003102.1	-0.865606	7.56666	3.69e-13	3.17e-12
AP002884.3	-0.905459	7.64624	3.8e-13	3.26e-12
AP002478.1	3.47282	4.87964	3.92e-13	3.37e-12
AC096751.2	-1.52076	5.58365	3.96e-13	3.39e-12
SNHG7	1.1132	12.0575	4.03e-13	3.45e-12
CYTOR	1.16252	9.82141	4.18e-13	3.57e-12
LMCD1-AS1	1.39722	5.53898	4.25e-13	3.63e-12
AL022311.1	0.716355	8.08138	4.29e-13	3.66e-12
IL12A-AS1	-1.51678	4.0019	4.4e-13	3.75e-12
AC007405.1	1.64515	5.17596	4.47e-13	3.81e-12
AC017083.2	1.25395	4.96674	4.62e-13	3.93e-12
AC125616.1	2.99957	4.64986	4.64e-13	3.94e-12
AC027575.4	-1.03847	5.11468	4.65e-13	3.95e-12
PPP1R12A-AS1	-0.892162	6.59639	4.68e-13	3.97e-12
AC078993.1	4.33253	8.53218	5.03e-13	4.26e-12
AC009163.7	-0.969668	5.48366	5.51e-13	4.65e-12
AL662800.1	-1.04467	4.03591	5.51e-13	4.65e-12
AC015819.1	-1.32865	4.26851	5.57e-13	4.7e-12
AC002546.2	-2.05911	3.10694	5.69e-13	4.8e-12
AC011352.3	4.28231	3.71996	5.88e-13	4.95e-12
PWRN1	-2.1496	3.23107	5.93e-13	4.98e-12
SNHG11	1.02862	10.4067	6.25e-13	5.25e-12
AL161729.4	1.68164	5.11203	6.32e-13	5.3e-12
AC013553.3	-1.24321	3.8958	6.47e-13	5.42e-12
AC010247.1	-1.48537	3.56447	7.08e-13	5.92e-12
AC138207.5	-1.02687	5.58797	7.37e-13	6.16e-12
LINC01270	1.49167	5.78441	8.19e-13	6.84e-12
AJ011932.1	-1.65764	3.28218	8.79e-13	7.32e-12
AC007773.1	1.44321	5.8012	8.88e-13	7.39e-12
AC104365.1	4.41882	4.59442	9.01e-13	7.49e-12
AF064858.3	3.36694	7.9834	9.23e-13	7.66e-12
AL512328.1	-1.74588	5.08716	9.23e-13	7.66e-12
SCARNA9	2.59494	6.86895	9.43e-13	7.82e-12
AP001269.1	-1.82837	2.95827	9.49e-13	7.85e-12
AL355802.3	1.38842	5.02243	9.8e-13	8.11e-12
AC026202.2	-1.29038	4.60783	1.04e-12	8.63e-12
AC144450.1	3.46821	4.88522	1.06e-12	8.72e-12
HULC	7.49953	9.75011	1.14e-12	9.42e-12
AC010547.2	5.11877	5.09778	1.15e-12	9.45e-12
AC131097.3	-1.24554	9.59884	1.2e-12	9.91e-12
SOCS2-AS1	-1.00339	6.86897	1.21e-12	9.96e-12
AL359752.1	-0.890594	6.07929	1.23e-12	1.01e-11
AC011511.3	3.12701	4.1971	1.24e-12	1.01e-11
AC073316.3	-1.81611	3.27247	1.31e-12	1.08e-11
AP001347.1	-1.42877	4.47158	1.32e-12	1.08e-11
AL021578.1	1.8091	5.47404	1.32e-12	1.08e-11
LINC00592	3.1799	3.19568	1.34e-12	1.09e-11
SMC2-AS1	-1.11012	4.74849	1.39e-12	1.13e-11
U73166.1	1.27611	5.95977	1.46e-12	1.18e-11
AC010789.1	4.52526	4.15785	1.46e-12	1.18e-11
AP001363.2	-1.34601	3.20229	1.53e-12	1.24e-11
POC1B-AS1	0.866245	8.34104	1.6e-12	1.3e-11
LINC01697	-2.25097	3.38323	1.61e-12	1.31e-11
AL162231.2	-1.09003	6.20238	1.64e-12	1.33e-11
DPP10-AS1	-2.65096	6.70051	1.65e-12	1.33e-11
ATP2A1-AS1	1.53454	6.33533	1.68e-12	1.36e-11
AC104564.5	2.76124	3.40828	1.86e-12	1.5e-11
AC019205.2	-1.06807	6.05606	1.91e-12	1.53e-11
AC092944.1	-0.88358	5.22397	1.93e-12	1.55e-11
AC110285.6	2.3032	5.5647	1.93e-12	1.55e-11
AP001972.1	-1.34685	3.40067	1.96e-12	1.57e-11
AC027644.3	-0.886232	5.63403	2.05e-12	1.64e-11
LINC01833	4.07554	7.06463	2.05e-12	1.64e-11
LINC00894	1.37476	7.81539	2.07e-12	1.65e-11
AC027682.6	-1.18353	4.19035	2.27e-12	1.81e-11
ABCA9-AS1	3.77082	4.69964	2.3e-12	1.83e-11
MIR9-3HG	-1.50429	5.32177	2.35e-12	1.88e-11
AC093895.1	4.35071	4.19785	2.38e-12	1.9e-11
AL445222.1	1.31585	5.27193	2.41e-12	1.92e-11
LINC01484	1.86426	4.65607	2.42e-12	1.93e-11
STXBP5-AS1	-0.963193	7.38776	2.44e-12	1.93e-11
LINC02254	3.46525	4.41078	2.48e-12	1.97e-11
AC079145.1	2.13143	4.28925	2.73e-12	2.16e-11
AC011603.2	1.97785	5.37285	2.82e-12	2.23e-11
PROX1-AS1	1.78295	7.10807	2.89e-12	2.28e-11
AC023421.1	-2.60288	6.23946	2.97e-12	2.34e-11
LINC01907	-1.32191	3.48206	3.14e-12	2.48e-11
AC009121.1	1.38132	4.96376	3.2e-12	2.52e-11
AC092691.1	-2.65838	2.96946	3.22e-12	2.53e-11
AC051619.7	-1.14456	3.43944	3.31e-12	2.6e-11
AL024507.2	0.896151	6.08876	3.43e-12	2.69e-11
AC099329.2	-1.50168	4.01196	3.46e-12	2.71e-11
LINC01269	2.69875	4.7134	3.76e-12	2.94e-11
AC121761.1	1.48012	7.08609	3.87e-12	3.03e-11
AC245884.8	1.14717	6.44271	3.99e-12	3.11e-11
AP003031.1	2.42599	3.5409	4.11e-12	3.2e-11
AL450003.2	-1.6189	3.66126	4.25e-12	3.31e-11
AC003101.2	2.21358	3.69921	4.36e-12	3.39e-11
AC083809.1	2.64933	6.09055	4.37e-12	3.4e-11
AC005280.1	-1.13228	4.69636	4.45e-12	3.46e-11
AC067930.5	1.936	5.83566	4.63e-12	3.59e-11
AC009806.1	-1.26902	3.53884	4.72e-12	3.65e-11
AC021851.1	1.15363	5.43066	4.88e-12	3.78e-11
FRGCA	2.70414	4.47167	4.94e-12	3.82e-11
AC118553.1	-0.839007	6.02587	4.96e-12	3.83e-11
AL365356.5	2.18112	4.60037	5.09e-12	3.93e-11
Z97200.1	3.24797	4.37861	5.13e-12	3.95e-11
AC136475.7	2.38406	4.50974	5.2e-12	4.01e-11
AC008957.1	-1.45479	4.40073	5.25e-12	4.04e-11
AC007608.2	5.54949	4.80585	5.33e-12	4.1e-11
AL139339.1	-1.47917	3.37209	5.43e-12	4.16e-11
FGF10-AS1	-1.73236	3.00266	5.53e-12	4.24e-11
GAS5	1.08654	14.3545	5.56e-12	4.26e-11
AC022364.1	-0.879239	6.61406	5.61e-12	4.29e-11
TRHDE-AS1	-2.27851	4.02961	5.61e-12	4.29e-11
AC007686.3	-0.69021	6.58573	5.75e-12	4.39e-11
AL512652.1	1.64482	4.21241	6.51e-12	4.97e-11
AC018521.5	-0.863673	7.72449	6.52e-12	4.97e-11
AC129926.1	3.9481	3.49262	6.73e-12	5.12e-11
AC112220.4	-0.737598	7.68179	6.87e-12	5.22e-11
AC016737.1	1.26259	5.56582	6.92e-12	5.26e-11
SPATA41	-0.969231	4.96523	7.09e-12	5.38e-11
AC092171.3	1.06018	8.03134	7.41e-12	5.61e-11
LINC01550	-1.6587	6.00103	7.49e-12	5.67e-11
BX255925.1	-1.15884	6.90031	7.56e-12	5.72e-11
LINC02563	3.74464	4.80269	7.78e-12	5.88e-11
AC010890.1	-1.57859	3.14135	7.85e-12	5.93e-11
AC022784.8	2.42581	3.82801	7.9e-12	5.96e-11
LINC02544	3.42526	4.43023	7.99e-12	6.02e-11
AC022239.2	-2.05336	3.81034	8e-12	6.02e-11
LINC01485	3.12542	5.82554	8.28e-12	6.22e-11
AC120498.2	-1.95297	3.22017	8.35e-12	6.27e-11
AC009163.6	-2.02116	4.44735	8.68e-12	6.51e-11
AC007405.2	3.52497	3.17392	8.91e-12	6.68e-11
AC108751.4	2.18305	4.0182	8.96e-12	6.71e-11
AL139423.1	-0.812093	6.78742	9.12e-12	6.83e-11
AL391244.2	-1.48377	3.39686	9.29e-12	6.94e-11
AC120498.10	-1.55274	5.11533	9.4e-12	7.02e-11
AF127577.3	4.12633	5.38213	9.71e-12	7.24e-11
AC084346.2	2.12033	3.51348	9.73e-12	7.25e-11
AP003031.2	1.55027	4.14559	1.01e-11	7.48e-11
AC021683.2	-1.90631	5.9949	1.02e-11	7.56e-11
SEMA6A-AS1	-1.0146	5.89473	1.02e-11	7.58e-11
AC097358.2	1.90856	3.70847	1.15e-11	8.52e-11
AC080112.2	-0.943212	9.51462	1.16e-11	8.62e-11
AC112721.2	3.07623	3.97872	1.22e-11	9.06e-11
AC079630.1	-1.46546	4.09867	1.24e-11	9.18e-11
PCAT14	5.61791	7.8682	1.3e-11	9.64e-11
IFNG-AS1	-1.79887	4.45175	1.31e-11	9.7e-11
Z82243.1	1.46886	5.08963	1.32e-11	9.77e-11
AC018685.2	4.13754	3.3525	1.34e-11	9.86e-11
AC124798.1	1.06329	10.3303	1.39e-11	1.03e-10
AL121832.2	1.18187	7.70332	1.41e-11	1.04e-10
LINC00163	-1.88227	3.02735	1.43e-11	1.05e-10
AP000696.1	3.99981	3.28238	1.51e-11	1.11e-10
AC138904.1	1.96637	6.46877	1.57e-11	1.15e-10
AL161668.3	-1.57581	4.05443	1.6e-11	1.17e-10
LINC00922	2.35962	4.11088	1.64e-11	1.2e-10
LINC02029	2.47567	3.23632	1.67e-11	1.22e-10
CLMAT3	3.19229	4.9967	1.68e-11	1.23e-10
AC053503.5	-1.0282	4.49021	1.7e-11	1.24e-10
AL096828.3	1.55143	4.83557	1.75e-11	1.28e-10
AC116351.2	1.80139	5.85434	1.76e-11	1.28e-10
AL133330.1	1.62879	5.1824	1.76e-11	1.28e-10
AC027243.1	-1.90439	3.4288	1.83e-11	1.33e-10
AL031600.1	1.3205	5.56731	1.85e-11	1.34e-10
AL031123.1	-1.2576	4.37048	1.86e-11	1.35e-10
SLC25A25-AS1	-0.759757	11.9239	1.87e-11	1.35e-10
LY86-AS1	-1.67438	3.13358	1.88e-11	1.36e-10
LINC01018	-2.01979	4.65871	1.9e-11	1.38e-10
LINC00704	-1.62744	6.04687	1.93e-11	1.39e-10
AP001995.2	2.69958	3.04568	1.93e-11	1.4e-10
AC104561.3	-1.37778	3.68656	1.98e-11	1.43e-10
LINC01913	5.4711	4.80029	2.03e-11	1.46e-10
MALAT1	2.47793	15.3839	2.06e-11	1.49e-10
JMJD1C-AS1	-0.933291	5.3916	2.07e-11	1.49e-10
AC108134.3	2.14819	8.0905	2.07e-11	1.49e-10
AL592494.3	-1.66104	2.97622	2.17e-11	1.56e-10
AC009686.2	-1.10335	6.22989	2.18e-11	1.56e-10
AC016773.1	1.0621	6.12393	2.23e-11	1.6e-10
AC137767.1	0.976972	6.93896	2.24e-11	1.6e-10
AC007497.1	1.80684	4.00559	2.35e-11	1.68e-10
FLJ27354	-1.04734	4.94351	2.36e-11	1.68e-10
WASIR2	2.53886	4.56529	2.41e-11	1.72e-10
AC010136.1	-1.65853	2.92952	2.46e-11	1.75e-10
LINC01942	2.41022	3.84287	2.53e-11	1.8e-10
AC104938.1	-1.06065	3.61085	2.61e-11	1.86e-10
AC093904.2	2.35622	4.36419	2.66e-11	1.89e-10
AC093620.1	1.38485	6.31294	2.67e-11	1.89e-10
THAP7-AS1	-0.962758	7.26325	2.7e-11	1.91e-10
LINC01637	-0.86292	7.94279	2.73e-11	1.93e-10
AC137932.3	0.874388	7.19991	2.77e-11	1.96e-10
INHBA-AS1	2.3288	4.39188	2.9e-11	2.05e-10
AC005785.1	0.929745	6.22435	2.93e-11	2.07e-10
EIPR1-IT1	2.46762	3.78516	3.03e-11	2.14e-10
AL353796.1	0.973747	7.67276	3.05e-11	2.15e-10
DLX6-AS1	3.96815	7.28065	3.06e-11	2.16e-10
LINC00987	-1.00852	6.06129	3.23e-11	2.27e-10
AC022706.1	-1.18554	5.12722	3.23e-11	2.27e-10
AC083967.1	3.79633	3.60228	3.24e-11	2.28e-10
AGAP11	-1.50861	3.28776	3.3e-11	2.32e-10
AC092171.1	1.39565	4.86161	3.34e-11	2.34e-10
AL359182.1	-1.39004	3.8287	3.35e-11	2.35e-10
MAMDC2-AS1	-1.21555	5.00725	3.45e-11	2.41e-10
AL583839.1	-0.966763	5.33166	3.48e-11	2.43e-10
LINC01504	-0.948334	7.43321	3.52e-11	2.46e-10
AC013472.3	-1.07355	3.69241	3.56e-11	2.48e-10
AL355916.1	2.18863	4.33232	3.61e-11	2.52e-10
AC091057.3	1.64948	5.33029	3.75e-11	2.61e-10
LINC00882	-1.34829	4.08176	3.81e-11	2.65e-10
AC027307.1	1.49191	4.27717	3.81e-11	2.65e-10
AC132872.2	1.33596	4.70894	4.03e-11	2.8e-10
AC012181.3	-0.847737	5.71705	4.06e-11	2.82e-10
WDR86-AS1	-1.29347	4.53909	4.07e-11	2.82e-10
MYO16-AS1	3.86701	3.90619	4.16e-11	2.88e-10
AC006033.2	-1.21049	5.00516	4.19e-11	2.9e-10
ACTA2-AS1	-1.03582	7.62614	4.27e-11	2.95e-10
AC004825.2	-0.961393	4.27372	4.29e-11	2.97e-10
AC012213.3	1.70848	4.23453	4.5e-11	3.11e-10
LINC00578	-1.37589	6.33973	4.54e-11	3.13e-10
LINC01531	-1.40458	3.50687	4.62e-11	3.18e-10
AC018647.2	-0.723463	9.58972	4.64e-11	3.19e-10
AC009974.1	-1.24663	3.64449	4.67e-11	3.21e-10
AL359881.2	2.46656	3.99244	4.79e-11	3.29e-10
LINC02428	4.58085	4.25037	4.8e-11	3.29e-10
AC005840.5	-0.810726	6.22496	5.14e-11	3.52e-10
AC008676.2	-1.51388	4.69644	5.29e-11	3.62e-10
AC079089.1	1.79156	5.64404	5.39e-11	3.68e-10
AC092718.2	1.02414	4.75399	5.56e-11	3.79e-10
AF064860.1	-1.79505	3.01007	5.67e-11	3.87e-10
AC012640.1	1.84752	3.49776	5.78e-11	3.94e-10
AC009495.1	-1.04053	3.74632	5.84e-11	3.98e-10
ALMS1-IT1	1.40661	6.15775	5.89e-11	4.01e-10
AC093904.4	2.24254	6.0381	6.21e-11	4.22e-10
CARMN	-1.71384	8.57587	6.29e-11	4.27e-10
AL691482.3	1.25777	8.77545	6.42e-11	4.36e-10
AC100803.2	-1.07686	6.51044	6.54e-11	4.43e-10
AC098487.1	-1.00962	6.08269	6.7e-11	4.54e-10
AC073335.2	1.11616	9.45163	6.71e-11	4.54e-10
AC011498.3	2.3804	3.52653	6.88e-11	4.65e-10
AL022316.1	2.52495	5.85207	7.13e-11	4.82e-10
LINC-PINT	1.05809	9.04686	7.2e-11	4.86e-10
AL355987.4	1.46245	8.90303	7.3e-11	4.92e-10
AC015660.2	2.36051	3.84795	7.31e-11	4.92e-10
AL691447.2	-1.2663	4.69816	7.4e-11	4.98e-10
AC105137.3	1.06574	4.85636	7.4e-11	4.98e-10
AC111149.2	4.7829	3.89147	7.44e-11	5e-10
C17orf77	3.7671	8.00063	7.69e-11	5.16e-10
AC090502.1	4.19358	3.86526	7.88e-11	5.28e-10
HM13-IT1	1.11711	5.68008	7.96e-11	5.33e-10
AL162727.1	2.21747	3.61038	8.18e-11	5.47e-10
AL118511.1	1.62868	4.02336	8.31e-11	5.56e-10
AC105460.1	7.99478	8.47775	8.51e-11	5.68e-10
AC036176.3	3.53889	3.61688	8.54e-11	5.7e-10
AL137244.1	1.46656	5.12902	8.6e-11	5.74e-10
PCED1B-AS1	-1.03632	8.3503	8.82e-11	5.87e-10
AC004596.1	-0.807536	4.95134	9.13e-11	6.08e-10
ARNTL2-AS1	3.207	3.28152	9.52e-11	6.33e-10
AL033543.1	2.82221	5.06616	9.57e-11	6.36e-10
LINC00689	-1.65332	4.12405	9.74e-11	6.47e-10
NKILA	1.56954	8.30992	9.86e-11	6.54e-10
LINC01021	4.47616	6.86621	1.01e-10	6.67e-10
AL133410.1	0.909763	6.30604	1.03e-10	6.84e-10
ZNF571-AS1	-1.21724	5.51276	1.05e-10	6.95e-10
DNMBP-AS1	-0.800096	8.2545	1.06e-10	6.98e-10
Z84485.1	1.20484	5.74703	1.07e-10	7.04e-10
AC104785.1	1.14223	4.84172	1.1e-10	7.24e-10
FGF13-AS1	-2.09142	3.1574	1.13e-10	7.43e-10
AL355112.1	2.70979	3.57125	1.18e-10	7.77e-10
AL512791.2	-0.813288	5.8157	1.19e-10	7.85e-10
AC139491.2	-1.51404	5.98498	1.26e-10	8.3e-10
LINC02188	3.95905	4.93362	1.28e-10	8.4e-10
DLEU2	1.2037	8.90333	1.28e-10	8.4e-10
AL139246.3	-1.00852	7.69831	1.31e-10	8.55e-10
LINC01694	2.59387	7.23918	1.34e-10	8.74e-10
ZSCAN16-AS1	-0.81575	8.09096	1.37e-10	8.98e-10
AL117382.1	1.63996	9.732	1.38e-10	9.03e-10
AC027097.2	-0.994288	5.42893	1.42e-10	9.28e-10
AC106772.2	-2.03567	4.30666	1.49e-10	9.71e-10
AC008040.1	-1.38715	3.33245	1.6e-10	1.04e-09
STEAP2-AS1	2.3317	3.32439	1.61e-10	1.05e-09
OXCT1-AS1	-1.20718	4.29	1.63e-10	1.06e-09
AC005165.1	-1.32554	5.26816	1.64e-10	1.07e-09
LINC02432	4.36198	7.71747	1.66e-10	1.08e-09
AC008083.1	2.43283	3.96061	1.66e-10	1.08e-09
AC010148.1	1.32942	4.82016	1.68e-10	1.09e-09
AC083862.2	-0.924371	5.32617	1.7e-10	1.1e-09
AC132938.3	-0.840488	6.04097	1.73e-10	1.12e-09
AC008915.2	-0.717648	7.15489	1.74e-10	1.12e-09
AC005736.2	-1.10444	3.2772	1.75e-10	1.13e-09
YEATS2-AS1	0.897562	6.38779	1.76e-10	1.14e-09
AC012313.8	1.15131	5.9524	1.81e-10	1.17e-09
AC110285.3	3.55737	4.67676	1.82e-10	1.17e-09
LINC02285	-1.36759	3.93729	1.83e-10	1.18e-09
AC144652.1	0.991856	7.41804	1.84e-10	1.18e-09
AC064875.1	-1.43755	3.64451	1.84e-10	1.19e-09
AC004803.1	-0.713796	7.32658	1.86e-10	1.19e-09
STAG3L5P-PVRIG2P-PILRB	0.986262	7.90369	1.86e-10	1.19e-09
AL121829.2	1.86687	4.43216	1.86e-10	1.19e-09
RNU6ATAC35P	-1.1329	3.80753	1.9e-10	1.22e-09
AC005674.2	-0.766705	7.51579	1.91e-10	1.22e-09
DLGAP4-AS1	1.19925	5.6787	1.91e-10	1.22e-09
AC118754.1	2.31256	3.93183	1.98e-10	1.27e-09
SLC7A11-AS1	2.69763	5.41677	2e-10	1.27e-09
ERVH-1	-1.98955	4.96917	2.01e-10	1.28e-09
AC025917.1	-1.15312	4.9645	2.01e-10	1.28e-09
SATB2-AS1	-1.3999	10.4335	2.06e-10	1.31e-09
ERVMER61-1	6.29861	5.45124	2.08e-10	1.32e-09
LINC00920	1.7269	8.95813	2.16e-10	1.37e-09
AC007159.1	4.10105	3.46131	2.17e-10	1.38e-09
AC008763.1	1.5685	4.97345	2.18e-10	1.38e-09
OR2A1-AS1	-1.01844	7.99994	2.3e-10	1.46e-09
AL117379.1	1.17407	6.48131	2.33e-10	1.47e-09
AP001528.1	-0.987899	4.72406	2.4e-10	1.52e-09
LINC02487	1.50122	8.11732	2.4e-10	1.52e-09
AC004080.5	-1.40844	3.21093	2.43e-10	1.53e-09
LINC00840	-1.23929	4.16612	2.44e-10	1.54e-09
ZDHHC20-IT1	1.60726	4.6053	2.57e-10	1.62e-09
MCF2L-AS1	1.26932	8.9635	2.58e-10	1.62e-09
AC002116.2	0.886552	6.03727	2.62e-10	1.65e-09
AC243964.2	-1.01778	7.12775	2.65e-10	1.67e-09
GS1-124K5.4	1.0904	6.93156	2.69e-10	1.69e-09
AC022509.3	-1.18927	6.09794	2.79e-10	1.75e-09
LINC01579	-1.41504	6.00486	2.9e-10	1.81e-09
AC004471.1	1.27416	4.85133	2.97e-10	1.85e-09
ENTPD3-AS1	-0.707819	7.76019	3.03e-10	1.89e-09
AC087289.2	0.908811	5.51346	3.04e-10	1.9e-09
ST7-OT4	2.59743	4.72099	3.08e-10	1.92e-09
AC090948.2	-0.936836	4.97501	3.19e-10	1.99e-09
AC013264.1	-1.55631	3.3444	3.2e-10	1.99e-09
AC009509.4	-1.00837	4.74407	3.22e-10	2e-09
AC073529.1	1.04907	5.7734	3.22e-10	2e-09
C7orf69	2.66719	3.03414	3.22e-10	2e-09
AP003721.4	-1.0493	4.31468	3.27e-10	2.03e-09
AF117829.1	0.90234	8.42221	3.42e-10	2.12e-09
AC093520.1	2.37238	3.98516	3.42e-10	2.12e-09
AC083880.1	1.08421	5.49924	3.43e-10	2.12e-09
AC073333.1	1.29497	4.86893	3.45e-10	2.13e-09
FP700125.1	1.85295	6.97086	3.51e-10	2.17e-09
AC104083.1	-1.19834	9.49598	3.56e-10	2.2e-09
AL355483.1	2.88549	3.05042	3.6e-10	2.22e-09
AC016735.1	1.45204	7.26702	3.6e-10	2.22e-09
AP000757.1	-1.13792	5.2733	3.76e-10	2.31e-09
AC008669.1	-0.896761	7.14101	3.87e-10	2.38e-09
AL031663.3	-1.50893	3.7632	3.92e-10	2.41e-09
AC010336.1	1.31342	3.95831	3.97e-10	2.44e-09
AC021752.1	-1.1116	3.56604	4.05e-10	2.48e-09
AC012181.2	-0.827559	5.56675	4.08e-10	2.5e-09
AC111188.1	-1.40551	3.32846	4.2e-10	2.57e-09
AC007608.1	2.6449	6.1829	4.2e-10	2.57e-09
AC104472.1	1.90132	3.75431	4.37e-10	2.67e-09
AL136982.1	-1.32537	3.32549	4.48e-10	2.74e-09
U62631.1	-1.88194	3.3138	4.64e-10	2.83e-09
AL035530.2	-0.887091	5.25974	4.79e-10	2.92e-09
LINC02550	-1.49844	3.73362	4.89e-10	2.98e-09
AC133528.1	1.51727	4.57845	4.91e-10	2.99e-09
AP001434.1	3.57199	3.37417	4.94e-10	3.01e-09
TRIM52-AS1	-0.69471	9.2068	4.98e-10	3.03e-09
AC015813.1	1.03219	10.3024	4.99e-10	3.03e-09
TMEM132D-AS1	7.74775	6.66668	5.15e-10	3.12e-09
SNHG10	0.762477	8.87243	5.34e-10	3.24e-09
AC025176.1	1.59462	4.38463	5.38e-10	3.26e-09
PP14571	-1.7145	5.45993	5.56e-10	3.36e-09
UCKL1-AS1	1.24242	7.1518	5.87e-10	3.55e-09
AC079684.1	1.22676	5.27873	6.06e-10	3.66e-09
AC105277.1	-0.942912	6.68916	6.13e-10	3.7e-09
AC016747.1	-0.964653	6.94749	6.25e-10	3.77e-09
EGOT	2.2105	4.34209	6.28e-10	3.78e-09
AL121885.2	3.96622	3.64115	6.3e-10	3.79e-09
AC011773.1	1.91109	3.59042	6.52e-10	3.92e-09
AL023803.3	2.01684	3.63787	6.58e-10	3.96e-09
CASC15	1.29208	8.35465	6.67e-10	4e-09
AL596223.2	1.67907	4.71086	6.68e-10	4.01e-09
AL096677.1	1.54463	3.80669	6.8e-10	4.08e-09
AC040977.1	-0.700051	6.2863	6.86e-10	4.11e-09
TM4SF1-AS1	1.57285	5.34514	6.93e-10	4.15e-09
AP000695.1	1.73468	4.97467	7e-10	4.19e-09
BDNF-AS	-0.801465	7.28114	7.32e-10	4.37e-09
AL590617.2	0.854702	7.23691	7.34e-10	4.38e-09
AC132192.2	0.873707	6.73695	7.45e-10	4.44e-09
AC011611.2	3.27482	3.87881	7.57e-10	4.51e-09
AL391095.1	1.59042	5.89117	8.01e-10	4.77e-09
AC005363.2	2.14227	3.09846	8.1e-10	4.82e-09
AL139384.2	-1.07808	4.72924	8.27e-10	4.92e-09
AC026691.1	-0.859854	5.34363	8.4e-10	4.99e-09
LINC02178	5.05173	4.22646	8.41e-10	5e-09
AC005281.1	-1.48985	3.42419	8.42e-10	5e-09
AC092535.4	1.11478	6.3545	8.44e-10	5e-09
AC108112.1	3.56227	3.07772	8.44e-10	5e-09
AL591222.1	3.57586	3.67336	8.67e-10	5.13e-09
LINC01549	3.1415	4.3796	8.96e-10	5.3e-09
LINC01857	-1.42188	4.76189	9.07e-10	5.36e-09
AC116345.1	3.38035	6.71107	9.33e-10	5.51e-09
AC114811.2	1.55212	5.83827	9.56e-10	5.64e-09
AC134312.5	1.95093	5.58605	1e-09	5.91e-09
AC005550.3	-1.49816	8.181	1.03e-09	6.04e-09
AC087741.1	0.9797	8.51917	1.04e-09	6.15e-09
AL138762.1	-0.802943	4.97234	1.05e-09	6.2e-09
AC108136.1	3.39353	3.54687	1.07e-09	6.28e-09
AL807752.4	2.07127	3.54143	1.08e-09	6.34e-09
AC125603.2	3.0334	6.08805	1.08e-09	6.36e-09
LINC02263	3.79293	3.42741	1.09e-09	6.39e-09
LRRC2-AS1	1.66895	3.92727	1.12e-09	6.54e-09
AC120498.4	2.70749	4.38976	1.12e-09	6.55e-09
FLJ16779	2.52394	6.32176	1.12e-09	6.57e-09
AC012640.4	-0.851172	4.92216	1.13e-09	6.6e-09
AL365226.2	3.39936	10.3283	1.18e-09	6.88e-09
LINC01210	3.87297	3.23171	1.19e-09	6.96e-09
LINC01419	6.09161	4.69075	1.23e-09	7.15e-09
LRRC3-AS1	-1.36621	3.12317	1.31e-09	7.63e-09
AC007639.1	1.575	4.54032	1.31e-09	7.63e-09
AC104088.1	1.41658	5.52078	1.33e-09	7.72e-09
GLIDR	-0.887159	6.46183	1.35e-09	7.86e-09
AC107464.3	-1.23676	3.70639	1.36e-09	7.89e-09
AC010542.5	0.800407	6.47669	1.36e-09	7.92e-09
AC103858.1	-1.25528	3.45818	1.43e-09	8.27e-09
AL161452.1	1.06947	5.21182	1.5e-09	8.67e-09
AC122129.1	-0.912754	5.62204	1.53e-09	8.84e-09
AL445231.1	-0.743586	5.75028	1.54e-09	8.88e-09
POU6F2-AS1	4.95912	4.41877	1.56e-09	9e-09
LINC01424	1.15266	4.55271	1.56e-09	9.03e-09
AC022075.1	1.99992	8.79441	1.6e-09	9.21e-09
SMILR	3.41804	3.39214	1.66e-09	9.54e-09
AC006213.2	-1.2258	4.69957	1.66e-09	9.57e-09
AL592103.1	3.98715	3.67847	1.67e-09	9.6e-09
PRRT3-AS1	1.08712	7.89716	1.67e-09	9.61e-09
AC108062.1	1.02532	6.91738	1.67e-09	9.61e-09
AC104809.2	3.3527	6.08717	1.68e-09	9.66e-09
C1orf220	-0.812324	6.29096	1.69e-09	9.71e-09
GAPLINC	1.36718	6.17889	1.73e-09	9.9e-09
LINC01091	1.23511	7.58707	1.74e-09	9.95e-09
BX322234.2	7.97914	6.36218	1.77e-09	1.01e-08
SEMA3B-AS1	-0.922867	4.99457	1.81e-09	1.03e-08
ZNF337-AS1	0.914827	7.45117	1.87e-09	1.07e-08
AC010359.1	-0.882127	4.14425	1.89e-09	1.08e-08
LINC00880	1.12112	4.4378	1.91e-09	1.09e-08
LINC01747	1.89409	3.3001	1.92e-09	1.09e-08
AC145285.7	1.10811	6.43513	1.92e-09	1.09e-08
AC005082.1	-1.2604	4.19556	1.95e-09	1.11e-08
AC010998.3	-2.06328	5.21261	2.01e-09	1.14e-08
LINC02027	3.92697	3.49659	2.04e-09	1.16e-08
ZRANB2-AS1	-1.13693	3.72522	2.08e-09	1.18e-08
AC100803.3	1.86064	5.47113	2.12e-09	1.2e-08
SLC5A4-AS1	2.25434	4.04755	2.13e-09	1.21e-08
AC023825.2	1.98143	4.0922	2.13e-09	1.21e-08
AC012409.3	-1.49899	3.02006	2.17e-09	1.22e-08
AP000662.2	-1.22694	3.85662	2.18e-09	1.23e-08
PKP4-AS1	1.37517	5.36675	2.2e-09	1.24e-08
AL590999.1	-0.987179	4.91027	2.2e-09	1.24e-08
DSCR9	1.37876	4.23145	2.21e-09	1.24e-08
LINC00658	2.98541	4.14839	2.22e-09	1.25e-08
AC008456.1	2.60903	4.1959	2.25e-09	1.27e-08
LINC02043	2.04143	3.77777	2.32e-09	1.31e-08
LINC01146	2.19749	5.58953	2.34e-09	1.31e-08
AL035413.1	-0.811677	5.09874	2.38e-09	1.34e-08
AC010864.1	0.890854	5.17618	2.39e-09	1.34e-08
DIAPH2-AS1	2.33698	5.25787	2.4e-09	1.34e-08
LINC00524	3.31739	3.86856	2.41e-09	1.35e-08
AC008735.2	1.26423	7.67181	2.41e-09	1.35e-08
LINC02119	4.52277	4.34417	2.46e-09	1.37e-08
AC108206.1	-1.85073	3.48326	2.51e-09	1.4e-08
BX640514.2	2.13457	4.56611	2.53e-09	1.41e-08
AC087855.2	-1.63496	2.98521	2.55e-09	1.42e-08
AC091806.1	1.42786	4.5552	2.56e-09	1.43e-08
NAPA-AS1	-0.763625	7.19979	2.59e-09	1.44e-08
AC069549.1	-1.56063	4.38015	2.66e-09	1.48e-08
AC067931.2	0.97954	6.0096	2.66e-09	1.48e-08
TSPEAR-AS1	1.91506	5.97993	2.68e-09	1.49e-08
AC112721.1	2.5818	3.55805	2.68e-09	1.49e-08
AC145423.3	1.18279	4.33598	2.68e-09	1.49e-08
AC010976.2	-0.928545	5.87753	2.71e-09	1.5e-08
ARHGEF38-IT1	1.84444	4.595	2.73e-09	1.51e-08
FAM83C-AS1	1.77348	3.71314	2.73e-09	1.51e-08
AC093627.4	-1.15383	6.70685	2.87e-09	1.59e-08
AC037459.2	-0.811316	6.40027	3.02e-09	1.67e-08
AC103746.1	-1.0114	4.32635	3.06e-09	1.69e-08
AC016722.3	-0.961296	3.95829	3.07e-09	1.69e-08
DSG1-AS1	2.36959	3.89593	3.09e-09	1.7e-08
AC025279.1	-1.09284	4.44859	3.11e-09	1.71e-08
TSPOAP1-AS1	1.02626	8.17598	3.13e-09	1.72e-08
AL161756.1	1.00235	4.94053	3.18e-09	1.75e-08
AC007216.3	1.22082	5.36359	3.2e-09	1.76e-08
AC092115.3	1.60988	4.34287	3.28e-09	1.8e-08
AP001628.1	1.45034	4.58795	3.29e-09	1.81e-08
AL137782.1	1.01295	7.95324	3.37e-09	1.85e-08
AC016924.1	-1.72672	3.09432	3.52e-09	1.93e-08
AC002091.1	-1.27432	4.03979	3.58e-09	1.96e-08
AP001267.3	-0.982476	4.21876	3.76e-09	2.06e-08
LINC02154	2.31448	4.59617	3.8e-09	2.08e-08
AL731577.2	-0.797262	4.9606	3.88e-09	2.12e-08
AP000525.1	2.75769	4.45986	3.91e-09	2.13e-08
AC092198.1	2.29971	4.66466	3.92e-09	2.14e-08
LINC00862	2.00576	3.62442	3.94e-09	2.15e-08
RAET1E-AS1	2.19196	6.08612	3.99e-09	2.17e-08
LINC02560	2.5789	3.97666	4.01e-09	2.18e-08
AL121983.2	-1.14648	4.01077	4.05e-09	2.2e-08
AC023886.1	4.12714	4.3094	4.07e-09	2.21e-08
AC125807.2	0.990046	9.13718	4.09e-09	2.22e-08
ACOXL-AS1	-1.17783	3.58467	4.11e-09	2.23e-08
AL008723.3	2.44592	3.7627	4.14e-09	2.24e-08
LINC01562	-1.17447	3.03443	4.25e-09	2.3e-08
AC127164.1	2.01289	4.70454	4.26e-09	2.3e-08
LINC02407	1.95293	3.80686	4.26e-09	2.3e-08
AL161772.1	1.05884	8.71309	4.32e-09	2.33e-08
SMIM25	1.17422	8.74849	4.33e-09	2.33e-08
AL031716.1	1.06899	5.5265	4.34e-09	2.34e-08
AP001043.1	1.85629	8.59831	4.39e-09	2.36e-08
LINC01429	2.89771	3.58612	4.41e-09	2.38e-08
AC133540.1	2.44124	4.50385	4.54e-09	2.44e-08
C15orf54	2.71045	3.81188	4.61e-09	2.48e-08
AL160400.1	-1.18351	4.10683	4.68e-09	2.51e-08
AC112220.2	-0.748597	6.70412	4.71e-09	2.53e-08
AL731569.1	0.766123	6.54835	4.91e-09	2.63e-08
MIR181A2HG	1.52652	5.14057	5.07e-09	2.72e-08
AC012358.3	-1.05882	5.63172	5.17e-09	2.77e-08
RBPMS-AS1	1.31623	6.27884	5.26e-09	2.81e-08
AC007966.1	2.07852	4.99673	5.39e-09	2.88e-08
LINC01807	3.3458	5.42914	5.47e-09	2.92e-08
AL136307.1	2.19502	4.09824	5.5e-09	2.94e-08
LINC01852	-0.722249	6.1936	5.59e-09	2.98e-08
AL139260.2	-1.2895	3.15886	5.64e-09	3.01e-08
MRPL23-AS1	3.37292	4.96486	5.87e-09	3.13e-08
AL590438.1	1.54364	7.35562	5.93e-09	3.16e-08
AC009495.3	-0.761719	5.49264	6.07e-09	3.23e-08
AL442067.1	1.92527	4.05659	6.16e-09	3.28e-08
AC016745.1	2.63113	3.12921	6.17e-09	3.28e-08
AL136418.1	2.11497	5.95234	6.26e-09	3.32e-08
AC092118.1	2.66542	3.16655	6.27e-09	3.33e-08
AC020916.1	1.03113	11.2748	6.3e-09	3.34e-08
AL512288.1	-1.20228	2.98483	6.42e-09	3.4e-08
AC105243.1	6.60105	6.07078	6.46e-09	3.42e-08
RRS1-AS1	-1.12369	4.06972	6.52e-09	3.45e-08
AL008723.1	2.266	4.44348	6.52e-09	3.45e-08
AC022613.1	-1.53876	7.85558	6.54e-09	3.46e-08
AC011462.4	0.875556	5.24335	6.71e-09	3.54e-08
AC011352.1	3.48926	3.16917	6.77e-09	3.57e-08
AC103736.1	-1.67326	3.23161	6.83e-09	3.6e-08
AC006942.1	-1.03534	4.32231	6.89e-09	3.63e-08
AC108463.2	1.48743	3.93717	6.93e-09	3.64e-08
AP001453.3	0.807893	7.09236	6.99e-09	3.67e-08
AL031667.3	1.4694	4.42447	7e-09	3.68e-08
AC004837.2	1.80892	5.42009	7.07e-09	3.71e-08
AC090809.1	4.95944	3.99328	7.37e-09	3.86e-08
SEPT7-AS1	-0.768725	6.0891	7.44e-09	3.89e-08
LINC01630	4.09269	4.53546	7.59e-09	3.97e-08
AC025265.3	-1.59344	4.43656	7.75e-09	4.05e-08
AC027237.3	0.836123	5.59189	7.76e-09	4.06e-08
AC139720.2	3.56677	3.65868	7.77e-09	4.06e-08
LINC00570	-1.23521	5.13321	7.95e-09	4.15e-08
AL445673.1	-1.23378	3.1399	7.98e-09	4.16e-08
AP001527.2	1.16812	5.01028	8.07e-09	4.21e-08
LINC01060	2.95071	3.48976	8.18e-09	4.26e-08
AC018653.3	0.981604	6.92541	8.21e-09	4.27e-08
AP001429.1	2.50669	4.70676	8.21e-09	4.27e-08
SLC12A5-AS1	1.87913	5.05488	8.24e-09	4.28e-08
AC087521.1	-1.0955	4.56021	8.41e-09	4.36e-08
AC084149.1	3.30542	3.151	8.6e-09	4.46e-08
AC136475.5	1.71443	5.12999	8.61e-09	4.46e-08
MIR194-2HG	-0.764935	10.5976	8.67e-09	4.49e-08
BMP7-AS1	3.06911	2.88252	8.72e-09	4.51e-08
LINC02156	2.0425	3.42759	8.87e-09	4.59e-08
AC092112.1	3.68106	5.3437	9.28e-09	4.8e-08
AL139349.1	1.32012	5.82694	9.3e-09	4.81e-08
AL355075.4	6.92343	7.64464	9.38e-09	4.84e-08
HCG27	-0.786545	6.69634	9.67e-09	4.99e-08
AF274856.1	2.30507	3.03694	9.83e-09	5.07e-08
LINC01644	-1.7183	3.78266	9.94e-09	5.12e-08
NKX2-1-AS1	5.55692	4.2594	1.01e-08	5.18e-08
VIM-AS1	-1.00045	6.19093	1.01e-08	5.19e-08
AC018553.1	3.25329	5.06241	1.03e-08	5.3e-08
AC211433.2	1.56276	3.50437	1.06e-08	5.44e-08
AC135178.5	0.889023	5.53614	1.06e-08	5.45e-08
AL358852.1	-0.712797	4.90905	1.07e-08	5.49e-08
AL390195.1	0.895888	5.11913	1.11e-08	5.68e-08
AC009262.1	2.57438	3.11102	1.11e-08	5.68e-08
ASMTL-AS1	1.09678	8.16121	1.12e-08	5.71e-08
LINC01426	1.76405	6.23867	1.16e-08	5.93e-08
AL122019.1	2.97136	3.09924	1.2e-08	6.15e-08
AC124067.4	1.24888	11.1022	1.22e-08	6.21e-08
AC107032.2	1.30175	4.02098	1.22e-08	6.21e-08
AL109976.1	1.57525	5.40057	1.22e-08	6.23e-08
AC108463.3	1.93086	4.09184	1.23e-08	6.27e-08
AC127024.2	2.00195	4.31788	1.23e-08	6.27e-08
AC020907.1	3.12244	4.8782	1.28e-08	6.51e-08
AC025164.2	-0.904563	4.85411	1.32e-08	6.73e-08
AC114321.1	3.24525	2.95474	1.35e-08	6.88e-08
AC211433.1	2.20024	5.26161	1.37e-08	6.95e-08
IGF2-AS	3.41724	5.20427	1.39e-08	7.04e-08
AL023803.2	1.02445	5.7096	1.43e-08	7.22e-08
AC134312.4	-1.64524	2.92673	1.44e-08	7.28e-08
AP003559.1	1.32134	5.99436	1.46e-08	7.37e-08
AC104117.3	-1.15686	3.53498	1.49e-08	7.55e-08
AC011466.3	1.22253	4.21961	1.5e-08	7.55e-08
LINC01759	1.21326	5.83309	1.5e-08	7.55e-08
AC073842.2	1.04481	4.89849	1.53e-08	7.73e-08
AL355102.4	-1.54675	3.89217	1.54e-08	7.77e-08
LINC01819	3.47688	9.84379	1.55e-08	7.8e-08
AC027607.1	-0.870413	4.72567	1.58e-08	7.94e-08
AC087501.5	-0.69466	6.17458	1.58e-08	7.95e-08
AL591845.1	1.28855	8.4206	1.6e-08	8.03e-08
SCARNA15	1.02097	5.85617	1.6e-08	8.03e-08
AC011483.2	3.50646	3.16481	1.63e-08	8.18e-08
AL354920.1	-0.701501	6.99906	1.63e-08	8.18e-08
AC137932.2	1.74751	4.38787	1.64e-08	8.22e-08
AC012360.3	0.717132	7.55898	1.66e-08	8.3e-08
PLCG1-AS1	1.4112	4.4701	1.67e-08	8.37e-08
LINCR-0001	2.10703	6.05837	1.68e-08	8.43e-08
RBAKDN	2.74622	3.44615	1.69e-08	8.45e-08
PWAR6	-1.30508	7.23488	1.7e-08	8.52e-08
U47924.1	1.24511	4.30339	1.71e-08	8.56e-08
ZFPM2-AS1	1.85874	5.11833	1.72e-08	8.6e-08
LINC01267	2.61833	4.03912	1.74e-08	8.66e-08
AL645608.3	2.42133	4.6091	1.74e-08	8.67e-08
AP000526.1	3.11002	3.09062	1.84e-08	9.17e-08
LINC00630	0.720303	7.39704	1.85e-08	9.21e-08
AC010595.1	4.79697	3.91952	1.87e-08	9.3e-08
DLGAP1-AS5	5.37398	6.86875	1.92e-08	9.51e-08
AL355483.3	3.77606	3.20842	1.93e-08	9.56e-08
MIR3142HG	1.37231	8.4369	1.94e-08	9.6e-08
AC006262.2	3.22326	3.0477	1.95e-08	9.64e-08
AC004975.2	-0.946147	4.93315	1.99e-08	9.84e-08
AC124283.2	0.994947	4.90527	2e-08	9.88e-08
AP002336.2	1.08181	4.75543	2.01e-08	9.95e-08
AC116552.1	1.43339	4.30412	2.03e-08	1e-07
AC007938.3	0.879723	5.3648	2.04e-08	1.01e-07
LINC00973	4.38451	4.0042	2.05e-08	1.01e-07
AC016831.5	2.50732	6.11328	2.06e-08	1.01e-07
AP006284.1	1.27502	7.42576	2.08e-08	1.03e-07
AC092168.2	2.54021	4.70038	2.09e-08	1.03e-07
AP001995.1	1.99136	3.17889	2.09e-08	1.03e-07
LINC01273	1.39397	5.58213	2.11e-08	1.04e-07
AC109479.1	1.8883	4.05627	2.12e-08	1.04e-07
LINC00887	1.93202	4.18802	2.14e-08	1.05e-07
LINC02135	-1.4461	3.05986	2.15e-08	1.05e-07
AC097468.1	-1.16927	5.05065	2.15e-08	1.06e-07
AC005841.1	1.56709	3.74983	2.21e-08	1.08e-07
AC010422.2	1.25505	4.16391	2.23e-08	1.09e-07
AL512770.1	0.708838	6.81882	2.24e-08	1.1e-07
ADD3-AS1	1.10757	7.87811	2.27e-08	1.11e-07
AC098617.1	-1.83909	2.9056	2.27e-08	1.11e-07
CASC11	1.23516	4.55204	2.28e-08	1.12e-07
LINC02535	-1.09072	9.70096	2.29e-08	1.12e-07
LINC00355	5.01425	4.45114	2.3e-08	1.12e-07
CAMTA1-IT1	2.58146	3.12222	2.35e-08	1.14e-07
AL033397.1	3.25757	5.62218	2.36e-08	1.15e-07
AC007114.1	-0.768339	7.37898	2.39e-08	1.16e-07
AC211476.2	1.70457	4.19627	2.46e-08	1.2e-07
AC084809.1	-0.722543	5.38165	2.46e-08	1.2e-07
AC010536.1	0.930863	5.91312	2.53e-08	1.23e-07
PTOV1-AS2	0.773468	8.00765	2.53e-08	1.23e-07
AL049555.1	-0.704962	10.5056	2.64e-08	1.28e-07
AP002360.4	1.08371	5.84402	2.65e-08	1.29e-07
SNRK-AS1	-1.23137	3.61171	2.72e-08	1.32e-07
GTF3C2-AS1	0.959358	5.31043	2.76e-08	1.33e-07
AC023449.2	-1.0623	4.95298	2.77e-08	1.34e-07
AC245407.1	-1.43032	3.14068	2.78e-08	1.35e-07
AL133215.2	0.821822	6.86372	2.79e-08	1.35e-07
AC007285.2	1.53983	4.01492	2.84e-08	1.37e-07
AL035461.2	0.92766	6.80408	2.84e-08	1.37e-07
AL031275.1	2.21079	4.71125	2.85e-08	1.37e-07
AL162742.1	2.08119	4.03952	2.89e-08	1.39e-07
AC008937.3	-0.817136	5.5197	2.95e-08	1.42e-07
AC012615.1	0.690019	7.84756	3.02e-08	1.45e-07
DKFZP434K028	1.99517	4.80946	3.08e-08	1.48e-07
TESC-AS1	2.63535	3.16715	3.08e-08	1.48e-07
AL031658.1	-1.03771	3.72067	3.09e-08	1.48e-07
AL353708.3	0.920545	5.23855	3.1e-08	1.49e-07
AC008629.1	-0.975051	3.21477	3.16e-08	1.51e-07
AC009407.1	-1.08685	5.55791	3.18e-08	1.52e-07
AC018755.4	-1.27765	4.50502	3.19e-08	1.53e-07
STAM-AS1	0.940031	5.48207	3.19e-08	1.53e-07
AL390719.2	1.05015	10.3508	3.24e-08	1.55e-07
LINC01473	1.15585	6.30936	3.26e-08	1.56e-07
AC120498.6	-1.62658	3.33281	3.27e-08	1.56e-07
AC135279.3	1.41409	3.81857	3.3e-08	1.57e-07
AL109614.1	1.33186	5.32538	3.36e-08	1.6e-07
AC069209.1	-1.20643	3.2219	3.45e-08	1.65e-07
AL513324.1	2.64042	2.97145	3.52e-08	1.67e-07
AC022148.1	-1.36432	3.3406	3.55e-08	1.69e-07
AC068491.3	2.93186	3.08902	3.56e-08	1.69e-07
AL139384.1	1.16798	7.52371	3.61e-08	1.71e-07
AC009630.2	2.15103	2.97611	3.7e-08	1.76e-07
AC004231.1	2.37948	4.97917	3.8e-08	1.8e-07
AC016757.1	-1.22305	4.63273	3.81e-08	1.81e-07
AC148476.1	1.19973	5.26539	3.81e-08	1.81e-07
AC008537.2	-0.884985	4.76848	3.88e-08	1.84e-07
AL031673.1	1.08494	5.69846	3.92e-08	1.86e-07
LINC02321	1.68137	4.30648	3.93e-08	1.86e-07
AC018766.1	1.43649	4.32061	3.94e-08	1.86e-07
Z99289.2	2.57102	3.74058	3.95e-08	1.86e-07
AC018926.2	1.15108	4.66908	3.96e-08	1.87e-07
AL590428.1	-1.37703	3.56858	3.98e-08	1.88e-07
AC067930.4	-1.12582	4.96452	3.98e-08	1.88e-07
AL365295.1	-0.875052	4.92886	4.01e-08	1.89e-07
Z92544.1	1.73353	3.40796	4.03e-08	1.9e-07
AL033381.2	2.60663	3.46723	4.11e-08	1.93e-07
AC092143.4	1.36739	4.11565	4.18e-08	1.97e-07
AL080317.2	1.02825	5.78014	4.23e-08	1.99e-07
MMP25-AS1	1.00131	9.05923	4.29e-08	2.01e-07
LINC00528	-0.940624	5.10364	4.31e-08	2.02e-07
AC107308.1	2.17597	3.3886	4.33e-08	2.03e-07
LINC00472	-1.36166	4.22658	4.41e-08	2.06e-07
AP001528.2	-0.954473	4.97261	4.45e-08	2.08e-07
AC027796.4	0.957178	6.3834	4.47e-08	2.09e-07
AC011899.2	-0.88164	7.30593	4.52e-08	2.11e-07
AC083906.3	2.33672	3.16349	4.57e-08	2.13e-07
AC051619.5	-0.987159	4.19582	4.61e-08	2.15e-07
AL590644.1	3.69015	3.45525	4.62e-08	2.15e-07
AL138760.1	2.28354	3.53743	4.83e-08	2.25e-07
BX284668.5	-0.98318	7.8868	4.92e-08	2.29e-07
AC009065.5	0.864013	9.89322	4.94e-08	2.3e-07
IGFBP7-AS1	2.63899	5.53291	4.96e-08	2.31e-07
AC005005.4	1.26566	4.62294	4.96e-08	2.31e-07
AL122035.1	-0.729352	5.51195	5.07e-08	2.36e-07
AC021534.1	4.23334	3.50971	5.16e-08	2.4e-07
LINC01301	1.55323	7.11729	5.21e-08	2.42e-07
AL109741.1	-1.07584	3.92854	5.22e-08	2.42e-07
LINC01843	-0.804274	9.39966	5.35e-08	2.48e-07
Z82217.1	2.5408	5.28626	5.36e-08	2.48e-07
AC004585.1	1.04326	6.49062	5.51e-08	2.55e-07
AC008115.3	0.844768	6.46482	5.58e-08	2.58e-07
AL133370.1	-1.46276	8.82479	5.62e-08	2.59e-07
AC008870.2	0.7799	5.92204	5.75e-08	2.65e-07
AC004076.2	0.82611	6.20044	5.77e-08	2.66e-07
AC008264.2	1.41225	4.21285	5.83e-08	2.69e-07
LINC01271	1.53975	3.82596	5.86e-08	2.7e-07
AC020891.3	2.23268	2.99458	5.89e-08	2.71e-07
AL354813.1	1.6675	4.32734	5.92e-08	2.72e-07
LINC00513	1.31152	8.18175	5.98e-08	2.75e-07
AL049795.1	1.02178	4.7999	6e-08	2.76e-07
LINC00958	2.44225	5.09187	6.02e-08	2.77e-07
AC243967.2	1.91685	4.96329	6.04e-08	2.77e-07
Z95331.1	1.09232	6.57363	6.05e-08	2.77e-07
AC124067.3	1.5987	5.19967	6.13e-08	2.81e-07
LINC00174	0.736999	9.19057	6.15e-08	2.82e-07
AP003774.1	-1.1025	4.25134	6.18e-08	2.83e-07
ZIM2-AS1	-1.2572	3.2175	6.33e-08	2.9e-07
AC048341.3	0.797244	5.90047	6.36e-08	2.91e-07
AC079062.1	5.20328	6.17876	6.42e-08	2.93e-07
AC008906.1	-0.754559	6.52635	6.44e-08	2.94e-07
AL135818.1	-0.913205	5.53652	6.48e-08	2.95e-07
LINC00900	-0.967481	5.93083	6.52e-08	2.97e-07
AC127024.5	1.10281	6.37805	6.58e-08	3e-07
AC008741.2	0.74979	8.01597	6.58e-08	3e-07
AC008551.1	2.76276	4.03175	6.61e-08	3.01e-07
AC119674.1	-0.999854	3.47591	6.61e-08	3.01e-07
AC005096.1	2.28523	3.70334	6.77e-08	3.07e-07
AL365181.3	0.952539	11.7598	6.83e-08	3.1e-07
AC099791.2	1.56434	3.53949	6.88e-08	3.12e-07
SMG7-AS1	0.768856	6.08855	6.95e-08	3.15e-07
AL352984.1	3.30323	3.19013	7e-08	3.17e-07
AC137894.1	2.04929	4.11582	7.02e-08	3.18e-07
AL359962.1	-0.950478	4.26476	7.21e-08	3.26e-07
AC073257.2	2.05803	3.65101	7.37e-08	3.33e-07
LINC01344	-1.32652	3.28574	7.47e-08	3.38e-07
LINC02273	-1.1641	4.36949	7.49e-08	3.38e-07
Z73429.1	-1.16939	3.48512	7.5e-08	3.39e-07
LINC01293	-1.38178	4.44036	7.58e-08	3.42e-07
TBL1XR1-AS1	2.98863	3.94697	7.86e-08	3.55e-07
LINC00926	-0.769388	8.30394	7.9e-08	3.56e-07
AC004923.4	0.834735	5.24618	7.97e-08	3.59e-07
AC007938.2	1.30437	4.46087	8.17e-08	3.68e-07
AL356488.3	-0.734105	5.96342	8.21e-08	3.7e-07
AC079907.1	0.916209	4.58437	8.27e-08	3.72e-07
AL512506.1	1.72712	4.00362	8.4e-08	3.77e-07
LINC02404	4.56756	3.87451	8.4e-08	3.77e-07
AC233728.1	1.09449	4.22399	8.42e-08	3.78e-07
AC006252.1	0.954756	5.06048	8.51e-08	3.81e-07
AP003086.2	1.93077	3.40213	8.56e-08	3.84e-07
AC005726.3	1.6228	4.14676	8.65e-08	3.87e-07
AC007785.3	1.53276	3.66391	8.73e-08	3.9e-07
PCAT6	0.880279	7.72597	8.73e-08	3.9e-07
AL033384.2	-0.723272	4.71751	8.97e-08	4.01e-07
LINC02288	-1.07626	3.21488	9.36e-08	4.18e-07
AL138789.1	2.25627	5.13628	9.4e-08	4.19e-07
AC107884.1	-0.834519	6.3919	9.47e-08	4.22e-07
AL137145.2	1.28717	5.55438	9.5e-08	4.23e-07
AC009055.2	4.50259	3.58064	9.52e-08	4.24e-07
LINC02532	-1.21709	6.13095	9.74e-08	4.34e-07
AC009502.1	2.3981	3.19305	9.83e-08	4.37e-07
AC020931.1	1.15754	4.38415	1.03e-07	4.56e-07
TNFRSF14-AS1	-0.768402	10.3601	1.03e-07	4.58e-07
AC109460.1	0.802185	5.32288	1.03e-07	4.58e-07
SNHG22	1.36293	7.13612	1.06e-07	4.7e-07
AL591806.1	2.20307	3.31835	1.06e-07	4.71e-07
AL121895.1	1.6716	5.21157	1.07e-07	4.75e-07
RNASEH1-AS1	0.71308	9.39571	1.1e-07	4.89e-07
AL117329.1	4.4674	3.71558	1.13e-07	5e-07
LINC00992	-0.974405	7.88936	1.14e-07	5.05e-07
AC010319.4	0.748123	5.1617	1.15e-07	5.06e-07
GCC2-AS1	0.823378	4.86685	1.15e-07	5.08e-07
AL353801.2	-1.35966	2.88047	1.17e-07	5.15e-07
AC087222.1	1.41976	4.61717	1.18e-07	5.18e-07
AL162412.1	-1.37784	3.1891	1.2e-07	5.29e-07
AC106882.1	-1.4065	4.15993	1.22e-07	5.39e-07
AC148477.4	2.64135	4.83366	1.24e-07	5.44e-07
AL049838.1	-1.01264	5.20719	1.26e-07	5.54e-07
AC013731.1	0.890532	4.8302	1.27e-07	5.56e-07
AC008440.3	1.96444	4.15413	1.28e-07	5.6e-07
GAS8-AS1	1.42479	3.94084	1.33e-07	5.82e-07
LINC00525	1.43428	6.21043	1.33e-07	5.83e-07
MYOSLID	1.50624	4.07495	1.39e-07	6.08e-07
AF274855.1	4.88605	3.78042	1.42e-07	6.22e-07
C17orf82	1.39487	5.1736	1.42e-07	6.23e-07
BX323046.1	-1.12375	3.07495	1.47e-07	6.4e-07
AP003032.1	1.48674	4.14039	1.47e-07	6.41e-07
LINC00501	-1.00825	6.4575	1.52e-07	6.65e-07
AC104695.2	-0.83664	5.67361	1.53e-07	6.66e-07
AL592043.1	3.44912	3.4365	1.57e-07	6.87e-07
AC131971.1	2.07484	5.46906	1.58e-07	6.89e-07
AC012494.1	3.67017	3.16722	1.58e-07	6.89e-07
AC137834.2	1.78323	3.20307	1.59e-07	6.94e-07
LINC00449	1.06227	4.341	1.6e-07	6.95e-07
LINC00853	0.978878	5.97738	1.6e-07	6.95e-07
AC141930.1	2.31763	4.64784	1.61e-07	6.98e-07
AP005264.1	-1.6127	3.34097	1.63e-07	7.1e-07
AL133230.1	1.34052	6.06836	1.64e-07	7.11e-07
AL031429.2	-1.41665	3.2348	1.65e-07	7.17e-07
AC010894.3	3.17079	5.70125	1.69e-07	7.31e-07
AC008514.1	2.9664	5.08155	1.69e-07	7.34e-07
AL391421.1	2.54378	3.96078	1.72e-07	7.47e-07
KCNIP2-AS1	0.861916	4.95087	1.75e-07	7.59e-07
AC011754.1	5.29956	5.05944	1.76e-07	7.59e-07
TTC39A-AS1	-0.865724	6.1162	1.77e-07	7.67e-07
RMRP	6.81252	6.6366	1.78e-07	7.68e-07
AC005856.1	-1.37478	3.00775	1.8e-07	7.79e-07
AC015911.3	-1.00106	4.73612	1.89e-07	8.14e-07
MIR34AHG	1.35598	3.74664	1.91e-07	8.23e-07
AL158063.1	1.35029	4.50388	1.99e-07	8.57e-07
TBX2-AS1	-0.826112	5.31506	2.03e-07	8.72e-07
AC020763.1	1.76776	3.23719	2.05e-07	8.82e-07
LINC00545	2.73368	3.56317	2.06e-07	8.85e-07
AC092134.1	-0.807575	4.17692	2.07e-07	8.9e-07
AL445223.1	4.2548	3.71366	2.08e-07	8.92e-07
KANSL1-AS1	-0.891028	7.9156	2.1e-07	9e-07
AC119428.2	-1.46012	3.10477	2.11e-07	9.04e-07
LINC01150	-1.16137	3.5561	2.13e-07	9.11e-07
AC004982.2	0.790779	7.82628	2.15e-07	9.18e-07
AC007998.4	1.48328	3.97417	2.15e-07	9.2e-07
CERNA1	-0.714928	4.66416	2.21e-07	9.44e-07
SLC9A3-AS1	1.31651	11.5484	2.25e-07	9.6e-07
AC125603.1	3.33451	4.31839	2.27e-07	9.69e-07
HOTAIRM1	-0.767543	8.4845	2.3e-07	9.82e-07
PIK3IP1-AS1	0.837659	5.00753	2.31e-07	9.85e-07
AP000593.3	1.3819	3.6727	2.32e-07	9.86e-07
AC138230.1	0.846446	4.74925	2.32e-07	9.86e-07
LINC02042	4.57621	4.07549	2.32e-07	9.87e-07
LINC01023	-0.710139	6.78129	2.5e-07	1.06e-06
AC025031.4	1.26443	5.47278	2.5e-07	1.06e-06
AC004490.1	-0.97847	3.92788	2.5e-07	1.06e-06
LINC00526	-0.942387	8.84381	2.56e-07	1.08e-06
AL355073.2	-1.06364	3.50832	2.58e-07	1.1e-06
AL645608.9	2.24041	3.45038	2.59e-07	1.1e-06
AL139147.1	2.96913	3.82627	2.65e-07	1.12e-06
AC023090.1	-1.41826	4.48478	2.7e-07	1.14e-06
LINC00930	-1.55669	4.37491	2.72e-07	1.15e-06
AC106886.2	1.04104	5.3144	2.76e-07	1.16e-06
AC092171.4	0.962854	5.64571	2.77e-07	1.17e-06
AC080129.2	1.05479	5.57877	2.79e-07	1.18e-06
AL512656.1	1.28038	3.68761	2.81e-07	1.19e-06
LINC01633	2.69814	2.9834	2.85e-07	1.2e-06
AL356215.1	1.18078	4.6179	2.86e-07	1.21e-06
AC084864.1	1.68181	3.56298	2.88e-07	1.21e-06
AC106786.1	-1.13906	4.80364	2.89e-07	1.21e-06
AL139289.1	0.807101	5.36065	2.89e-07	1.21e-06
AC007731.1	2.80313	2.96609	2.9e-07	1.22e-06
LINC00265	0.759138	9.28692	2.96e-07	1.24e-06
AL031432.3	-0.760576	3.88262	3.01e-07	1.27e-06
AP000943.2	3.29322	3.27336	3.05e-07	1.28e-06
AC060234.2	-1.07508	3.4359	3.07e-07	1.29e-06
AC036222.1	2.84735	3.05316	3.15e-07	1.32e-06
AP000350.7	1.11726	4.23346	3.17e-07	1.33e-06
AL136115.2	2.12637	4.5	3.19e-07	1.34e-06
AGAP2-AS1	0.995753	9.6664	3.22e-07	1.35e-06
AC024884.2	1.4745	3.58845	3.31e-07	1.38e-06
AC007014.2	1.52485	3.92025	3.31e-07	1.38e-06
HSD52	2.65382	5.40569	3.32e-07	1.39e-06
LINC01105	-1.7218	3.11908	3.37e-07	1.41e-06
FOCAD-AS1	1.1988	3.89843	3.38e-07	1.41e-06
LINC02391	-1.11306	3.43173	3.4e-07	1.42e-06
AC092718.5	0.883201	4.27159	3.43e-07	1.43e-06
AC106875.1	3.65814	3.43792	3.45e-07	1.44e-06
AL109811.1	0.802981	4.65138	3.45e-07	1.44e-06
AL136038.5	0.933814	4.48433	3.46e-07	1.44e-06
MUC19	2.70815	3.55061	3.47e-07	1.44e-06
AC009812.3	-0.939355	5.09091	3.49e-07	1.45e-06
AC104411.1	-0.879215	4.05713	3.62e-07	1.5e-06
AC080037.1	-0.7678	6.69502	3.66e-07	1.52e-06
LINC00626	3.37742	3.31597	3.69e-07	1.53e-06
AC103591.3	1.48399	4.91258	3.7e-07	1.53e-06
AL121906.2	0.969619	5.10921	3.72e-07	1.54e-06
PLBD1-AS1	-0.739452	6.99782	3.78e-07	1.57e-06
AC109322.1	0.712734	7.32704	3.81e-07	1.58e-06
AC132192.1	1.61837	4.09488	3.82e-07	1.58e-06
SND1-IT1	3.59601	4.67261	3.86e-07	1.59e-06
AC108451.2	3.67884	3.34937	3.86e-07	1.6e-06
AL353747.2	1.83575	4.2852	3.95e-07	1.63e-06
AL592114.3	-1.14682	3.59288	3.97e-07	1.64e-06
AL034417.2	1.23006	4.29702	3.97e-07	1.64e-06
MIR2052HG	3.04623	3.66844	4.02e-07	1.66e-06
AL136084.3	-1.14759	5.33687	4.02e-07	1.66e-06
LINC00365	1.23548	6.97278	4.05e-07	1.67e-06
AL445183.2	1.96206	4.40856	4.12e-07	1.69e-06
AC243772.2	1.64096	3.89807	4.12e-07	1.69e-06
AC110597.1	-1.13256	3.67258	4.13e-07	1.7e-06
AC136475.9	2.0086	4.44868	4.16e-07	1.71e-06
AL117332.1	0.832071	6.38554	4.18e-07	1.71e-06
SMIM2-IT1	-1.47058	2.91472	4.23e-07	1.73e-06
BOK-AS1	4.08025	6.25675	4.29e-07	1.76e-06
UNC5B-AS1	2.00792	5.94998	4.3e-07	1.76e-06
AC002401.2	-0.990445	4.61437	4.33e-07	1.77e-06
AC008635.1	1.43832	3.49079	4.39e-07	1.8e-06
AC024581.1	2.07964	3.06342	4.49e-07	1.84e-06
UBAC2-AS1	0.763945	7.13601	4.56e-07	1.86e-06
AC108676.1	2.07775	6.15698	4.6e-07	1.88e-06
AP000785.1	2.40424	4.85887	4.67e-07	1.91e-06
AC087857.1	2.77094	3.24275	4.72e-07	1.93e-06
AC005865.1	1.63364	4.25842	4.86e-07	1.98e-06
AC008969.1	-0.946352	7.17337	4.86e-07	1.98e-06
DHRS4L1	-0.756403	5.3591	4.87e-07	1.98e-06
AC109826.1	-0.904306	5.09813	4.9e-07	1.99e-06
RNF217-AS1	-1.07513	4.76136	4.94e-07	2.01e-06
AC097347.1	1.83044	3.76913	4.98e-07	2.02e-06
ZNF793-AS1	-1.2214	5.72549	5.13e-07	2.08e-06
AL137796.1	-1.09845	3.13287	5.15e-07	2.09e-06
AC009065.2	0.827334	10.1924	5.16e-07	2.1e-06
AL591848.4	-0.727807	5.92213	5.17e-07	2.1e-06
FLNB-AS1	-0.701814	7.92523	5.21e-07	2.11e-06
AC135012.2	-1.11627	3.06439	5.23e-07	2.12e-06
AL138962.1	2.59746	3.08939	5.24e-07	2.12e-06
LINC02533	2.40919	3.06793	5.3e-07	2.14e-06
AC083923.2	0.956843	5.42993	5.31e-07	2.15e-06
AP001469.2	0.903396	4.44146	5.32e-07	2.15e-06
AC105460.2	4.39518	3.91187	5.33e-07	2.15e-06
AC105118.1	2.6323	2.98038	5.46e-07	2.2e-06
AC091868.2	2.67848	2.97412	5.49e-07	2.21e-06
AL596325.2	-0.778064	5.26956	5.74e-07	2.31e-06
AC010273.2	1.73637	3.57965	5.77e-07	2.32e-06
AC102953.1	-0.950001	3.47779	5.78e-07	2.33e-06
AC027373.1	0.869091	5.01576	5.81e-07	2.34e-06
AC009065.1	1.6058	3.2763	5.83e-07	2.34e-06
AC011676.2	2.65911	3.40634	6e-07	2.41e-06
AC068389.2	1.60212	3.23454	6.03e-07	2.42e-06
AC008035.1	-0.753598	5.37301	6.36e-07	2.55e-06
AL354861.3	-1.01366	4.37299	6.39e-07	2.56e-06
TUSC8	1.53908	8.63424	6.43e-07	2.57e-06
HDAC2-AS2	0.730579	6.75357	6.43e-07	2.57e-06
AC127024.4	1.18924	5.21169	6.43e-07	2.57e-06
AL360014.1	-1.21291	3.99952	6.47e-07	2.59e-06
AL121761.2	1.99672	7.25741	6.53e-07	2.61e-06
WT1-AS	3.00332	4.46356	6.57e-07	2.63e-06
AC124016.1	0.803701	5.0529	6.74e-07	2.69e-06
AL807757.2	1.96076	3.90979	6.77e-07	2.7e-06
LINC02421	-0.909302	4.32851	6.79e-07	2.71e-06
Z68871.1	0.958387	5.9392	6.8e-07	2.71e-06
LINC02014	0.846402	6.64148	6.82e-07	2.72e-06
LINC02525	3.14858	4.36752	6.83e-07	2.72e-06
AL139035.1	0.98718	5.02362	6.85e-07	2.73e-06
AC106820.3	0.889732	4.61518	6.88e-07	2.74e-06
AC084262.1	2.26996	3.59166	6.89e-07	2.74e-06
SLC25A21-AS1	-0.975883	6.27894	7.04e-07	2.8e-06
TEX41	1.77009	4.8769	7.05e-07	2.8e-06
AC010491.1	0.783099	5.11095	7.05e-07	2.8e-06
LINC02475	3.23818	4.49985	7.22e-07	2.86e-06
CARS-AS1	1.85094	3.8391	7.23e-07	2.86e-06
AC010997.5	1.48579	3.50358	7.27e-07	2.88e-06
AL161729.2	2.10933	3.89484	7.32e-07	2.9e-06
AC012213.2	1.75735	3.62615	7.34e-07	2.9e-06
ESRG	3.33971	3.5962	7.35e-07	2.91e-06
AC243773.2	3.20335	3.01918	7.36e-07	2.91e-06
AC018695.3	1.86413	3.0547	7.41e-07	2.93e-06
AL031770.1	1.98788	3.52896	7.47e-07	2.95e-06
AC090409.1	1.12422	4.13514	7.57e-07	2.99e-06
AL499627.1	3.45477	3.15129	7.74e-07	3.05e-06
AL353593.2	-1.07765	3.82898	7.97e-07	3.14e-06
AC008894.2	-0.762529	4.69831	7.99e-07	3.15e-06
AP001029.2	1.14053	5.2485	8.01e-07	3.15e-06
FAM87B	-0.69701	4.47254	8.06e-07	3.17e-06
AC027808.2	1.90322	3.93012	8.08e-07	3.18e-06
AP002907.1	0.934121	6.06141	8.12e-07	3.19e-06
AC002401.3	-0.856297	5.07946	8.17e-07	3.21e-06
AC092902.3	-1.13865	4.0726	8.22e-07	3.23e-06
AL035252.2	2.96642	4.23128	8.26e-07	3.24e-06
AC074124.1	3.03311	3.95956	8.41e-07	3.3e-06
AC015853.1	1.79455	3.37845	8.44e-07	3.31e-06
LINC00628	0.813942	5.4152	8.46e-07	3.31e-06
SNAP47-AS1	1.80678	3.13622	8.53e-07	3.34e-06
AC133552.6	-0.774144	6.19948	8.55e-07	3.34e-06
AC025569.1	-0.863732	6.227	8.58e-07	3.35e-06
AC005753.1	-0.967629	4.2233	8.6e-07	3.36e-06
AC073651.1	3.74748	3.90838	8.82e-07	3.44e-06
AC254562.2	1.31721	3.5842	9.07e-07	3.54e-06
LINC01971	2.41894	3.20194	9.08e-07	3.54e-06
AC105020.1	-0.726275	5.68319	9.11e-07	3.55e-06
LINC01749	2.52	3.95991	9.29e-07	3.62e-06
AL354696.1	0.787429	5.97864	9.32e-07	3.63e-06
AL592301.1	1.31005	4.35886	9.32e-07	3.63e-06
AL109954.2	2.4206	3.22503	9.53e-07	3.71e-06
LINC02340	1.62107	4.39393	9.69e-07	3.77e-06
AC109439.2	4.56207	3.60024	9.69e-07	3.77e-06
LINC01684	-1.11772	3.78588	9.72e-07	3.77e-06
AC138356.1	-0.725026	4.89395	9.91e-07	3.85e-06
AC127537.3	-0.714329	3.929	9.96e-07	3.86e-06
AC099522.2	0.815236	5.26919	9.96e-07	3.86e-06
COL4A2-AS2	2.27535	3.43436	1e-06	3.88e-06
AC011595.1	3.41033	3.17144	1.02e-06	3.93e-06
AC006273.1	1.34054	3.67307	1.02e-06	3.94e-06
AC007342.4	1.06561	7.35212	1.02e-06	3.94e-06
BFSP2-AS1	-1.32213	2.95561	1.03e-06	3.99e-06
LINC00106	0.931889	6.89435	1.05e-06	4.06e-06
AL109741.3	-1.06452	3.05084	1.05e-06	4.06e-06
MACC1-AS1	3.10226	4.06603	1.08e-06	4.16e-06
DDC-AS1	2.06078	3.73632	1.09e-06	4.19e-06
AL359513.1	0.940337	5.93111	1.09e-06	4.21e-06
AL355385.1	0.966074	4.4417	1.12e-06	4.33e-06
DUBR	-0.778659	7.03769	1.13e-06	4.34e-06
AC009996.1	1.08499	4.7253	1.14e-06	4.39e-06
ST3GAL6-AS1	-1.05024	3.87831	1.14e-06	4.39e-06
LINC02078	-1.52339	3.42321	1.14e-06	4.39e-06
AC093788.1	0.844399	5.70901	1.16e-06	4.45e-06
AC074050.4	1.40356	3.76026	1.16e-06	4.47e-06
LINC01992	3.9423	3.6483	1.21e-06	4.64e-06
AL606763.1	1.33335	4.39048	1.21e-06	4.64e-06
AL158042.1	-1.11155	3.34404	1.22e-06	4.66e-06
CASC8	1.51233	8.07232	1.22e-06	4.67e-06
AC083806.2	1.68251	4.22343	1.27e-06	4.85e-06
Z97192.1	2.21906	4.16978	1.27e-06	4.85e-06
LINC00667	-0.726612	11.2459	1.27e-06	4.85e-06
MCCC1-AS1	0.785898	5.11096	1.28e-06	4.9e-06
AC005670.1	1.65121	3.14049	1.29e-06	4.93e-06
AC024940.5	1.11239	4.45505	1.3e-06	4.95e-06
ASTN2-AS1	3.43092	3.16637	1.3e-06	4.95e-06
LINC00982	-1.18694	5.932	1.32e-06	5.02e-06
AC007249.1	0.959084	4.76052	1.32e-06	5.03e-06
AC120042.2	1.89103	3.59904	1.32e-06	5.04e-06
FO393401.1	-0.702435	4.45621	1.33e-06	5.05e-06
LINC00670	-1.42919	2.92583	1.33e-06	5.06e-06
AL160408.1	2.26854	3.17928	1.34e-06	5.09e-06
FO393415.1	-1.11795	3.19706	1.34e-06	5.09e-06
AC009148.1	0.84561	5.41939	1.35e-06	5.11e-06
AC011773.4	1.38241	3.75486	1.35e-06	5.12e-06
AC079848.1	-0.775416	4.34281	1.35e-06	5.12e-06
ENO1-IT1	1.50134	4.22293	1.35e-06	5.13e-06
AP001178.3	1.31769	3.9354	1.37e-06	5.18e-06
AC020634.1	-1.15737	3.17677	1.38e-06	5.21e-06
AC005410.2	-0.869803	3.17279	1.38e-06	5.22e-06
MIRLET7BHG	0.888611	8.01561	1.38e-06	5.24e-06
AL353804.2	1.74363	3.81488	1.39e-06	5.24e-06
AC026310.2	2.43834	3.26456	1.41e-06	5.32e-06
AL391095.3	1.16695	4.29978	1.44e-06	5.44e-06
AC013457.1	3.34316	3.35069	1.45e-06	5.48e-06
AC114341.1	-0.773341	3.99023	1.48e-06	5.58e-06
AC093535.1	-0.783019	4.9658	1.49e-06	5.61e-06
PIK3CD-AS1	-1.24366	3.21494	1.49e-06	5.61e-06
FAM201A	0.847477	8.61575	1.49e-06	5.62e-06
AC127024.3	2.2436	3.8179	1.51e-06	5.7e-06
AC091153.3	1.02086	4.7255	1.52e-06	5.71e-06
AC012146.1	-0.731885	6.39119	1.53e-06	5.75e-06
LINC01943	0.912758	5.90891	1.54e-06	5.78e-06
MIR31HG	2.62452	4.78992	1.6e-06	6e-06
FAM157C	1.02091	5.09285	1.61e-06	6.05e-06
AC092127.1	2.63941	4.36267	1.62e-06	6.07e-06
LINC00964	-1.28802	3.94628	1.63e-06	6.13e-06
AL122058.1	2.12544	4.15546	1.63e-06	6.13e-06
AL132780.2	0.823314	5.38538	1.65e-06	6.2e-06
AGBL5-AS1	-0.892426	3.16429	1.7e-06	6.36e-06
ATP11A-AS1	3.35173	3.90404	1.71e-06	6.4e-06
AC007728.2	-0.943321	4.78516	1.71e-06	6.41e-06
AC073842.1	-1.08701	4.12092	1.72e-06	6.44e-06
AC144548.2	0.915672	4.81198	1.73e-06	6.47e-06
AL031665.1	2.24339	3.9096	1.75e-06	6.53e-06
AC005775.1	0.950556	4.29966	1.75e-06	6.55e-06
AL035071.2	1.56166	4.17423	1.77e-06	6.59e-06
FP671120.3	5.79666	5.78703	1.78e-06	6.63e-06
LINC01934	-1.07418	4.42064	1.78e-06	6.63e-06
AC004817.3	1.73095	3.34258	1.78e-06	6.64e-06
AC100861.1	0.711913	8.87094	1.81e-06	6.73e-06
UBE2Q1-AS1	0.943718	4.36533	1.82e-06	6.78e-06
AC004943.1	0.931133	5.33402	1.83e-06	6.79e-06
LINC01564	1.88388	4.31342	1.84e-06	6.83e-06
AC092718.6	2.15458	3.58406	1.84e-06	6.83e-06
AC005387.2	0.881829	4.09676	1.85e-06	6.85e-06
AL359317.2	-0.766035	4.27262	1.91e-06	7.07e-06
LINC01967	2.67418	3.73827	1.94e-06	7.18e-06
AC116049.2	2.1479	3.88505	1.94e-06	7.18e-06
DACT3-AS1	-0.723755	3.95084	1.96e-06	7.24e-06
AC004477.1	0.880824	5.70501	1.96e-06	7.24e-06
LINC02328	-0.881942	4.67433	1.96e-06	7.27e-06
AL592166.1	0.693518	4.96006	1.97e-06	7.3e-06
LINC02308	-1.31951	3.08777	1.98e-06	7.31e-06
AC004241.2	-0.855897	3.90334	1.98e-06	7.32e-06
AC000403.1	-1.03067	5.85338	1.99e-06	7.33e-06
AF230666.2	2.11789	3.23686	2.03e-06	7.47e-06
LIMD1-AS1	-0.820782	3.61144	2.06e-06	7.6e-06
DBET	2.48797	4.74097	2.08e-06	7.64e-06
AL606537.1	2.12187	3.80668	2.08e-06	7.64e-06
AL138733.1	2.07779	3.04235	2.09e-06	7.68e-06
AC004241.4	1.29079	3.95989	2.1e-06	7.7e-06
AL132639.2	-0.70162	5.76994	2.13e-06	7.81e-06
AC026979.2	1.67287	3.11289	2.15e-06	7.88e-06
LINC00668	-1.07509	11.5758	2.18e-06	8.01e-06
LINC00412	1.47114	3.70721	2.19e-06	8.02e-06
AC024361.2	-0.881773	3.89421	2.22e-06	8.13e-06
PLS3-AS1	1.27875	4.41118	2.22e-06	8.15e-06
WASHC5-AS1	1.16118	4.26346	2.25e-06	8.23e-06
LINC01676	2.69756	2.93193	2.25e-06	8.23e-06
LINC01170	2.61561	3.37965	2.26e-06	8.28e-06
LINC01355	0.712005	8.68517	2.26e-06	8.28e-06
LINC02433	3.25784	2.98964	2.28e-06	8.34e-06
PRKAG2-AS1	-1.00371	7.73394	2.31e-06	8.43e-06
AL356966.1	1.11968	4.75445	2.31e-06	8.43e-06
AC005261.3	-1.11467	3.00967	2.34e-06	8.52e-06
AC005307.1	2.72537	5.96149	2.34e-06	8.53e-06
AC017002.1	2.43834	3.86152	2.35e-06	8.54e-06
AC090150.1	-1.60887	3.10532	2.35e-06	8.56e-06
Z92544.2	0.782657	7.6979	2.36e-06	8.6e-06
AF131216.4	-0.876461	3.63885	2.38e-06	8.65e-06
AC245100.7	1.12542	4.76104	2.42e-06	8.79e-06
AC010280.1	1.945	4.95149	2.43e-06	8.83e-06
LINC01840	1.99872	4.64576	2.45e-06	8.88e-06
AC096759.2	3.37211	3.17138	2.46e-06	8.92e-06
AL049775.1	-1.20435	3.45167	2.53e-06	9.15e-06
AC073326.1	1.99917	3.4443	2.54e-06	9.18e-06
AC084125.2	0.801234	7.59934	2.57e-06	9.29e-06
AC005479.3	1.20027	3.91917	2.58e-06	9.32e-06
AC084859.1	1.45319	4.94311	2.59e-06	9.34e-06
AP001029.1	1.468	3.41024	2.61e-06	9.41e-06
AL162414.1	-1.53931	2.98488	2.67e-06	9.64e-06
AC000099.1	4.00912	3.50138	2.67e-06	9.64e-06
DSCAM-AS1	4.46387	3.66942	2.68e-06	9.66e-06
LINC02073	1.55939	3.78024	2.69e-06	9.67e-06
RNASEH2B-AS1	0.97516	5.56399	2.69e-06	9.69e-06
AL110115.1	1.81268	3.5883	2.69e-06	9.69e-06
NOVA1-AS1	-1.65205	5.3332	2.71e-06	9.76e-06
AC099811.1	2.18456	4.25069	2.71e-06	9.76e-06
AC005291.1	2.0301	3.12148	2.74e-06	9.83e-06
AL513218.1	0.876044	4.23207	2.78e-06	9.99e-06
AL080312.2	1.89884	3.31838	2.8e-06	1e-05
AC247036.1	5.34572	4.74898	2.81e-06	1.01e-05
AL121768.1	-0.979647	2.97087	2.82e-06	1.01e-05
AP001065.1	2.62296	5.85043	2.85e-06	1.02e-05
AC100823.1	2.46192	4.00759	2.86e-06	1.02e-05
AC120498.9	1.04024	4.38863	2.87e-06	1.03e-05
AC023043.1	-0.760091	6.76287	2.88e-06	1.03e-05
AC008105.1	0.868965	5.70814	2.9e-06	1.04e-05
AC104463.2	-0.801657	3.83776	2.93e-06	1.05e-05
C15orf56	0.983706	5.02269	2.94e-06	1.05e-05
[truncated: 1,825 more rows]

## Sheet: READ
	logFC	logCPM	PValue	FDR
AC110813.1	-5.83161	4.55865	1.63e-69	1.07e-65
AC036108.3	-4.45153	6.29032	6.67e-65	2.19e-61
HAND2-AS1	-6.07948	8.68923	1.46e-62	3.2e-59
PGM5-AS1	-6.39785	5.79883	4.94e-56	8.12e-53
LINC00682	-5.2954	3.21134	1.3e-53	1.7e-50
AL357054.4	-3.47107	6.75111	2.16e-53	2.36e-50
CARMN	-3.72483	7.79855	2.45e-48	2.3e-45
AC092652.2	-5.52279	3.53139	1.25e-47	1.02e-44
UBXN10-AS1	-3.99154	6.05078	1.07e-45	7.82e-43
AC012085.2	-5.9311	6.10246	1.49e-45	9.8e-43
LINC01289	-5.34863	3.13437	2.63e-45	1.57e-42
AP001627.1	-4.43524	4.76009	3.18e-45	1.74e-42
LINC02268	-4.77556	3.35425	4.69e-45	2.37e-42
ADAMTS9-AS1	-5.17165	6.72318	5.53e-45	2.59e-42
MBNL1-AS1	-3.40979	8.92731	6.66e-45	2.92e-42
AC069133.1	-5.89456	3.14515	6.39e-44	2.63e-41
MIR133A1HG	-4.19256	3.59338	3.52e-42	1.36e-39
AC011472.4	-2.99997	4.45771	2.86e-41	1.05e-38
MIR497HG	-3.06853	5.7684	2.85e-40	9.85e-38
C20orf166-AS1	-4.38233	5.94098	4.54e-40	1.49e-37
AC024651.1	-5.52891	3.46363	1.08e-39	3.39e-37
ADAMTS9-AS2	-3.87317	5.42923	3.44e-39	1.03e-36
AF001548.1	-4.71955	4.93178	6.96e-38	1.99e-35
MEF2C-AS1	-3.92345	4.69945	9.78e-38	2.68e-35
AC110491.1	-6.10117	4.20608	2.41e-36	6.32e-34
AC009102.2	-4.40604	3.88709	1.64e-35	4.15e-33
BVES-AS1	-4.46001	4.15641	3.36e-35	8.18e-33
LINC02185	-3.8287	3.50269	1.41e-33	3.31e-31
LINC01505	-4.03706	3.22738	1.8e-32	4.08e-30
AL356489.2	-4.25267	5.12446	2.96e-32	6.49e-30
AP001107.5	-3.68082	5.44691	3.47e-32	7.36e-30
AC073283.2	-3.91576	4.30621	1.97e-31	4.05e-29
AL391335.1	-3.79363	3.47901	2.49e-31	4.95e-29
LINC00461	-3.98873	3.92092	4.23e-31	8.18e-29
AC103740.1	-3.27836	6.73952	7.41e-31	1.39e-28
JAZF1-AS1	-3.69393	3.52715	1.29e-30	2.35e-28
AC007182.1	-4.19937	5.20939	2.66e-30	4.73e-28
AC087379.1	-4.17918	6.29087	1.1e-29	1.91e-27
CA3-AS1	-3.52545	5.30722	2.16e-29	3.63e-27
RBMS3-AS3	-3.41918	3.3014	8.17e-29	1.34e-26
CDKN2B-AS1	-4.83705	9.33151	8.56e-29	1.37e-26
AP000866.2	-2.59924	6.45153	1.46e-28	2.29e-26
AC010776.2	-4.98968	3.65539	1.67e-28	2.55e-26
AL645568.1	-2.03043	5.99887	3.8e-28	5.68e-26
AC106869.1	-2.83391	7.379	4.86e-28	7.1e-26
A2M-AS1	-2.60307	6.05668	5.53e-28	7.9e-26
AC113383.1	-2.99462	4.80511	9.07e-28	1.27e-25
AC011306.1	-3.9476	3.48559	4.71e-27	6.45e-25
AL139020.1	-4.9209	3.49261	7.02e-27	9.41e-25
LINC00908	-3.11599	3.97523	9.19e-27	1.21e-24
FRMD6-AS2	-4.69251	3.29402	1.24e-26	1.6e-24
AC005358.2	-3.42376	4.07154	1.29e-26	1.64e-24
AL132642.1	-3.70486	3.81972	1.56e-26	1.94e-24
AL355607.1	-3.75368	3.44383	2.34e-26	2.85e-24
AL136366.1	-3.31019	3.34217	2.92e-26	3.49e-24
AC107959.1	-2.48772	5.31066	6.38e-26	7.48e-24
AC079789.1	-4.08446	3.14253	1.51e-24	1.74e-22
LINC01537	-3.21946	4.20677	2.38e-24	2.69e-22
LINC02023	-4.43078	5.15075	5.35e-24	5.96e-22
LINC01475	-3.13547	4.56596	7.62e-24	8.34e-22
ATP2B1-AS1	-1.74861	6.72353	1.91e-23	2.06e-21
AC007541.1	-2.28137	5.30325	2.44e-23	2.58e-21
AP003071.4	-3.20446	6.24998	2.52e-23	2.63e-21
LINC02490	-4.83534	4.00036	2.65e-23	2.72e-21
AC079313.2	-4.39123	4.00406	3.67e-23	3.71e-21
PTENP1-AS	-3.73694	3.00205	4.97e-23	4.95e-21
LINC01798	-3.46994	3.64738	7.68e-23	7.53e-21
AL513217.1	-3.8429	3.64783	8.16e-23	7.88e-21
AC016027.1	-1.91392	7.65996	1.14e-22	1.09e-20
AC097534.2	-2.00348	6.57394	1.26e-22	1.18e-20
FENDRR	-2.45267	10.7083	1.63e-22	1.51e-20
AL162591.1	-2.92157	3.68704	1.95e-22	1.78e-20
SERTAD4-AS1	-2.70198	7.0771	2.19e-22	1.97e-20
LINC01082	-3.18676	6.85384	4.05e-22	3.6e-20
AC007495.1	-3.44615	3.94859	4.21e-22	3.69e-20
AF111167.2	-2.07375	6.40137	5.01e-22	4.33e-20
ZNF667-AS1	-2.4892	7.65882	6.04e-22	5.16e-20
LINC00641	-1.97218	8.96076	7.19e-22	6.06e-20
AL353801.1	-3.18516	3.39919	8.02e-22	6.67e-20
AC092652.1	-4.55317	3.28008	9.11e-22	7.48e-20
LINC00974	-4.36669	4.48241	9.65e-22	7.83e-20
AC093607.1	-4.07591	3.4559	1.19e-21	9.55e-20
AL445426.1	-2.90722	3.38234	1.46e-21	1.16e-19
AP001347.1	-2.83482	4.90281	1.8e-21	1.41e-19
AC009414.2	-1.75935	6.11098	1.92e-21	1.48e-19
AC135012.3	-2.89476	6.14193	3.02e-21	2.3e-19
AC006059.1	-2.27017	4.4499	3.11e-21	2.35e-19
LINC00473	-3.57524	4.82082	5.79e-21	4.33e-19
TMEM220-AS1	-2.55224	6.12201	7.35e-21	5.42e-19
AL109955.1	-2.17938	4.84186	1.04e-20	7.58e-19
HCG23	-3.213	3.41304	1.06e-20	7.66e-19
AC123912.4	-4.27917	4.97728	1.07e-20	7.66e-19
AC010980.2	-3.13308	4.06008	1.34e-20	9.45e-19
LINC00092	-2.63961	4.9478	1.88e-20	1.32e-18
LINC00507	-4.40609	3.33909	2.5e-20	1.73e-18
UG0898H09	-4.0115	5.32983	2.68e-20	1.83e-18
LINC01752	-3.18297	7.19796	5.11e-20	3.43e-18
PVT1	2.71611	10.6146	5.12e-20	3.43e-18
GDNF-AS1	-3.05024	4.10631	5.65e-20	3.75e-18
AF165147.1	-3.36521	5.38115	5.75e-20	3.78e-18
CHL1-AS2	-3.32232	3.49656	7.05e-20	4.59e-18
FLJ31104	-2.08423	4.68451	7.8e-20	5.03e-18
LIFR-AS1	-2.9716	4.64995	8.27e-20	5.28e-18
MAFG-AS1	2.91438	9.42183	1.07e-19	6.78e-18
AC004947.1	-3.45	4.07422	1.24e-19	7.78e-18
AP003071.3	-3.5859	3.1576	1.84e-19	1.13e-17
AL162424.1	-2.68647	3.59299	1.84e-19	1.13e-17
LINC01829	-3.58897	3.72322	4.34e-19	2.64e-17
AC129507.1	-2.73989	4.80018	4.68e-19	2.82e-17
FGF14-AS2	-2.77916	5.48961	6.79e-19	4.06e-17
AL356270.1	-2.96531	3.82923	8.95e-19	5.3e-17
LINC00891	-3.25477	3.42049	1.22e-18	7.14e-17
CTD-2270F17.1	-3.61408	3.02103	1.52e-18	8.85e-17
GAS1RR	-3.63431	4.53183	2.84e-18	1.64e-16
GNG12-AS1	-1.8616	6.4612	4.16e-18	2.38e-16
LINC01266	-3.16314	3.58134	4.19e-18	2.38e-16
AC011247.1	-2.84524	4.33523	4.84e-18	2.72e-16
LINC02000	-3.20791	3.51668	5.15e-18	2.87e-16
B4GALT1-AS1	-1.85648	7.03426	1.31e-17	7.25e-16
AL356599.1	-1.99683	6.57232	1.41e-17	7.71e-16
MIR22HG	-1.94638	10.2928	2.02e-17	1.1e-15
AC048382.5	-2.09108	3.76263	2.28e-17	1.23e-15
AC020978.5	-2.31358	5.21422	2.59e-17	1.39e-15
AC004990.1	-3.04599	6.25625	2.62e-17	1.39e-15
AC005674.1	-2.91872	3.72376	2.82e-17	1.48e-15
LINC00472	-2.55765	3.87124	3.02e-17	1.58e-15
AC015908.2	-2.63065	4.87878	3.39e-17	1.75e-15
LINC02261	-3.59309	3.05185	3.41e-17	1.75e-15
AC068189.1	-2.79507	5.11734	3.45e-17	1.76e-15
AC092723.1	-3.20269	5.06921	5.75e-17	2.91e-15
AC007362.1	-3.1454	3.28318	6.41e-17	3.21e-15
AP000911.1	-2.71629	5.07933	6.9e-17	3.43e-15
MRGPRF-AS1	-2.86752	3.83364	7.05e-17	3.49e-15
BLACAT1	5.16393	9.30982	7.37e-17	3.62e-15
AP001554.1	-3.26548	5.55328	8.94e-17	4.35e-15
SEMA6A-AS2	-2.97687	3.4164	9.87e-17	4.77e-15
THRB-AS1	-2.43229	4.16728	1.03e-16	4.94e-15
LINC01140	-2.46521	5.41032	1.17e-16	5.57e-15
B3GALT5-AS1	-4.09904	8.35822	1.34e-16	6.34e-15
AC018521.6	-1.90652	4.75436	1.64e-16	7.68e-15
LINC02132	-3.17352	3.00922	1.87e-16	8.71e-15
LINC02078	-3.0558	3.14189	2.17e-16	1e-14
AL691432.2	-1.3458	8.5775	2.22e-16	1.02e-14
LINC02397	-3.10926	4.1101	2.76e-16	1.26e-14
AC064875.1	-2.67841	3.65193	3.53e-16	1.6e-14
AC073050.1	-3.26295	3.62951	3.63e-16	1.63e-14
LINC00484	-3.19596	3.64631	5.23e-16	2.34e-14
AP000802.1	-3.16154	3.1547	5.26e-16	2.34e-14
AC244021.1	-2.96108	4.20457	6.85e-16	3.02e-14
LINC02541	-2.59978	4.90995	7.09e-16	3.11e-14
AC027807.2	-3.23411	3.09319	8.67e-16	3.77e-14
AC110995.1	-2.95652	4.19961	1.1e-15	4.77e-14
PDCD4-AS1	-1.43386	7.30602	1.45e-15	6.24e-14
LINC01977	4.63063	6.36335	1.64e-15	6.99e-14
U91328.2	-1.45763	8.14178	1.84e-15	7.8e-14
CASC18	-3.11651	4.30903	1.89e-15	7.94e-14
AL772337.1	-3.759	3.48064	1.98e-15	8.26e-14
AC120049.1	-2.08529	5.31544	1.99e-15	8.26e-14
AL022318.1	-3.12165	3.81124	2.39e-15	9.83e-14
SFTA1P	-3.13995	4.59401	2.39e-15	9.83e-14
AC024337.2	-2.65512	3.60748	2.98e-15	1.22e-13
AC007128.1	5.69407	6.64134	3.53e-15	1.43e-13
AC092834.1	-3.80594	4.46031	3.78e-15	1.53e-13
AC006333.2	-1.43622	9.27498	3.84e-15	1.54e-13
LINC01215	-2.75648	5.2828	3.9e-15	1.55e-13
AC022034.2	-2.74747	6.76304	4.3e-15	1.7e-13
AC010226.1	-1.73684	5.31819	6.43e-15	2.53e-13
AC004637.1	-2.7392	3.43404	7.03e-15	2.75e-13
AC103923.1	-2.15707	4.2509	8.23e-15	3.2e-13
TARID	-2.34632	5.02618	8.89e-15	3.43e-13
LINC01781	-3.18423	4.11458	8.96e-15	3.44e-13
CAPN10-AS1	1.65668	8.25009	9.67e-15	3.69e-13
AL391807.1	-3.13625	3.39073	1.29e-14	4.91e-13
MGC16275	-1.67052	4.90884	1.45e-14	5.49e-13
AC022893.2	-3.17156	3.48389	1.55e-14	5.84e-13
AF064860.2	-3.10051	4.2286	1.9e-14	7.09e-13
ZNF582-AS1	-2.10192	5.58454	2e-14	7.43e-13
AL158064.1	-3.15658	3.39191	2.32e-14	8.55e-13
HAGLR	-2.78345	9.89607	2.4e-14	8.77e-13
AL360004.1	-3.17556	3.34247	2.4e-14	8.77e-13
TMEM147-AS1	2.06375	10.275	2.87e-14	1.04e-12
AC012313.5	-1.70136	5.77616	3.58e-14	1.29e-12
AP001528.2	-2.07763	4.92811	3.84e-14	1.38e-12
AL662844.4	-1.46401	7.1189	4.57e-14	1.63e-12
LINC01697	-3.57857	3.02432	4.79e-14	1.7e-12
ZNF710-AS1	-1.75377	9.1104	5.43e-14	1.92e-12
LINC01990	-2.98383	2.98578	5.99e-14	2.11e-12
AP001065.2	-2.30696	5.01781	7.37e-14	2.57e-12
ZNF790-AS1	-2.11685	4.9848	8.29e-14	2.88e-12
PTGES2-AS1	3.94765	6.7205	8.65e-14	2.99e-12
MAMDC2-AS1	-2.08086	5.06247	1.04e-13	3.59e-12
LINC01645	-2.67234	3.83628	1.23e-13	4.22e-12
AL356299.2	3.39117	5.66936	1.31e-13	4.47e-12
LINC01354	-2.97967	4.18975	1.37e-13	4.63e-12
WDFY3-AS2	-1.78168	6.68996	1.46e-13	4.91e-12
AC092809.2	-2.66531	3.64805	1.46e-13	4.91e-12
CADM3-AS1	-2.83132	4.78432	1.48e-13	4.93e-12
AC022034.4	-3.06288	3.06127	1.85e-13	6.13e-12
LINC02418	6.69451	11.1098	2.08e-13	6.85e-12
AL121790.2	-3.29065	4.68207	2.56e-13	8.42e-12
AC002384.1	5.97532	7.63071	2.79e-13	9.12e-12
AC106881.1	-2.06746	4.77654	3.18e-13	1.03e-11
AL158847.1	-2.71097	3.00521	3.31e-13	1.07e-11
AC016727.1	-1.22069	7.0647	3.35e-13	1.08e-11
AF064860.1	-2.95974	3.10073	3.45e-13	1.11e-11
AL133383.1	-2.75304	4.79021	3.56e-13	1.14e-11
LINC00163	-3.02492	3.02097	3.67e-13	1.16e-11
AC104699.1	-2.74368	4.78832	3.68e-13	1.16e-11
AC002398.2	-3.20817	3.39981	3.78e-13	1.19e-11
VPS9D1-AS1	2.81257	10.5709	3.85e-13	1.21e-11
AC087525.1	-2.77269	6.24637	4.09e-13	1.27e-11
AC005089.1	4.26268	6.47171	4.75e-13	1.47e-11
AL691447.2	-2.24415	4.66375	4.79e-13	1.48e-11
AC015908.3	-2.64886	4.53011	5.04e-13	1.55e-11
LINC01351	-3.87721	3.45664	5.32e-13	1.63e-11
OSTN-AS1	-3.24823	3.34124	5.38e-13	1.64e-11
NALT1	-2.16947	6.47991	5.48e-13	1.66e-11
SNHG17	2.36503	12.5172	6.71e-13	2.02e-11
EPB41L4A-AS2	-1.96248	5.47604	7.26e-13	2.18e-11
AL513542.1	-2.60124	3.49594	7.29e-13	2.18e-11
LYPLAL1-AS1	-2.59619	3.32431	7.43e-13	2.21e-11
GRIK1-AS1	-2.33717	3.1125	7.5e-13	2.22e-11
LINC02057	-2.86036	4.95619	9.37e-13	2.76e-11
AC008494.3	-1.45336	5.04664	1.04e-12	3.06e-11
AC023590.1	-2.07072	4.12588	1.08e-12	3.15e-11
LINC02163	7.53543	5.98596	1.1e-12	3.19e-11
LINC01571	-3.03214	3.20177	1.13e-12	3.28e-11
AC093297.2	-2.19039	5.45892	1.29e-12	3.72e-11
LINC00294	-1.15748	9.76886	1.32e-12	3.77e-11
LINC01954	-2.88592	4.21689	1.57e-12	4.48e-11
AL499606.1	-2.38479	3.18212	1.6e-12	4.56e-11
LINC01783	-3.06278	3.47859	1.71e-12	4.84e-11
AL157394.1	-1.84327	5.69585	1.81e-12	5.1e-11
SOX2-OT	-2.25048	4.27419	1.94e-12	5.44e-11
SNHG15	1.47165	11.5915	2.13e-12	5.96e-11
IL12A-AS1	-2.25289	4.09131	2.18e-12	6.08e-11
AL162171.1	-1.76683	5.11017	2.24e-12	6.2e-11
LINC02202	-1.9023	5.00822	2.54e-12	7.01e-11
LINC02427	-2.79343	3.48066	3.39e-12	9.33e-11
CASC21	5.47682	7.94479	3.56e-12	9.74e-11
AC068189.2	-2.43115	3.57207	4.29e-12	1.17e-10
AC007128.2	5.64247	4.9862	4.32e-12	1.17e-10
LINC02447	-2.01078	4.86963	4.39e-12	1.19e-10
LINC00877	-2.30913	4.71507	4.42e-12	1.19e-10
AL121832.3	2.52385	8.30993	4.49e-12	1.2e-10
AC145124.1	-1.95834	4.72133	4.56e-12	1.22e-10
PGM5P4-AS1	-3.1952	2.98857	4.58e-12	1.22e-10
CRNDE	3.83714	8.92037	5.76e-12	1.53e-10
AL391244.3	1.48563	8.13546	6.45e-12	1.7e-10
LINC00402	-2.88848	3.95668	7.94e-12	2.09e-10
AC073335.2	2.08726	9.76833	8.99e-12	2.35e-10
AP002884.3	-1.48359	7.75994	9.66e-12	2.52e-10
SMC2-AS1	-2.05698	5.04201	9.91e-12	2.57e-10
LINC01811	6.65099	5.91186	1.02e-11	2.64e-10
LINC02245	-2.60299	3.03671	1.17e-11	3.01e-10
MAGI2-AS3	-2.0504	9.0664	1.19e-11	3.05e-10
AC108206.1	-3.22765	3.27031	1.27e-11	3.24e-10
LINC01055	-2.757	3.8354	1.5e-11	3.82e-10
LINC01605	3.17393	8.20823	1.6e-11	4.07e-10
AC099524.1	-2.28497	4.01746	1.7e-11	4.29e-10
AC037198.3	-2.43584	5.02983	1.74e-11	4.37e-10
AC093627.6	-2.98714	4.45209	2.02e-11	5.07e-10
ELFN1-AS1	4.35033	10.0605	2.04e-11	5.11e-10
MIR100HG	-2.39286	9.20096	2.12e-11	5.27e-10
CCDC13-AS1	-1.85844	4.09972	2.14e-11	5.31e-10
AC021491.4	-1.91711	4.56518	2.37e-11	5.85e-10
AL662860.1	-3.09835	3.36486	2.38e-11	5.85e-10
LINC01013	-2.33621	4.08289	2.45e-11	6e-10
AC104083.1	-2.15781	9.47531	2.65e-11	6.47e-10
LINC01356	2.99699	6.68385	2.8e-11	6.81e-10
LINC00659	6.10603	7.27903	2.82e-11	6.85e-10
AL390729.1	3.44966	6.18408	2.83e-11	6.85e-10
AC090825.1	-2.20403	4.29195	2.86e-11	6.88e-10
LINC01588	-1.38162	8.12855	3.01e-11	7.21e-10
SNHG20	1.32785	9.42082	3.06e-11	7.31e-10
AL136309.2	-1.89156	4.06383	3.35e-11	7.98e-10
AC008676.2	-2.28003	4.51207	3.38e-11	8.03e-10
AC084033.3	-1.77868	6.6751	3.54e-11	8.37e-10
RTCA-AS1	-1.6967	4.76098	3.63e-11	8.56e-10
AC087477.2	-1.72458	5.18657	4.1e-11	9.63e-10
LINC02441	-2.13689	8.04856	4.49e-11	1.05e-09
AC025165.1	-2.13238	4.72638	4.77e-11	1.11e-09
PLUT	5.13342	5.94981	5.06e-11	1.17e-09
AL590428.1	-2.65983	3.54684	5.25e-11	1.21e-09
LOH12CR2	-1.56677	5.97214	5.29e-11	1.22e-09
LINC01135	-1.83406	4.27001	5.44e-11	1.25e-09
AC036108.2	-2.82302	3.44452	5.58e-11	1.28e-09
LINC02033	-1.94404	3.70423	5.76e-11	1.31e-09
AC019205.2	-1.74562	5.94264	5.99e-11	1.36e-09
AC021218.1	2.93658	11.3239	6.43e-11	1.46e-09
DDN-AS1	3.3947	7.07693	6.91e-11	1.56e-09
AC018697.1	-2.39964	3.01728	7.28e-11	1.64e-09
LINC01979	3.45161	7.97023	7.66e-11	1.72e-09
AC007671.1	-2.50312	3.02488	7.98e-11	1.78e-09
SLC9A3-AS1	3.38991	11.4709	8.34e-11	1.86e-09
AC016355.1	-1.37834	6.81828	9.36e-11	2.08e-09
AC104407.1	-3.69936	3.41019	9.46e-11	2.09e-09
MGC32805	4.43878	7.74299	9.46e-11	2.09e-09
LINC02381	-1.83843	6.66299	1.03e-10	2.26e-09
SNHG11	1.4928	10.791	1.09e-10	2.38e-09
AC092111.1	-2.15764	4.5493	1.16e-10	2.54e-09
AL359711.2	-1.61508	5.41767	1.18e-10	2.56e-09
LINC01634	-2.42261	3.0513	1.19e-10	2.58e-09
AL035530.2	-1.59787	5.17394	1.3e-10	2.82e-09
FOXD3-AS1	-3.25006	4.52219	1.39e-10	3e-09
FLJ27354	-1.51972	4.68181	1.56e-10	3.36e-09
AC005180.2	-3.1053	5.31398	1.69e-10	3.62e-09
AC055717.2	6.92932	6.65827	1.7e-10	3.62e-09
AC126178.1	-2.95136	4.08531	1.72e-10	3.66e-09
LINC01778	-2.43879	4.57036	1.83e-10	3.88e-09
AL158163.1	-1.53138	5.187	1.94e-10	4.09e-09
AC123023.1	4.90011	6.81773	1.97e-10	4.16e-09
AC124067.2	3.33728	8.53916	2.04e-10	4.27e-09
AL121832.1	4.52055	7.27284	2.07e-10	4.33e-09
AC243960.1	-1.74143	5.74009	2.3e-10	4.79e-09
AL365361.1	-2.42761	6.91523	2.38e-10	4.95e-09
FAM222A-AS1	3.28706	6.94102	2.57e-10	5.32e-09
AC009831.1	-1.16344	5.93023	2.57e-10	5.32e-09
ZRANB2-AS2	-1.65735	4.79397	3.23e-10	6.65e-09
AL354732.1	-1.91421	5.78465	3.35e-10	6.88e-09
VAC14-AS1	3.17004	5.92535	3.58e-10	7.33e-09
SVIL-AS1	-0.994338	9.88091	3.62e-10	7.4e-09
TRPM2-AS	4.78712	8.87546	3.68e-10	7.49e-09
AC009163.6	-2.93204	4.39899	3.86e-10	7.83e-09
AC096733.2	-1.793	4.96337	3.94e-10	7.97e-09
AC007099.1	5.9597	6.67441	3.97e-10	8e-09
MIR17HG	2.79064	8.39926	3.98e-10	8e-09
AL034346.1	-2.15481	4.28552	4.2e-10	8.41e-09
FGF13-AS1	-2.98671	3.11052	4.31e-10	8.6e-09
LINC01352	-2.55986	3.63321	4.32e-10	8.6e-09
FOXP4-AS1	2.14958	8.17728	4.67e-10	9.26e-09
AC245884.8	2.28056	6.59734	5.37e-10	1.06e-08
AC079313.1	-2.46485	3.40216	5.57e-10	1.1e-08
AL138995.1	-1.88746	4.37407	5.74e-10	1.13e-08
AC006237.1	-2.44848	3.09104	6.21e-10	1.22e-08
AC073896.2	-1.12204	6.30602	6.46e-10	1.26e-08
SLCO4A1-AS1	3.86937	10.1384	6.49e-10	1.26e-08
AC010247.2	-2.15594	4.36413	6.64e-10	1.29e-08
AP002358.1	-2.92576	3.25592	7.09e-10	1.37e-08
AC012146.1	-1.54791	6.06481	7.1e-10	1.37e-08
AC025154.2	5.95035	5.2287	7.43e-10	1.43e-08
LINC01268	-1.50345	7.03446	7.84e-10	1.51e-08
AL161785.1	-2.08316	4.64346	8.55e-10	1.64e-08
AC005180.1	-3.13773	5.00897	8.82e-10	1.68e-08
IFNG-AS1	-2.74111	4.24597	8.87e-10	1.69e-08
AP003548.1	-2.44261	3.29798	9.63e-10	1.83e-08
AL139384.2	-1.74177	4.77802	1e-09	1.9e-08
AL596223.2	3.49958	4.59857	1.08e-09	2.04e-08
C2-AS1	4.06234	4.67977	1.09e-09	2.04e-08
AC243829.1	-2.54763	4.5423	1.12e-09	2.1e-08
AC026369.2	2.8196	5.9398	1.12e-09	2.1e-08
AC018647.1	-2.08853	3.99306	1.15e-09	2.15e-08
AC009133.3	-2.45781	4.15948	1.31e-09	2.44e-08
HLX-AS1	-2.60097	2.96406	1.32e-09	2.45e-08
SUCLG2-AS1	-1.39139	5.8938	1.33e-09	2.47e-08
AC138150.2	2.6323	6.49807	1.34e-09	2.48e-08
LINC01572	1.78284	6.10222	1.39e-09	2.56e-08
AL157895.1	-2.16966	4.40602	1.41e-09	2.59e-08
LINC01975	-2.50527	3.51379	1.42e-09	2.59e-08
LINC01197	-1.90752	5.92668	1.46e-09	2.66e-08
AC009506.1	-1.02855	7.83686	1.53e-09	2.78e-08
OXCT1-AS1	-1.98786	4.32979	1.55e-09	2.82e-08
AL391845.2	4.47358	5.33215	1.59e-09	2.89e-08
AL450003.2	-2.41188	3.52501	1.62e-09	2.92e-08
AC079834.2	-2.30802	4.29169	1.65e-09	2.98e-08
MHENCR	1.99631	9.5901	1.67e-09	2.99e-08
LINC00460	5.96249	7.84873	1.7e-09	3.05e-08
LINC00578	-2.24019	6.48818	1.75e-09	3.12e-08
AL049836.1	3.31257	7.13735	1.77e-09	3.15e-08
PCBP1-AS1	-0.841385	10.1498	1.78e-09	3.16e-08
AL121821.1	-2.62746	3.17492	1.8e-09	3.19e-08
AC073283.1	3.8614	5.79577	1.84e-09	3.26e-08
LPP-AS2	-1.10243	7.35973	1.88e-09	3.31e-08
LINC01160	-2.52071	4.86952	2.28e-09	4e-08
LINC01016	-2.10572	3.63602	2.28e-09	4e-08
LINC01081	-1.92375	3.80066	2.29e-09	4e-08
LINC01978	3.86624	8.59951	2.37e-09	4.13e-08
AC000403.1	-2.07193	5.95753	2.4e-09	4.16e-08
AC079630.1	-2.22065	4.07326	2.45e-09	4.26e-08
AC104958.2	2.77808	9.33908	2.47e-09	4.27e-08
AC022239.2	-2.5835	3.42904	2.6e-09	4.48e-08
AC073254.1	-1.24279	6.5514	2.63e-09	4.52e-08
AC010719.1	2.65183	7.94549	2.64e-09	4.53e-08
AC004707.1	-2.19811	4.21231	2.67e-09	4.58e-08
AL137060.1	2.35683	5.57106	2.69e-09	4.6e-08
AC015922.4	-1.87336	7.37403	3.06e-09	5.2e-08
VLDLR-AS1	-2.24674	5.29102	3.15e-09	5.35e-08
AP001160.1	1.96864	5.91998	3.29e-09	5.57e-08
NR2F2-AS1	-1.84241	5.33513	3.47e-09	5.86e-08
LINC02227	-1.96933	3.03056	3.57e-09	6.02e-08
LINC02038	-1.47298	7.08969	3.63e-09	6.1e-08
AF127936.2	-2.17495	3.58752	3.77e-09	6.32e-08
AC010973.2	1.9592	6.83573	3.86e-09	6.46e-08
AC008808.2	-2.38052	3.79468	4.11e-09	6.85e-08
LINC01748	4.51237	7.76367	4.12e-09	6.85e-08
AC003991.1	-1.99236	5.46431	4.15e-09	6.89e-08
LINC01133	-1.6166	10.5938	4.37e-09	7.24e-08
LINC00858	5.17129	7.39288	4.65e-09	7.67e-08
SRP14-AS1	-1.13554	7.82505	4.7e-09	7.74e-08
FIRRE	5.62471	7.36206	5.39e-09	8.86e-08
AC007637.1	-1.494	5.67586	5.41e-09	8.86e-08
AC009806.1	-1.7817	3.59201	5.44e-09	8.89e-08
BX284668.2	-2.40168	4.52903	5.53e-09	9.02e-08
PRR7-AS1	2.22265	6.54623	5.78e-09	9.39e-08
AC120036.5	-2.25095	4.11367	5.92e-09	9.61e-08
AC098484.1	-1.21299	6.07091	5.96e-09	9.64e-08
AC104024.1	-2.6033	3.52095	6.14e-09	9.91e-08
LINC02253	6.66094	7.71286	6.44e-09	1.04e-07
AC134312.1	-2.25409	3.97932	6.56e-09	1.05e-07
AC011503.1	-2.96908	3.24359	6.72e-09	1.08e-07
AL121987.1	-2.0795	3.15613	7.07e-09	1.13e-07
LINC01687	-3.04924	3.32263	7.26e-09	1.16e-07
CYP1B1-AS1	-1.74455	5.5174	7.3e-09	1.16e-07
AC087388.1	1.70065	7.27724	7.56e-09	1.2e-07
NPTN-IT1	-1.46544	6.25394	7.63e-09	1.21e-07
LENG8-AS1	1.27865	8.1888	7.64e-09	1.21e-07
AC105219.4	2.47924	6.0397	7.91e-09	1.25e-07
CASC19	2.88601	7.04355	8.53e-09	1.34e-07
AC104825.2	-1.48029	7.27868	8.64e-09	1.36e-07
VIM-AS1	-1.59624	5.93217	8.89e-09	1.39e-07
AC008764.6	1.54149	7.06701	8.97e-09	1.4e-07
SNHG12	1.45821	10.607	9.02e-09	1.4e-07
AC015922.3	-1.84007	6.71322	1.03e-08	1.61e-07
AC080013.1	-1.39062	5.96359	1.04e-08	1.61e-07
AL513123.1	4.86132	4.74576	1.1e-08	1.69e-07
AC022144.1	2.61132	6.6926	1.16e-08	1.79e-07
AC084200.1	-3.29397	3.10065	1.31e-08	2.01e-07
AC005736.1	-1.57992	4.21104	1.31e-08	2.01e-07
SNHG1	1.37299	12.3446	1.32e-08	2.02e-07
AC234772.2	3.16497	4.6999	1.39e-08	2.12e-07
AL139339.1	-1.95488	3.4486	1.51e-08	2.3e-07
LINC00640	-2.33038	3.06587	1.54e-08	2.34e-07
AL353804.1	-1.41642	5.2213	1.63e-08	2.48e-07
LINC02362	-1.74221	7.1194	1.64e-08	2.48e-07
AC010890.1	-2.08557	3.10105	1.67e-08	2.52e-07
FEZF1-AS1	7.08041	8.81315	1.73e-08	2.6e-07
JMJD1C-AS1	-1.34105	5.3492	1.89e-08	2.84e-07
MIR503HG	3.71999	7.54641	1.9e-08	2.84e-07
AC009549.1	-2.22897	4.6185	1.9e-08	2.84e-07
AL355312.3	3.94853	7.08178	1.98e-08	2.95e-07
AL391056.1	2.97954	8.57278	1.99e-08	2.96e-07
AC069222.1	2.57579	5.61607	2.02e-08	3.01e-07
AP001363.2	-1.8921	3.23379	2.03e-08	3.01e-07
LINC01579	-2.14685	6.45259	2.04e-08	3.01e-07
LINC01857	-2.22609	4.67478	2.11e-08	3.12e-07
AL596244.1	-1.26653	7.86287	2.14e-08	3.16e-07
AL020996.1	-1.05527	6.04246	2.2e-08	3.24e-07
AC037459.2	-1.27866	6.227	2.25e-08	3.3e-07
RFPL1S	-2.03782	4.10175	2.29e-08	3.35e-07
HID1-AS1	-1.87488	3.64038	2.41e-08	3.52e-07
AC005699.1	-2.01325	3.94559	2.45e-08	3.57e-07
AP000944.1	-1.9443	3.19408	2.59e-08	3.76e-07
CYP4A22-AS1	2.34203	5.03138	2.59e-08	3.76e-07
CD44-AS1	2.54833	5.19468	2.8e-08	4.05e-07
AC124319.1	3.3313	6.01356	3.01e-08	4.35e-07
AC106882.1	-2.38682	3.74206	3.27e-08	4.71e-07
LINC01828	-2.36285	3.40025	3.36e-08	4.83e-07
SEMA6A-AS1	-1.27416	5.58265	3.4e-08	4.87e-07
AC026691.1	-1.2403	5.46959	3.4e-08	4.87e-07
AC130371.2	-1.76567	5.33453	3.55e-08	5.07e-07
LINC02289	-1.85603	3.70722	3.71e-08	5.29e-07
WDR86-AS1	-1.70704	4.72783	3.76e-08	5.35e-07
LINC00689	-2.13969	4.18376	4.11e-08	5.83e-07
MNX1-AS1	1.89006	8.9117	4.14e-08	5.86e-07
AC006213.2	-1.79148	4.96344	4.17e-08	5.89e-07
AL359853.1	-1.94128	3.81052	4.2e-08	5.92e-07
KCNMA1-AS1	-2.47139	3.11218	4.26e-08	5.99e-07
AL135905.2	-1.47741	7.00771	4.27e-08	5.99e-07
BX890604.1	1.46922	9.90093	4.46e-08	6.24e-07
AP004609.1	-2.63371	3.37604	4.46e-08	6.24e-07
MIR4435-2HG	1.74085	10.6656	4.54e-08	6.32e-07
MCPH1-AS1	-1.37849	5.62326	4.54e-08	6.32e-07
FAM53B-AS1	-2.01059	3.02276	4.61e-08	6.41e-07
AC087277.2	-1.74265	3.63077	4.67e-08	6.47e-07
MIR4713HG	2.99844	4.94672	4.78e-08	6.61e-07
AC087741.1	1.80999	8.51971	5.11e-08	7.05e-07
FAM30A	-2.2641	7.29109	5.12e-08	7.05e-07
AC099792.1	3.97089	6.63137	5.18e-08	7.12e-07
AC120193.1	-2.04553	3.6971	5.25e-08	7.2e-07
Z97989.1	-1.25085	5.98085	5.49e-08	7.51e-07
AP001542.3	-1.32971	6.85968	5.51e-08	7.53e-07
AL136368.1	-1.34776	4.24827	5.67e-08	7.73e-07
TRG-AS1	-1.52932	6.44935	5.71e-08	7.77e-07
AC021683.1	-2.26088	5.78197	5.75e-08	7.8e-07
AC022364.1	-1.20731	6.7284	6.07e-08	8.22e-07
AL139089.1	1.91734	7.07694	6.2e-08	8.38e-07
LINC01555	3.88053	6.54114	7.03e-08	9.48e-07
AF127936.1	-1.93992	3.90351	7.11e-08	9.57e-07
AC064807.2	4.47648	6.06219	7.58e-08	1.02e-06
AGAP1-IT1	-1.58326	5.45164	7.93e-08	1.06e-06
AC137932.3	1.50445	7.20476	8e-08	1.07e-06
AC105384.1	-1.90413	3.13601	8.42e-08	1.12e-06
AP001160.3	-0.952221	6.42991	8.47e-08	1.13e-06
SLC12A9-AS1	2.14731	7.00411	8.58e-08	1.14e-06
AC018521.5	-1.12975	7.60689	8.83e-08	1.17e-06
AC016737.1	2.18461	5.81486	8.85e-08	1.17e-06
AC023510.2	-2.34482	3.38274	8.94e-08	1.18e-06
SPRY4-AS1	2.36956	5.1987	9.33e-08	1.23e-06
AL162582.1	6.2105	6.88287	9.54e-08	1.26e-06
AP000697.1	5.461	4.2294	9.98e-08	1.31e-06
LINC01234	7.05833	8.88563	1.01e-07	1.33e-06
AP000229.1	-1.82529	4.18848	1.04e-07	1.36e-06
AC105137.3	1.94496	4.92695	1.09e-07	1.42e-06
LINC01311	1.96643	7.16106	1.09e-07	1.42e-06
SNHG4	1.89314	9.29724	1.09e-07	1.42e-06
AC095055.1	-1.36368	4.63716	1.14e-07	1.48e-06
AL133467.1	-2.17811	4.23909	1.16e-07	1.5e-06
AC005005.4	2.18831	4.44573	1.18e-07	1.53e-06
AC244100.2	-1.58152	4.20344	1.18e-07	1.53e-06
AC092376.2	-1.67676	5.26344	1.29e-07	1.66e-06
AC105219.2	3.91408	4.88947	1.29e-07	1.66e-06
AC107959.3	3.5062	5.95956	1.29e-07	1.66e-06
AC068722.2	-1.93335	3.96247	1.3e-07	1.66e-06
AL078587.1	2.90402	5.13254	1.32e-07	1.69e-06
LINC01186	2.4176	5.39671	1.48e-07	1.88e-06
AC100771.2	-1.33018	4.11501	1.48e-07	1.88e-06
AC020907.4	2.17093	5.96001	1.49e-07	1.89e-06
STXBP5-AS1	-1.27225	7.31704	1.49e-07	1.9e-06
AL512770.1	1.3718	6.88569	1.62e-07	2.04e-06
AC006329.1	2.87678	9.1132	1.65e-07	2.09e-06
LINC00882	-1.98994	4.42847	1.69e-07	2.12e-06
AC051619.7	-1.50911	3.46623	1.69e-07	2.12e-06
NECTIN3-AS1	-1.50098	3.78951	1.72e-07	2.16e-06
LINC02408	-2.20165	3.98514	1.75e-07	2.19e-06
AC106900.2	2.40071	5.95348	1.79e-07	2.24e-06
AC025917.1	-1.69115	4.61756	1.79e-07	2.24e-06
AL161935.3	-1.91723	3.67199	1.85e-07	2.31e-06
AC097634.3	-2.16923	3.07369	1.96e-07	2.44e-06
RNF217-AS1	-2.2074	4.60635	1.97e-07	2.45e-06
AC124312.2	-2.3	3.54939	2.07e-07	2.56e-06
ARHGEF26-AS1	-2.32706	5.03714	2.09e-07	2.58e-06
AL359752.1	-1.23381	6.06434	2.11e-07	2.6e-06
AC020656.2	4.29446	7.96904	2.13e-07	2.62e-06
AC106772.1	3.90217	4.03802	2.23e-07	2.74e-06
AC012507.2	-1.95182	3.03491	2.24e-07	2.75e-06
AC023202.1	-2.02938	2.96957	2.3e-07	2.82e-06
AL078581.1	-1.26886	4.73178	2.32e-07	2.83e-06
AC011365.1	-1.96272	4.7254	2.34e-07	2.86e-06
AL359881.1	4.6841	4.66574	2.46e-07	3e-06
AC012676.1	1.63256	6.82922	2.65e-07	3.23e-06
AC078860.1	4.19045	5.18159	2.66e-07	3.23e-06
AC005332.5	-1.78062	4.28574	2.69e-07	3.26e-06
LINC00863	-1.0349	7.16998	2.76e-07	3.34e-06
LINC02273	-1.78906	4.22164	2.78e-07	3.36e-06
AC107081.2	1.93578	4.97655	2.79e-07	3.37e-06
LINC00174	1.3985	9.45844	2.82e-07	3.39e-06
AC068594.1	-1.85477	4.43699	2.83e-07	3.4e-06
ZIM2-AS1	-1.85709	3.2569	2.85e-07	3.41e-06
LINC01569	1.44048	8.49216	2.85e-07	3.41e-06
NDUFA6-AS1	-0.915966	7.13181	2.86e-07	3.42e-06
AC116025.2	3.36171	4.65185	2.87e-07	3.42e-06
AC117386.2	5.66097	5.46617	2.88e-07	3.43e-06
AC010615.2	-1.77902	5.36499	2.9e-07	3.45e-06
AC026336.3	9.19601	8.36008	2.92e-07	3.47e-06
AL031587.6	-0.791971	8.29154	2.93e-07	3.47e-06
AL451069.2	-2.03216	3.11334	2.94e-07	3.47e-06
DNAH17-AS1	3.63421	5.05505	2.95e-07	3.47e-06
LINC00582	-2.24999	3.86035	2.95e-07	3.47e-06
GAS6-AS1	3.27404	10.7281	2.95e-07	3.47e-06
AC008735.2	1.77909	7.76633	2.98e-07	3.49e-06
AL109615.3	3.99403	8.12018	2.99e-07	3.5e-06
LINC02256	-1.72636	4.13727	3.02e-07	3.53e-06
AC004264.1	1.94447	6.00556	3.08e-07	3.59e-06
PCAT18	-2.82116	3.92412	3.08e-07	3.59e-06
SEPT7-AS1	-1.26378	6.21285	3.13e-07	3.64e-06
AC090617.6	-1.07733	5.68224	3.14e-07	3.64e-06
AC090152.1	-1.78205	7.46765	3.2e-07	3.71e-06
LINC00265	1.41674	9.38687	3.21e-07	3.71e-06
FGF10-AS1	-2.10176	3.09637	3.31e-07	3.82e-06
AC018752.1	-1.41629	3.83804	3.32e-07	3.82e-06
AC020779.2	-1.88541	3.63477	3.37e-07	3.88e-06
LINC01232	1.61149	9.36319	3.39e-07	3.89e-06
LINC02554	-2.54345	3.30263	3.44e-07	3.94e-06
MELTF-AS1	1.51111	8.0326	3.68e-07	4.21e-06
AC119428.2	-2.16532	3.0174	3.73e-07	4.26e-06
AP005230.1	3.8839	4.87905	3.83e-07	4.37e-06
AC036176.1	-1.17098	5.61425	3.83e-07	4.37e-06
LINC01705	6.05306	5.8362	3.84e-07	4.37e-06
AL139383.1	-1.79925	4.85626	3.89e-07	4.42e-06
BX664727.3	-1.9494	3.62832	4.02e-07	4.56e-06
AC009404.1	1.38191	7.67843	4.1e-07	4.63e-06
DUBR	-1.44009	7.07987	4.16e-07	4.69e-06
AC104024.2	3.45704	4.94394	4.19e-07	4.73e-06
AC105046.1	-2.15502	3.95366	4.49e-07	5.05e-06
AL451042.2	-1.13564	5.9105	4.66e-07	5.22e-06
AC125494.1	1.80996	4.69721	4.66e-07	5.22e-06
DKFZp779M0652	-2.31062	3.69921	4.7e-07	5.27e-06
AL109910.2	-2.35471	3.25481	4.84e-07	5.41e-06
LINC01711	3.80789	4.63184	4.87e-07	5.43e-06
AC009163.7	-1.07983	5.57062	4.97e-07	5.54e-06
AC079209.1	-1.75235	4.01033	5.4e-07	6.01e-06
AL122035.1	-1.16443	5.46732	5.64e-07	6.26e-06
AC108134.3	2.84485	8.40604	5.73e-07	6.35e-06
AC136475.3	3.94983	8.99316	6.12e-07	6.77e-06
AC096564.1	-1.69269	3.51428	6.17e-07	6.81e-06
AL161729.4	2.17175	5.39126	6.17e-07	6.81e-06
AC109309.1	-2.32906	3.02671	6.37e-07	7.01e-06
NPSR1-AS1	5.24031	6.34286	6.39e-07	7.01e-06
AC022613.2	-1.26943	5.0289	6.39e-07	7.01e-06
AC026336.2	5.59946	4.34336	6.51e-07	7.13e-06
LINC01502	-3.05631	3.9337	6.54e-07	7.15e-06
AC100791.2	4.00632	4.59818	7.26e-07	7.93e-06
AL031429.2	-2.33431	3.24238	7.29e-07	7.95e-06
AP003031.1	3.57844	3.80252	7.58e-07	8.24e-06
AC144831.1	-1.63396	6.40269	7.63e-07	8.28e-06
AC232271.1	1.32997	7.76648	7.81e-07	8.47e-06
AL445423.1	-2.13211	3.22396	7.92e-07	8.57e-06
AC005256.1	6.46943	5.01067	8.21e-07	8.87e-06
TRIM52-AS1	-0.947202	9.36632	8.28e-07	8.94e-06
AL157935.2	-1.9838	6.16796	8.94e-07	9.63e-06
AL033527.3	2.45618	5.74909	9.08e-07	9.77e-06
AL391244.2	-1.76513	3.65598	9.25e-07	9.94e-06
AC087379.2	-2.38914	2.97548	9.32e-07	1e-05
AP002478.1	5.09052	4.93454	9.41e-07	1.01e-05
AL136084.3	-1.90735	5.37146	9.56e-07	1.02e-05
LINC01342	2.12653	6.3831	9.76e-07	1.04e-05
RHPN1-AS1	1.90796	7.4694	9.87e-07	1.05e-05
AC004593.1	4.2248	5.84254	9.89e-07	1.05e-05
UCA1	4.73896	12.3269	1.02e-06	1.08e-05
AC016888.1	-1.38557	7.24441	1.02e-06	1.08e-05
LINC02139	-1.49511	3.55529	1.02e-06	1.08e-05
LEF1-AS1	2.09662	5.1994	1.04e-06	1.09e-05
SOCS2-AS1	-1.25249	7.03044	1.1e-06	1.16e-05
AC103858.1	-1.75204	3.34955	1.12e-06	1.18e-05
AL390719.2	1.91748	10.5302	1.15e-06	1.21e-05
LINC00346	1.92184	8.91107	1.17e-06	1.23e-05
CERNA1	-1.2717	4.57568	1.2e-06	1.26e-05
AC110597.1	-1.89631	3.59725	1.21e-06	1.26e-05
CKMT2-AS1	-0.829998	8.44241	1.21e-06	1.27e-05
AC026469.1	-1.70353	3.88844	1.27e-06	1.33e-05
AL022311.1	0.997358	8.07412	1.31e-06	1.36e-05
CASC8	3.33455	7.95323	1.34e-06	1.4e-05
AC020659.1	4.04414	8.08492	1.35e-06	1.4e-05
AJ011932.1	-2.01538	3.36013	1.39e-06	1.44e-05
AP001486.2	-1.24164	7.94147	1.39e-06	1.44e-05
LINC01150	-1.78411	3.47389	1.42e-06	1.47e-05
AC067750.1	-0.959027	7.61207	1.44e-06	1.48e-05
AP005233.2	4.11145	6.55687	1.45e-06	1.5e-05
AL626787.1	-1.65673	3.82317	1.46e-06	1.5e-05
AP000487.1	0.987325	6.44721	1.46e-06	1.5e-05
AC002546.2	-2.4128	3.02511	1.6e-06	1.64e-05
AC008040.1	-1.72623	3.16505	1.62e-06	1.65e-05
SLC16A1-AS1	1.70907	8.5146	1.67e-06	1.71e-05
AC026704.1	2.21862	5.55228	1.72e-06	1.76e-05
PTOV1-AS2	1.36882	8.15665	1.73e-06	1.76e-05
AC067735.1	-1.67815	4.41635	1.78e-06	1.81e-05
PWAR6	-1.98982	7.29964	1.78e-06	1.81e-05
AC020891.2	2.86793	4.65867	1.8e-06	1.83e-05
NIFK-AS1	-0.767417	8.33139	1.82e-06	1.85e-05
AC019117.1	-1.99652	4.8172	1.85e-06	1.87e-05
RNF139-AS1	1.24832	7.78729	1.87e-06	1.89e-05
LINC01562	-1.50925	3.01585	1.9e-06	1.91e-05
AC105942.1	-1.21285	8.43894	1.9e-06	1.91e-05
AC104823.1	8.56073	10.0695	1.91e-06	1.92e-05
LINC02421	-1.53442	4.26571	2.04e-06	2.04e-05
AC007406.3	2.24901	5.4493	2.05e-06	2.05e-05
AL163953.1	2.80975	6.58763	2.05e-06	2.05e-05
ZNF252P-AS1	1.54221	6.30549	2.09e-06	2.09e-05
AC025164.2	-1.46124	4.78422	2.19e-06	2.19e-05
FAM95B1	-1.98653	3.22036	2.2e-06	2.19e-05
AL117382.1	1.9894	10.2236	2.21e-06	2.19e-05
AC027796.4	1.77373	6.54192	2.22e-06	2.2e-05
LINC01132	1.63784	6.75712	2.27e-06	2.25e-05
AC073316.3	-2.29995	3.39115	2.32e-06	2.3e-05
AC245052.4	1.24415	6.58396	2.35e-06	2.32e-05
AC022387.1	2.67582	4.42903	2.36e-06	2.33e-05
AP003486.1	-0.963355	8.97537	2.37e-06	2.33e-05
AC026202.2	-1.50696	4.3309	2.37e-06	2.33e-05
ABALON	1.55467	7.1334	2.37e-06	2.33e-05
AC080129.2	1.7882	5.85728	2.38e-06	2.33e-05
AC074117.1	0.969527	9.53175	2.38e-06	2.33e-05
AL157838.1	1.34382	6.71074	2.39e-06	2.33e-05
DLG1-AS1	-1.50553	4.66472	2.39e-06	2.33e-05
LINC02035	-0.893672	8.98536	2.43e-06	2.36e-05
SPATA3-AS1	2.16999	6.66675	2.44e-06	2.38e-05
SENCR	-1.41158	4.97866	2.45e-06	2.38e-05
LCMT1-AS1	-1.30586	3.99274	2.46e-06	2.38e-05
EHD4-AS1	-1.46683	3.33755	2.46e-06	2.39e-05
FGD5-AS1	-0.741758	13.8224	2.46e-06	2.39e-05
ZSCAN16-AS1	-1.26675	8.0698	2.48e-06	2.4e-05
AC104109.2	-0.950087	5.43606	2.58e-06	2.49e-05
LINC01695	-1.88154	3.07265	2.6e-06	2.5e-05
LINC01411	6.36909	8.31042	2.61e-06	2.51e-05
AC087501.5	-1.07078	6.00274	2.79e-06	2.68e-05
AC239584.1	5.1622	5.27607	2.84e-06	2.72e-05
DLGAP1-AS2	1.74723	10.2173	2.85e-06	2.73e-05
AC068473.5	-0.884515	7.95942	2.87e-06	2.75e-05
AC022733.1	-2.47059	3.20954	3.09e-06	2.95e-05
AC005674.2	-0.909018	7.45488	3.1e-06	2.95e-05
LINC00324	-1.15923	8.11426	3.12e-06	2.97e-05
KCNQ1OT1	1.66245	9.36627	3.14e-06	2.99e-05
AC104819.3	-1.18314	4.4449	3.2e-06	3.04e-05
BBOX1-AS1	4.29526	7.9859	3.22e-06	3.05e-05
AC008741.2	1.22156	8.13852	3.31e-06	3.13e-05
AC008669.1	-1.40866	7.28665	3.33e-06	3.15e-05
ACTA2-AS1	-1.20423	7.59614	3.35e-06	3.16e-05
PCAT6	1.34077	8.03585	3.39e-06	3.2e-05
UCKL1-AS1	1.9009	7.50387	3.48e-06	3.28e-05
AC005332.10	-1.74949	3.50962	3.51e-06	3.3e-05
ST3GAL6-AS1	-1.88554	3.94487	3.64e-06	3.42e-05
AC008957.1	-1.79908	4.39723	3.68e-06	3.45e-05
AP001453.2	1.79938	7.50936	3.7e-06	3.47e-05
AL031714.1	1.32006	8.75552	3.75e-06	3.5e-05
AL117379.1	1.66095	6.59756	3.77e-06	3.51e-05
C5orf66	1.23902	7.61058	3.87e-06	3.61e-05
AL158163.2	-1.4626	3.97334	3.9e-06	3.62e-05
LINC00484	-1.61714	3.68359	3.9e-06	3.62e-05
AL035458.2	2.27407	5.42034	3.9e-06	3.62e-05
AC092119.2	1.46534	7.20227	4.01e-06	3.71e-05
AC024941.2	-1.47544	4.62483	4.02e-06	3.71e-05
LINC01624	-1.98893	3.51214	4.02e-06	3.71e-05
AP003774.3	-1.89457	3.09341	4.02e-06	3.71e-05
AL445309.1	-1.50539	4.55086	4.07e-06	3.75e-05
AL049838.1	-1.71932	5.41993	4.19e-06	3.85e-05
AL691482.3	1.96852	9.03116	4.23e-06	3.89e-05
AC068675.1	3.51571	4.45893	4.24e-06	3.89e-05
AC092944.1	-1.082	5.24667	4.25e-06	3.9e-05
AL451042.1	-1.16251	4.98478	4.27e-06	3.91e-05
AC109460.1	1.2945	5.38123	4.27e-06	3.91e-05
AC012409.3	-1.88938	3.03283	4.34e-06	3.96e-05
LINC01942	3.51184	4.19877	4.35e-06	3.97e-05
AC079145.1	2.4296	4.55303	4.47e-06	4.07e-05
DNM3OS	-1.35645	7.46178	4.51e-06	4.1e-05
AC008124.1	-0.740199	10.4491	4.58e-06	4.16e-05
AC004846.1	-1.34585	5.30618	4.68e-06	4.25e-05
AC022733.2	-2.40541	3.20511	4.69e-06	4.25e-05
LINC00618	2.64711	4.3153	4.7e-06	4.25e-05
LINC01819	6.70735	10.16	4.79e-06	4.32e-05
AC010754.1	-1.58014	3.7243	4.85e-06	4.37e-05
AC073130.2	-1.37705	4.18462	4.86e-06	4.37e-05
AC104248.1	-1.78674	3.35638	4.96e-06	4.46e-05
C2orf48	2.1593	6.68428	4.99e-06	4.48e-05
AC068700.1	-1.97813	3.86818	5.04e-06	4.52e-05
SLC25A21-AS1	-1.66542	6.06512	5.06e-06	4.53e-05
LINC02320	2.40437	5.97936	5.14e-06	4.59e-05
AC245407.1	-2.08596	3.32461	5.17e-06	4.62e-05
AL160400.1	-1.60629	3.89997	5.27e-06	4.69e-05
AP002026.1	-0.969247	6.66719	5.27e-06	4.69e-05
AP000317.1	-1.62755	3.24233	5.27e-06	4.69e-05
DDX11-AS1	1.32103	6.6844	5.28e-06	4.69e-05
AC004923.4	1.37809	5.28673	5.3e-06	4.7e-05
AC010319.4	1.45155	5.34717	5.44e-06	4.82e-05
AP000851.1	4.86076	5.55825	5.46e-06	4.83e-05
LINC01511	6.68481	5.86839	5.51e-06	4.86e-05
AL590483.1	2.30935	4.98227	5.52e-06	4.87e-05
AL133371.2	-1.47111	4.29815	5.55e-06	4.89e-05
LINC00940	-2.14074	5.83813	5.68e-06	5e-05
AC083798.2	-0.875643	6.63821	5.7e-06	5.01e-05
AC004803.1	-1.02723	7.37435	5.77e-06	5.06e-05
AL049597.2	-1.02087	6.27851	5.94e-06	5.2e-05
AC016705.2	-2.30947	5.69324	5.99e-06	5.24e-05
AL121944.1	-0.923474	6.92878	6.06e-06	5.29e-05
CLDN10-AS1	5.31133	5.12338	6.09e-06	5.31e-05
ZDHHC20-IT1	2.52264	4.7194	6.14e-06	5.35e-05
LINC02081	2.98943	5.85865	6.16e-06	5.36e-05
AL135786.2	-1.7452	3.12445	6.24e-06	5.42e-05
AP000662.2	-1.54618	3.92354	6.25e-06	5.42e-05
AC004231.1	4.29237	5.76927	6.26e-06	5.43e-05
AL353708.3	1.77557	5.4929	6.44e-06	5.58e-05
AL139123.1	1.98838	4.52083	6.48e-06	5.6e-05
AC109460.3	1.26901	6.21682	6.58e-06	5.68e-05
TCL6	-2.38231	4.76696	6.69e-06	5.76e-05
AC116351.2	2.132	6.48161	6.76e-06	5.82e-05
AC091182.2	2.37715	5.50693	6.81e-06	5.86e-05
AL355102.4	-2.0539	3.85485	6.87e-06	5.9e-05
AC090116.1	4.74895	5.27088	6.92e-06	5.94e-05
AC006111.2	1.59606	5.50404	6.96e-06	5.96e-05
AC133785.1	4.81779	4.72667	6.99e-06	5.98e-05
AL138762.1	-1.17936	5.05598	7.04e-06	6.02e-05
AC011365.2	-1.53081	3.1709	7.05e-06	6.02e-05
PRRT3-AS1	1.50786	8.05822	7.22e-06	6.15e-05
ZRANB2-AS1	-1.41682	3.40732	7.3e-06	6.21e-05
AL139349.1	2.0574	5.88212	7.36e-06	6.26e-05
AC132192.2	1.22251	6.80826	7.38e-06	6.26e-05
AP003352.1	1.32632	9.02245	7.42e-06	6.29e-05
AC104794.2	-1.03686	7.39103	7.46e-06	6.32e-05
AL031600.1	1.93385	5.6735	7.53e-06	6.37e-05
OIP5-AS1	-0.822943	12.8799	7.57e-06	6.39e-05
AC009336.1	-2.155	3.4056	7.59e-06	6.4e-05
AL162231.2	-1.2594	6.16214	7.6e-06	6.4e-05
AC254562.3	-1.15796	5.06197	7.6e-06	6.4e-05
AC006042.1	1.59445	7.33532	7.63e-06	6.41e-05
AL137026.1	-2.15635	3.0662	7.7e-06	6.46e-05
AC009121.1	2.10863	5.05066	7.88e-06	6.61e-05
BX470102.1	2.0834	8.2307	8.03e-06	6.71e-05
LINC01389	-1.25005	6.08556	8.06e-06	6.73e-05
RRS1-AS1	-1.26506	4.01748	8.11e-06	6.76e-05
AC125616.1	4.42945	4.73387	8.14e-06	6.78e-05
LINC02535	-1.60651	9.90576	8.17e-06	6.79e-05
STAG3L5P-PVRIG2P-PILRB	1.26388	7.91986	8.22e-06	6.83e-05
AC027601.1	1.58121	7.39942	8.43e-06	7e-05
LINC01836	2.24677	6.34872	8.54e-06	7.07e-05
AC015819.1	-1.25608	4.21891	8.58e-06	7.1e-05
LINC00941	3.58268	6.10139	8.67e-06	7.17e-05
C9orf163	1.81688	6.50871	8.83e-06	7.29e-05
PSMG3-AS1	-0.966041	8.85131	8.9e-06	7.33e-05
AC012358.3	-1.52746	5.39882	9.1e-06	7.5e-05
AC093732.1	3.82351	4.95463	9.15e-06	7.52e-05
AC012363.1	5.61905	4.35384	9.26e-06	7.6e-05
AL021368.2	-1.06917	6.30496	9.27e-06	7.6e-05
PCAT1	2.10262	5.04045	9.32e-06	7.63e-05
AL096828.3	1.74593	4.90328	9.39e-06	7.68e-05
AP002360.4	1.93113	6.08983	9.41e-06	7.69e-05
AC025857.2	1.5858	6.58067	9.44e-06	7.7e-05
AL158837.1	-1.52189	4.63997	9.53e-06	7.77e-05
LINC00892	-1.46169	4.84363	9.62e-06	7.83e-05
AL450322.1	-1.86761	3.24909	9.78e-06	7.95e-05
CARD8-AS1	-0.937908	8.19658	9.87e-06	8.02e-05
AL109936.2	-1.37538	5.69391	9.93e-06	8.06e-05
AC008663.2	-1.38701	4.33949	9.95e-06	8.06e-05
ZFHX4-AS1	-2.11409	3.85634	1e-05	8.1e-05
AL512306.3	-1.79274	3.37361	1.02e-05	8.26e-05
AC008870.2	1.26751	6.0305	1.02e-05	8.26e-05
AC093904.4	3.54262	6.35588	1.02e-05	8.26e-05
LINC02223	5.16894	4.62452	1.03e-05	8.27e-05
AL590617.2	1.25082	7.47666	1.03e-05	8.31e-05
AL590004.4	3.0006	6.2077	1.03e-05	8.31e-05
LINC01128	-0.743441	9.74913	1.05e-05	8.42e-05
SH3PXD2A-AS1	2.37708	8.96529	1.13e-05	9.05e-05
AC010913.1	2.46001	5.34152	1.16e-05	9.3e-05
STK32A-AS1	-2.59891	3.0236	1.17e-05	9.32e-05
GTF3C2-AS1	1.4271	5.23344	1.17e-05	9.36e-05
AC124312.5	-1.99428	3.56203	1.18e-05	9.43e-05
LINC00909	-0.69711	9.24213	1.19e-05	9.51e-05
AC008676.1	-1.51129	4.12515	1.2e-05	9.54e-05
AC127024.4	1.63196	4.93008	1.2e-05	9.56e-05
AC131009.3	1.5456	6.71094	1.23e-05	9.77e-05
AC025419.1	-1.79062	3.18615	1.23e-05	9.77e-05
LINC01251	-1.87956	3.38707	1.24e-05	9.79e-05
PPP1R12A-AS1	-0.995078	6.48817	1.24e-05	9.84e-05
AL365295.1	-1.16759	5.33463	1.25e-05	9.85e-05
MMP25-AS1	1.59368	9.08209	1.25e-05	9.85e-05
AC244205.1	-2.08908	4.04765	1.25e-05	9.88e-05
LINC01602	7.26863	6.45746	1.28e-05	0.000100806
LINC02563	5.45618	5.29014	1.28e-05	0.000100806
HM13-IT1	1.57753	5.84241	1.32e-05	0.000103868
AC103706.1	2.24853	5.85606	1.32e-05	0.00010389
GSN-AS1	-1.15396	5.10045	1.33e-05	0.000104022
AC124312.3	-1.82982	4.48115	1.34e-05	0.000104843
AL122023.1	-0.979672	4.96777	1.35e-05	0.000105327
AC246787.2	-2.06492	3.29435	1.36e-05	0.000106096
AC120114.2	0.937474	8.48023	1.37e-05	0.00010646
AC239809.3	-1.58902	3.94116	1.38e-05	0.000107107
AL161772.1	1.71563	9.09758	1.39e-05	0.00010839
MIR7-3HG	-2.48083	3.24368	1.4e-05	0.0001086
AC073343.2	-1.4918	3.87222	1.4e-05	0.0001086
AC003958.2	5.78893	5.08934	1.41e-05	0.000109261
AC022509.3	-1.62197	6.17713	1.42e-05	0.000110066
LINC00900	-1.35368	5.75524	1.42e-05	0.0001101
AL662890.2	2.81396	4.07318	1.43e-05	0.0001101
ZEB2-AS1	-1.58037	3.69406	1.43e-05	0.000110432
AP002761.4	-1.16778	9.18889	1.43e-05	0.000110432
AC005520.2	-1.3141	6.98803	1.46e-05	0.000112466
AL161431.1	4.53044	10.0616	1.47e-05	0.000112963
AC098487.1	-1.11666	5.92117	1.53e-05	0.000117555
AC002116.2	1.18608	6.20273	1.54e-05	0.000117889
AC087289.2	1.41224	5.68646	1.55e-05	0.000118606
AC011462.4	1.74718	5.42861	1.55e-05	0.000118793
AC007639.1	2.01117	4.38124	1.56e-05	0.000119565
AL136418.1	3.2036	6.04049	1.62e-05	0.00012337
AC012501.1	6.47265	5.04279	1.62e-05	0.000123802
LINC02104	-1.67351	3.50301	1.69e-05	0.000128361
LINC02292	-1.51038	4.1314	1.7e-05	0.000129412
AC133644.2	-1.58883	4.09219	1.71e-05	0.000129807
PPP3CB-AS1	-0.696418	8.47869	1.71e-05	0.000129827
AP000553.1	2.96282	4.18373	1.71e-05	0.000129827
AC008735.1	1.61127	5.22588	1.71e-05	0.000129827
AC007966.1	2.79151	5.03719	1.73e-05	0.000130467
AC083900.1	-1.67912	4.87279	1.77e-05	0.000133717
STAM-AS1	1.36486	5.57198	1.77e-05	0.000133734
AC027097.2	-1.15159	5.28526	1.84e-05	0.000138407
AC022400.1	-0.93296	5.35481	1.85e-05	0.000139482
AC132872.3	1.60783	6.89234	1.88e-05	0.000141571
UBE2Q1-AS1	1.77537	4.40186	1.89e-05	0.000142058
AC092902.3	-1.97866	3.93778	1.92e-05	0.000144193
AC007386.2	-1.27305	5.27597	1.94e-05	0.000145142
YEATS2-AS1	1.18536	6.26264	1.95e-05	0.000145634
AC009148.1	1.52186	5.45856	1.95e-05	0.000145768
AL022344.2	-1.57956	3.34143	1.95e-05	0.000145939
ASMTL-AS1	1.62993	8.22321	1.96e-05	0.000146209
AL512652.1	2.30269	4.40335	1.98e-05	0.00014717
NDUFB2-AS1	0.923081	6.97414	1.99e-05	0.000148125
LINC00894	1.48841	7.72506	2e-05	0.000148271
AC005841.1	2.65523	3.80879	2e-05	0.000148271
AC104794.3	5.41684	4.20363	2.01e-05	0.000149259
AL161719.1	-1.48635	3.69304	2.03e-05	0.000150249
AC006252.1	1.5207	5.27999	2.05e-05	0.000151856
AC016394.1	1.4089	7.08514	2.06e-05	0.000152439
TMEM5-AS1	-1.8115	3.02067	2.07e-05	0.00015271
AC018462.1	-1.2363	3.65772	2.08e-05	0.000153409
AL445231.1	-1.00299	5.65699	2.09e-05	0.000154326
CCNT2-AS1	-0.894343	5.9445	2.13e-05	0.000156695
AC011700.1	2.20858	5.18596	2.13e-05	0.000156695
RAP2C-AS1	-1.10591	6.65462	2.16e-05	0.000158322
LINC00621	-2.05059	2.97364	2.18e-05	0.000159663
AL109811.1	1.41113	4.63666	2.19e-05	0.000160746
AC004551.1	3.23697	3.34043	2.23e-05	0.00016307
AC090587.2	-1.35009	4.03649	2.24e-05	0.000164033
AC073611.1	1.22309	6.23778	2.27e-05	0.000165677
AF064858.3	3.92926	8.45125	2.3e-05	0.000167558
AC048341.3	1.37361	5.88011	2.3e-05	0.000167558
AC025265.3	-1.89996	3.93477	2.31e-05	0.000168056
AC011676.1	1.92817	4.60559	2.31e-05	0.000168088
LINC00698	3.41965	4.16169	2.32e-05	0.000168088
AC005534.1	2.55447	4.64209	2.33e-05	0.000169039
AC025580.2	-1.16311	7.42703	2.34e-05	0.000169717
AC010538.1	1.57665	4.72309	2.35e-05	0.000169808
AC069549.1	-1.9766	3.95035	2.35e-05	0.000169808
AL024507.2	1.23498	6.23882	2.38e-05	0.000171977
AL356481.1	-0.742436	6.05379	2.43e-05	0.000175196
LMO7-AS1	2.06339	5.38815	2.45e-05	0.000176672
AC104564.5	3.78929	3.63139	2.47e-05	0.000177867
AC005070.3	-0.942209	5.64155	2.49e-05	0.000179244
AC009509.1	-2.07606	6.74624	2.52e-05	0.00018106
AC010503.4	-0.956028	10.6583	2.53e-05	0.000181436
AL034550.1	1.55867	6.31366	2.54e-05	0.000181964
AL359881.2	3.36725	4.13076	2.6e-05	0.000186075
FAM66C	-1.29191	5.7633	2.65e-05	0.000189293
AC116914.2	1.3836	4.97872	2.66e-05	0.000189619
AL359922.2	1.65211	5.82916	2.66e-05	0.000189619
SNHG25	4.31448	9.37592	2.67e-05	0.000190044
AC005307.1	6.09817	6.10953	2.69e-05	0.000191744
TRPC7-AS1	-1.76445	4.98201	2.71e-05	0.000192852
AC093620.1	1.43232	6.49469	2.72e-05	0.000193121
GACAT2	-1.95166	3.70309	2.73e-05	0.000193856
AC245140.2	0.943318	7.46092	2.74e-05	0.000194027
AC005776.2	1.3948	4.91968	2.75e-05	0.000194576
AC021087.1	-1.38479	3.65338	2.76e-05	0.000195105
DUXAP8	3.74275	7.83678	2.88e-05	0.000203316
AC099568.2	-1.05042	6.22808	2.9e-05	0.000204487
AC068338.2	-0.863722	7.00284	2.96e-05	0.000208413
AL161452.1	1.59436	5.37898	2.97e-05	0.00020889
ZFAS1	1.39878	13.8125	3.03e-05	0.000213185
AC020558.2	1.47697	5.87045	3.04e-05	0.000213969
AL136162.1	1.32773	5.8084	3.06e-05	0.000214549
AP000593.3	3.03509	3.68901	3.09e-05	0.000216859
AC135388.1	4.7501	5.00079	3.15e-05	0.000220691
AL138976.2	-1.04743	4.95309	3.18e-05	0.000222615
LINC00106	1.72588	6.95364	3.19e-05	0.000222864
AC016747.1	-1.22249	6.88481	3.19e-05	0.000222864
AL133355.1	-0.823277	7.95695	3.2e-05	0.000223126
AC021016.2	-0.867078	7.65904	3.28e-05	0.000228412
ID2-AS1	-1.30209	6.72697	3.31e-05	0.000230382
AL031663.3	-1.56744	3.53794	3.33e-05	0.000231709
AC068580.2	5.40382	4.79428	3.34e-05	0.000232177
SMIM25	1.67855	8.71192	3.47e-05	0.000240797
LINC01578	-0.806233	11.5575	3.48e-05	0.000241117
AC092287.1	-1.00871	5.12941	3.49e-05	0.000241463
AC090709.1	3.96632	5.6673	3.53e-05	0.000243963
PLCE1-AS1	-1.48811	3.4341	3.54e-05	0.000244287
AL590096.1	1.89796	4.79036	3.55e-05	0.000244773
HOXB-AS1	-1.10084	5.66197	3.58e-05	0.00024625
LINC00667	-0.900327	11.139	3.58e-05	0.00024625
TTC39A-AS1	-1.28192	6.28803	3.58e-05	0.00024625
AC016773.1	1.47263	6.38531	3.58e-05	0.000246398
U47924.2	-0.998767	5.91346	3.61e-05	0.000247946
AL591848.4	-1.14687	5.99682	3.69e-05	0.000252947
AC007384.1	-1.46831	5.33242	3.71e-05	0.000253963
PCED1B-AS1	-1.18754	8.13252	3.74e-05	0.000256149
LINC01996	3.60331	5.66713	3.75e-05	0.000256333
AC003965.2	2.64675	5.40085	3.75e-05	0.000256333
AC008443.1	1.07216	8.07135	3.76e-05	0.000256333
PAXIP1-AS2	-0.801396	8.34913	3.79e-05	0.000258123
LINC02323	1.96901	7.07685	3.82e-05	0.000260406
AL162413.1	7.33754	5.80508	3.86e-05	0.000262842
DTX2P1-UPK3BP1-PMS2P11	0.968032	6.91008	3.94e-05	0.000267866
LINC01915	-1.35126	5.85699	3.96e-05	0.000268857
AC007277.1	4.67015	7.53477	4.01e-05	0.000271644
OGFRP1	1.04838	6.93962	4.01e-05	0.000271891
U62631.1	-2.10195	3.14248	4.03e-05	0.000272551
AL080317.2	1.35095	5.54226	4.04e-05	0.000273208
AC069209.1	-1.63517	3.20015	4.06e-05	0.000274123
AC092811.1	-2.15819	4.77302	4.11e-05	0.000277002
AC027575.4	-1.10642	5.07848	4.13e-05	0.000278669
LINC00955	-2.45099	4.16967	4.15e-05	0.000279246
AC010976.2	-1.11359	5.81841	4.16e-05	0.000279492
LINC01703	1.56258	6.65039	4.21e-05	0.000282623
AC114730.3	1.58502	5.1279	4.23e-05	0.000284237
AL354719.2	3.02627	5.75803	4.24e-05	0.000284254
AC008937.3	-1.01476	5.22553	4.25e-05	0.000284426
AC092171.3	1.19964	8.28162	4.3e-05	0.000287425
AL161891.1	1.34939	7.94186	4.36e-05	0.000291388
AC055713.1	0.926247	8.11622	4.43e-05	0.000296018
AL023806.1	-1.15876	3.95773	4.44e-05	0.000296313
AC104596.1	-1.05686	4.53441	4.46e-05	0.000297321
AC110285.6	3.33602	5.67358	4.47e-05	0.000297437
LINC01559	-1.30943	11.7552	4.48e-05	0.000297647
AC010998.3	-2.44502	4.21021	4.48e-05	0.000297647
AC100803.1	3.26785	4.24903	4.53e-05	0.000300785
AC148476.1	1.79388	5.3991	4.54e-05	0.000300785
AC084125.2	1.55721	7.82898	4.55e-05	0.000301403
LINC00896	2.21753	6.53044	4.56e-05	0.000301961
AC067930.5	2.5456	5.59781	4.57e-05	0.000302203
U73166.1	1.47763	5.92475	4.59e-05	0.000302862
AC078923.1	3.59186	5.0588	4.6e-05	0.00030319
AL109614.1	1.79908	5.3707	4.74e-05	0.000312588
ZNF213-AS1	0.7111	9.35915	4.77e-05	0.000314195
MIR9-3HG	-1.50902	5.00015	4.78e-05	0.000314331
LINC01833	4.62646	7.26866	4.81e-05	0.000315481
PRICKLE2-AS1	-1.76727	3.11666	4.81e-05	0.000315481
AC073365.1	8.02494	6.42849	4.81e-05	0.000315481
SNRK-AS1	-1.49684	3.41643	4.89e-05	0.000320174
AC010761.1	1.03039	7.50918	4.92e-05	0.000321688
LINC01615	2.65778	5.25068	4.96e-05	0.000324174
AL512408.1	-1.02318	5.57169	4.97e-05	0.000324174
AC011472.1	-0.897429	6.26071	4.97e-05	0.000324174
AC092123.1	1.12313	5.62089	4.99e-05	0.000325311
AC023157.3	-1.00201	7.54281	5.07e-05	0.000330188
AL160313.1	-1.39929	3.49825	5.14e-05	0.000334468
DSCR9	1.86628	4.28005	5.15e-05	0.000334965
AL121895.1	2.0953	4.84469	5.26e-05	0.000341314
AC242426.3	-0.780738	7.13021	5.27e-05	0.000342142
AL391095.3	2.08205	4.31739	5.35e-05	0.00034677
AL109741.3	-1.46072	3.07101	5.44e-05	0.000352199
AC009126.1	-0.739502	6.438	5.5e-05	0.000355969
AL355987.4	1.88216	9.21737	5.52e-05	0.000356406
AC104938.1	-1.23504	3.5832	5.61e-05	0.000362337
AL031186.1	1.29933	5.21372	5.64e-05	0.000363835
AL157935.1	-1.3477	5.52936	5.7e-05	0.000367086
AL139423.1	-0.86732	6.72333	5.73e-05	0.000368669
LINC01594	3.00713	5.6039	5.75e-05	0.000369896
AP000525.1	4.41245	4.67798	5.77e-05	0.000370485
LINC00526	-1.00066	8.69164	5.81e-05	0.000372764
AC024075.3	-0.831342	5.6207	5.87e-05	0.000376091
ST20-AS1	-0.695632	8.21015	5.88e-05	0.00037636
AL035681.1	-0.826275	5.59843	5.92e-05	0.000378487
AC093904.2	3.02652	4.57999	5.97e-05	0.00038152
AL353796.1	1.12154	7.71445	6.06e-05	0.000386707
AC106786.1	-1.5993	4.78062	6.06e-05	0.00038673
AC092198.1	3.84541	4.84229	6.13e-05	0.000390611
LINC00520	-1.89625	5.54077	6.22e-05	0.000395838
AL162412.1	-1.77195	3.29628	6.26e-05	0.000398048
Z82243.1	1.59924	4.93577	6.27e-05	0.000398048
AL159153.1	-1.4932	2.98432	6.27e-05	0.000398048
AP001469.3	1.11756	7.94158	6.3e-05	0.000399609
SLC26A4-AS1	-1.93445	3.90898	6.34e-05	0.000401706
AC006058.1	-1.68088	4.32431	6.39e-05	0.000404488
AC107464.3	-1.55243	3.76641	6.45e-05	0.000408204
ATP2A1-AS1	1.52683	6.5145	6.55e-05	0.000413617
LINC02544	4.65776	4.95219	6.58e-05	0.000415468
FP700125.1	2.67824	7.36039	6.6e-05	0.000415615
AL928742.1	-1.95146	4.25639	6.6e-05	0.000415615
AC006946.2	-1.87985	3.61454	6.66e-05	0.000419305
LINC01230	-2.70231	3.74097	6.86e-05	0.000431333
AL031985.3	1.05654	8.13977	6.87e-05	0.000431333
AC092535.4	1.58817	6.39671	7e-05	0.000439224
AC061992.1	1.96112	5.08733	7.11e-05	0.000445676
AC009065.1	3.889	3.27927	7.21e-05	0.000451483
SNHG26	-1.41706	5.94235	7.25e-05	0.000453667
AC145423.2	2.22742	4.17242	7.31e-05	0.000457011
AC104779.1	-1.79534	3.16208	7.33e-05	0.000457861
DLGAP4-AS1	1.36783	5.84965	7.35e-05	0.000458149
AC009159.3	-1.29327	3.99391	7.35e-05	0.000458149
AC005785.1	1.18566	6.2472	7.39e-05	0.000460584
LINC02407	3.12457	3.98613	7.65e-05	0.000475809
AC091182.1	-1.45375	5.73836	7.66e-05	0.000476424
AC090136.3	-1.54179	3.8009	7.82e-05	0.000485412
AC004080.1	4.99392	5.86945	7.83e-05	0.000485893
AC097468.3	-0.950195	7.54584	7.92e-05	0.000491043
AC091940.1	2.67005	4.60245	7.97e-05	0.000493565
AC008736.2	2.56103	3.58778	8.06e-05	0.000498404
AP000223.1	-1.30269	3.86371	8.07e-05	0.000498974
GATA2-AS1	2.12361	9.05739	8.13e-05	0.000501951
HHIP-AS1	-1.24047	6.42151	8.27e-05	0.000510249
CCAT2	3.22524	4.20038	8.28e-05	0.000510249
AC024060.1	0.968375	7.45836	8.39e-05	0.000516593
AL391095.1	2.3356	5.83368	8.4e-05	0.000516793
AC116049.2	3.75127	4.18714	8.41e-05	0.000516793
AC021683.2	-1.73613	6.48345	8.43e-05	0.000517512
TMEM202-AS1	-0.768446	6.18926	8.49e-05	0.000521014
AC024361.3	1.95911	3.97537	8.5e-05	0.000521014
AC106820.3	1.45908	4.64411	8.6e-05	0.000526368
AC120498.10	-1.66758	5.17294	8.62e-05	0.000526699
C1orf132	-1.13609	7.98608	8.62e-05	0.000526699
AC100803.3	2.51976	5.57673	8.63e-05	0.000526825
SNHG7	1.21836	12.2213	8.64e-05	0.000527437
LINC02043	2.79808	3.89826	8.66e-05	0.000528158
AC010491.1	1.26116	5.16415	8.7e-05	0.000529793
AC011511.3	3.58934	4.43634	8.8e-05	0.000535707
SNHG16	0.832814	11.435	9.01e-05	0.000547695
AL353150.1	2.02715	6.5122	9.08e-05	0.000551523
AL133320.1	-1.71818	3.17083	9.2e-05	0.000558331
PSMD6-AS2	-0.941558	5.21139	9.22e-05	0.000558698
AC073957.3	1.19357	9.79922	9.23e-05	0.000558897
ITGA9-AS1	-0.727287	7.99002	9.27e-05	0.000560802
AF127577.3	4.56996	5.43462	9.28e-05	0.000561274
EP300-AS1	-1.06445	4.85403	9.36e-05	0.000565346
AL049775.1	-1.77777	3.62316	9.39e-05	0.000566691
TMEM72-AS1	-1.19253	3.64851	9.53e-05	0.000574329
AC022915.2	-1.73077	3.19205	9.54e-05	0.000574329
IGFL2-AS1	4.91024	6.88584	9.64e-05	0.000579909
AP001610.2	-1.38527	5.72992	9.65e-05	0.000579909
USP2-AS1	1.53891	7.74191	9.67e-05	0.00058082
AL356652.1	2.58061	3.90055	9.77e-05	0.00058658
DLEU7-AS1	2.23011	5.21464	9.82e-05	0.00058858
LINC02257	4.16403	4.94934	0.000102244	0.000612437
AP001528.1	-1.27373	4.74033	0.000102398	0.000612801
MIR3142HG	1.9425	8.38299	0.000102627	0.000613615
AC068870.2	-0.84202	6.288	0.000104467	0.000624048
AC073342.1	2.32847	3.29375	0.000105204	0.000627879
AL031710.2	1.83409	4.80132	0.00010604	0.000631826
AC133540.1	3.64508	4.84395	0.000106058	0.000631826
FAM87B	-0.909733	4.4272	0.000106362	0.000633063
AC118553.1	-0.789611	6.1312	0.000106567	0.000633713
AP001628.1	2.2506	4.62149	0.00010798	0.000641531
AC005041.3	1.39014	5.65928	0.000110307	0.000654767
AC091132.6	-1.31474	3.12966	0.000110524	0.000655464
LINC02166	1.22877	5.80265	0.000111171	0.000658704
AP001453.3	1.02355	7.06628	0.000111677	0.000661109
AC009686.2	-1.17765	6.22132	0.000112203	0.000663627
AF127577.4	-0.953188	8.07419	0.000112803	0.000666571
AC079848.1	-1.08158	4.40041	0.000113472	0.000669926
AC073323.1	4.08749	3.36931	0.000114381	0.000674116
LMCD1-AS1	1.43893	5.72574	0.000114387	0.000674116
LINC00483	-1.08484	10.3653	0.000115267	0.000678691
DGUOK-AS1	-0.833557	7.5294	0.000116672	0.000686348
AL513534.1	-1.15722	5.73588	0.000117099	0.000688243
AC011489.1	0.972519	5.66096	0.000117229	0.00068839
AL365356.5	3.98509	5.24836	0.000119334	0.000700129
AC108062.1	1.23615	6.94723	0.000123015	0.000721081
RASSF8-AS1	-1.21184	6.48064	0.000123464	0.000723069
AC129926.1	4.93568	3.86612	0.00012773	0.000747384
MIR99AHG	-1.67911	5.9652	0.000128597	0.000751789
AP005264.1	-1.99858	3.4553	0.000129486	0.000756311
AP002907.1	1.25834	6.00136	0.000129729	0.000757062
KCNMB2-AS1	3.5924	6.6161	0.000130182	0.000758577
RAET1E-AS1	4.00742	7.10903	0.00013022	0.000758577
AC008610.1	1.49705	6.28745	0.000130824	0.000761418
PKP4-AS1	1.29734	4.99022	0.000131334	0.000763714
FLJ37453	-0.693842	8.5072	0.000131731	0.000765345
AC004253.1	1.49999	5.15235	0.000132636	0.00076992
AL031728.1	-1.22133	4.57848	0.000133614	0.000774915
LINC01550	-1.83433	5.91795	0.000133738	0.000774949
POC1B-AS1	0.808726	8.33509	0.000136907	0.000792612
AC092794.1	-1.2295	4.40435	0.000137774	0.000796362
LINC02428	6.02424	4.68093	0.000137797	0.000796362
AC022784.3	2.39208	5.16494	0.000138154	0.000797723
AC008083.3	-1.36409	3.7339	0.000140297	0.000809384
LINC01124	1.9627	8.31562	0.000140592	0.000810378
AC083809.1	3.85277	7.00114	0.000141261	0.000813518
AL139289.1	1.12288	5.26801	0.000141389	0.000813541
DLX6-AS1	3.7475	7.60079	0.00014631	0.000841123
LINC02474	7.42239	6.64781	0.000149708	0.000859906
AC104088.1	1.83865	5.58623	0.000150374	0.000862974
LINC00476	-0.804896	8.73194	0.000151374	0.000867954
HOXD-AS2	-1.43686	6.03154	0.000154284	0.000883869
AL162231.4	-1.04133	3.98297	0.000154491	0.000884286
AC005332.9	-0.696917	10.8942	0.000155137	0.00088721
AC132938.3	-0.756135	5.96803	0.000155281	0.000887265
AL360181.1	2.52132	3.56237	0.000157461	0.000898934
LINC02560	2.80266	4.18899	0.000157708	0.000899566
AC078802.1	-1.08419	3.87457	0.000158124	0.000901156
AC145207.1	3.01597	4.05753	0.000158372	0.000901787
AC016924.1	-1.82922	3.03263	0.000158845	0.000903479
AC002451.1	-1.37268	4.40343	0.000158944	0.000903479
AL121583.1	1.51191	5.08708	0.000160691	0.000912608
AL445183.2	3.09125	4.679	0.000160828	0.000912608
LINC01315	1.39754	9.30782	0.000161365	0.000914646
LINC01485	3.83049	6.54678	0.000161465	0.000914646
ST3GAL5-AS1	-1.50002	3.06291	0.000161654	0.000914925
LINC02158	-1.25624	3.45923	0.000161832	0.000915143
AFDN-AS1	1.07564	7.74407	0.000164395	0.000928174
AC011611.3	2.61335	4.317	0.000164419	0.000928174
AL121832.2	1.37371	8.00865	0.000165057	0.00093098
LINC00506	-1.41392	3.93979	0.000166281	0.000937079
LINC01355	1.14722	8.67828	0.000166749	0.00093891
AC090114.2	-0.708085	9.48084	0.000168936	0.00094984
PRMT5-AS1	1.33262	5.50179	0.000168979	0.00094984
AC022784.1	3.62104	4.79448	0.000169881	0.000954095
AP003559.1	1.70262	6.37632	0.000171832	0.000964225
AC090164.3	-1.4939	3.7795	0.00017329	0.000971578
AL022322.1	1.20139	7.529	0.000173846	0.000973862
AC016831.1	1.28888	8.0811	0.000174376	0.000976001
AC022706.1	-1.2017	4.95673	0.000176728	0.000988322
EXTL3-AS1	1.66958	5.30205	0.000177627	0.000992506
LINC00670	-1.52981	3.02588	0.000177939	0.000993403
AL592114.3	-1.40719	3.44537	0.000182219	0.00101644
AC097358.2	2.01175	3.86101	0.000185183	0.00103209
AC073333.1	1.42122	4.73123	0.000186149	0.0010366
AC007249.1	1.24237	4.96644	0.0001877	0.00104435
PP14571	-1.83104	5.61928	0.000190416	0.00105856
AC084125.4	1.58899	5.31739	0.000193075	0.00107244
AL592430.1	-1.23168	3.38713	0.000196713	0.00109157
AL023803.3	2.36944	4.00687	0.000196851	0.00109157
LINC02487	1.40933	8.35944	0.000200362	0.0011101
AL109615.2	3.19932	3.79861	0.000200925	0.00111228
LINC002481	1.09808	6.65096	0.000201788	0.00111612
AC105429.1	1.57289	6.07078	0.000202322	0.00111813
LINC02285	-1.37563	3.7873	0.000204046	0.00112671
SGMS1-AS1	-0.750084	8.16126	0.000205512	0.00113385
AL121829.2	2.12814	4.66694	0.000207927	0.00114621
AL136307.1	2.59056	4.29324	0.0002082	0.00114676
AC011773.1	1.93022	3.60956	0.000208957	0.0011491
AC025279.1	-1.17898	4.51856	0.000208975	0.0011491
KCNJ2-AS1	-1.0164	7.20879	0.000209341	0.00115015
AL354836.1	1.11553	7.631	0.00021103	0.00115846
AC078993.1	4.15954	8.7268	0.000214301	0.00117544
AL450326.1	-0.841348	6.36649	0.000217332	0.00119077
AC005165.1	-1.40459	5.22251	0.00021746	0.00119077
AL133551.1	-1.01568	4.30293	0.000219295	0.00119976
AC010478.1	-1.32179	6.03972	0.000219466	0.00119976
AL133410.1	1.18538	6.34213	0.000219685	0.00119996
AC090587.1	-1.0387	4.40686	0.000222176	0.00121256
AC105402.3	-2.17941	3.0004	0.000222502	0.00121333
LANCL1-AS1	-1.15027	4.0092	0.00022435	0.00122239
H19	4.15948	12.9261	0.000225284	0.00122646
LINC00922	2.98407	4.21225	0.00022595	0.00122907
LINC00996	-1.15535	6.37448	0.000226592	0.00123154
AC108751.4	2.22967	4.14064	0.000228023	0.0012383
SNHG6	0.928233	12.883	0.000228995	0.00124255
AC092140.2	-1.05192	3.61176	0.000233865	0.00126793
LINC01679	-1.08213	6.06141	0.000234429	0.00126932
AP006284.1	1.54925	7.30301	0.000234509	0.00126932
ST7-OT4	1.86223	3.97699	0.000235008	0.00127098
AC090559.1	-1.30009	6.17736	0.000235514	0.00127235
AL118511.1	1.66847	4.16179	0.000235713	0.00127235
AC026368.1	2.10584	5.25152	0.000235843	0.00127235
MIRLET7BHG	1.34008	7.8473	0.000236838	0.00127665
AC118754.1	2.49331	3.69439	0.000239414	0.00128845
C10orf91	1.76105	6.37994	0.000241842	0.00130044
AC005280.1	-1.03827	4.64817	0.000243276	0.00130708
AC008537.2	-1.03661	4.72052	0.00024362	0.00130783
AC009093.1	2.36633	6.00604	0.000243812	0.00130783
LINC01138	0.828261	8.36225	0.000247916	0.00132876
FO393401.1	-0.969269	4.36066	0.000250482	0.00134141
AL136040.1	-1.04394	3.66655	0.000251824	0.0013475
AL139807.1	-1.41003	3.12637	0.000253863	0.00135731
LINC02340	2.37421	4.40874	0.000254824	0.0013607
SYNPR-AS1	1.29863	6.82817	0.00025491	0.0013607
LINC01415	-1.24592	4.42317	0.000258514	0.00137787
AC079921.2	-1.29475	3.85906	0.000258548	0.00137787
AL136987.1	2.86605	5.08852	0.000263835	0.0014039
AC004837.2	2.08501	5.4737	0.000263859	0.0014039
AC011468.5	-0.8935	4.60041	0.000267474	0.00142198
AP005271.1	3.95036	5.13015	0.000268151	0.00142321
AC091057.1	-1.02901	3.46358	0.000268205	0.00142321
AC008763.1	1.83715	4.85581	0.000268355	0.00142321
INHBA-AS1	2.21184	4.21456	0.000270352	0.00143265
AC104170.1	-0.979384	6.08586	0.000271004	0.00143488
AC022079.2	-1.1131	3.75647	0.00027121	0.00143488
LINC00685	1.4559	5.92365	0.000272012	0.00143797
MINCR	1.25731	9.32982	0.000274797	0.00145051
HULC	8.48094	9.90469	0.000274826	0.00145051
AC005332.7	-0.960472	6.67408	0.000275747	0.0014542
AC092611.2	-0.95526	5.56579	0.000277015	0.00145972
MCF2L-AS1	1.38931	9.24721	0.000278748	0.00146767
AC124283.2	1.2719	4.93629	0.000279821	0.00147214
AC027031.2	-1.06456	6.61226	0.000282155	0.00148323
AC098614.4	-1.34769	3.47804	0.000284033	0.00149191
IL21-AS1	-1.45544	3.37018	0.000285234	0.00149702
LINC00865	-1.1798	7.25383	0.00028572	0.00149838
Z84485.1	1.23471	5.86816	0.000289022	0.00151448
AC006033.2	-1.26328	4.81018	0.000289505	0.00151527
AC004825.2	-1.04519	4.37066	0.000289632	0.00151527
LINC01169	5.32892	5.93927	0.000291666	0.00152469
CRAT37	4.252	5.87228	0.000293626	0.00153371
AATBC	1.75641	7.51288	0.000295082	0.00153944
U47924.1	1.57397	4.34394	0.000295191	0.00153944
AC010542.5	0.954586	6.28916	0.000296541	0.00154526
HSPC324	-1.29998	4.06454	0.000301651	0.00157064
AL928654.3	1.24239	6.64002	0.000304664	0.00158507
AL592301.1	2.24361	4.45429	0.000307858	0.00160042
TFAP2A-AS1	2.46516	6.09429	0.000311298	0.00161703
AC078942.1	-1.46881	3.51649	0.000312047	0.00161964
LINC01484	2.03495	4.71988	0.000313884	0.00162789
AP000347.2	1.26697	5.45812	0.000314789	0.00163129
AC007608.2	4.42596	3.54158	0.000315466	0.00163351
AL133153.2	1.78562	3.81234	0.000316639	0.00163793
LINC01929	2.90249	5.16758	0.000316818	0.00163793
AC019131.2	-0.923407	6.15053	0.000317116	0.00163818
AC007773.1	1.84162	6.27915	0.000317841	0.00163953
AL591222.1	3.67473	3.55351	0.000317876	0.00163953
AC132872.2	1.39033	4.89014	0.000321846	0.00165871
AC120498.2	-1.75931	3.0843	0.000323664	0.00166677
AC013472.3	-1.17313	3.61469	0.000324201	0.00166822
AC017083.2	1.33839	5.17509	0.000324685	0.00166941
AC139720.2	5.56663	4.31047	0.000325388	0.00167171
AC123912.1	-1.66242	3.59042	0.000329519	0.00169162
AC018653.3	1.26968	6.93025	0.000334089	0.00171374
AC022167.2	0.804769	7.8248	0.000335634	0.00172032
AP001363.1	-1.37595	3.14711	0.000339366	0.00173809
AC108681.1	2.99529	3.46053	0.000340554	0.00174282
AL135999.1	1.01272	7.42075	0.00034904	0.00178486
STK24-AS1	1.13566	5.44121	0.000351051	0.00179374
AL139384.1	1.49947	7.92293	0.000351893	0.00179665
LINC01229	-1.42362	3.05502	0.000352379	0.00179773
AL645933.2	-0.83881	7.3209	0.000361397	0.00184231
AC131097.3	-1.15169	9.6607	0.000364919	0.00185882
AC104365.1	5.50869	4.84678	0.000365957	0.00186267
AC103736.1	-1.75814	3.29653	0.000370254	0.00188236
MAFTRR	-1.38569	5.11259	0.000370399	0.00188236
AC027644.3	-0.986304	5.66592	0.000370932	0.00188308
BX323046.1	-1.32549	3.13445	0.000371113	0.00188308
AC008551.1	3.8591	4.28565	0.000372064	0.00188644
AC126696.3	2.54895	3.88404	0.000374738	0.00189736
AC015726.1	-0.862764	5.86173	0.000374794	0.00189736
AC018529.1	-1.49212	3.42457	0.000378116	0.0019127
AL035587.1	0.85048	7.64088	0.000378664	0.001914
LINC02422	-1.7504	3.12014	0.000379207	0.00191527
Z73429.1	-1.40343	3.52865	0.000380969	0.00192269
AC020571.1	-1.30981	5.41019	0.0003835	0.00193376
AC069208.1	-1.45074	3.30093	0.00038375	0.00193376
AL355112.1	3.8154	3.65845	0.000388919	0.00195831
STPG3-AS1	2.08193	5.5991	0.000391427	0.00196943
AP001107.9	-0.69696	8.50562	0.00039173	0.00196944
AC010247.1	-1.4198	3.54934	0.000395128	0.00198349
LINC01012	0.99455	6.70934	0.000395759	0.00198514
AC087222.1	2.05417	4.76069	0.000398723	0.00199793
LINC02321	2.1791	4.21361	0.000398917	0.00199793
AC145285.7	1.32235	6.32101	0.000399567	0.00199966
MATN1-AS1	0.82488	7.4656	0.00040167	0.00200866
LINC02266	3.94428	4.08829	0.000408549	0.0020415
AC027237.3	1.02754	5.73856	0.000410449	0.00204944
AL355488.2	1.08228	8.53408	0.000412158	0.00205578
AP000317.2	-1.45553	2.966	0.000412346	0.00205578
AC063944.1	-1.39276	3.11447	0.000417163	0.00207822
AC078778.1	1.51341	5.67483	0.000418158	0.00207935
LINC01593	3.26372	4.06961	0.000418279	0.00207935
AC011476.2	2.32379	3.96033	0.000418338	0.00207935
AP006333.2	-1.55834	3.14007	0.000419648	0.00208429
MAP3K20-AS1	3.57912	8.421	0.000420156	0.00208523
AC007938.3	1.14025	5.39751	0.000420963	0.00208766
SCARNA15	1.20613	5.74968	0.000424909	0.00210564
C5orf17	-2.68691	5.85396	0.000428671	0.00212268
AL513320.1	1.43899	5.12451	0.000431338	0.00213428
CTB-178M22.2	-1.63283	3.18637	0.000436413	0.00215614
AC091180.2	-1.23547	3.28466	0.000440547	0.00217493
LRRC3-AS1	-1.48939	3.20432	0.000441546	0.00217823
DNAJC27-AS1	-0.90665	6.17537	0.000446878	0.00220288
AP000442.2	0.840034	5.99072	0.000447392	0.00220376
PIK3CD-AS1	-1.64234	3.10805	0.000449315	0.00220962
AL021707.6	1.08079	7.06636	0.000449452	0.00220962
AL049539.1	2.2412	4.35964	0.000449592	0.00220962
LINC01614	3.83922	6.02613	0.000456561	0.0022422
LINC01644	-1.73247	3.91858	0.000460729	0.00226098
AC134312.5	2.49442	5.65867	0.000462598	0.00226846
AC078820.1	3.52845	4.0313	0.000464041	0.00227384
AC005702.1	-1.2158	4.66137	0.000466772	0.00228551
AL031275.1	3.25088	5.00286	0.000468629	0.0022929
AC004076.2	1.11246	6.06912	0.000471028	0.00230292
AC012184.3	1.11152	6.29209	0.000473989	0.00231568
AC097505.1	-1.20845	3.30339	0.000480208	0.00234431
CELSR3-AS1	1.47432	4.70145	0.000482391	0.00235322
TUSC8	2.1057	8.98693	0.000483667	0.0023577
AC026462.3	-1.02939	6.42768	0.000487777	0.00237597
LINC01426	2.13336	5.88278	0.000495009	0.00240941
AC125603.2	3.18843	5.70423	0.000498932	0.00242671
AL391988.1	-0.908863	7.29141	0.000500406	0.00243208
AC005920.3	1.87239	3.65238	0.000505326	0.00245417
WWTR1-AS1	-1.38577	3.54512	0.000507348	0.00246217
SLC12A5-AS1	2.11072	4.86991	0.000509623	0.00246957
AC005993.1	3.43203	5.09101	0.000518619	0.00251131
AL158152.1	-1.40271	4.04979	0.00052186	0.00252294
TRBV11-2	-1.44853	4.06493	0.000521922	0.00252294
AC006001.2	1.05713	7.14365	0.000522174	0.00252294
POU6F2-AS1	5.22408	4.71115	0.000526765	0.00254326
AP000785.1	2.89414	5.12248	0.000530597	0.00255988
LINC01358	-1.44568	2.95629	0.000538265	0.00259497
LINC00992	-1.1491	7.93513	0.000540559	0.00260412
LINC02159	2.97086	5.49761	0.000542743	0.00261272
AC002091.1	-1.36311	3.99614	0.000544444	0.00261899
Z95331.1	0.856564	6.26558	0.000545968	0.00262414
DDC-AS1	3.14348	3.74142	0.000546558	0.00262414
ZNF793-AS1	-1.40108	6.02054	0.000546713	0.00262414
AL353747.3	3.19868	4.9083	0.000547802	0.00262745
LINC01730	1.911	5.45293	0.000551053	0.00264111
AL133215.2	1.02056	7.02774	0.000556819	0.0026668
TUBA3FP	-0.950377	4.64416	0.000558015	0.00267059
AL133230.1	1.25161	5.74971	0.000564815	0.00270116
LINCR-0001	2.49285	6.17868	0.0005658	0.0027039
AL118506.1	0.819714	9.06807	0.000569681	0.00271894
LINC01267	2.56553	3.72247	0.000569773	0.00271894
AC017100.1	-0.767869	7.42707	0.000570802	0.00272187
LINC01336	-1.57404	3.59107	0.000574281	0.00273622
LINC01176	1.05759	7.09399	0.000574644	0.00273622
ZNF197-AS1	-1.18196	4.20764	0.000579134	0.00275561
AC087521.1	-1.26408	4.47388	0.000580126	0.00275832
AC253536.6	1.04554	5.85553	0.000584084	0.00277514
AL137779.2	-0.956137	4.32089	0.00058751	0.0027894
ADAMTSL4-AS1	-0.992183	5.06862	0.000589419	0.00279644
AL365226.2	4.00652	10.6529	0.000593829	0.00281533
AL022476.1	-0.910132	4.35133	0.000598597	0.00283589
AC138904.1	1.86853	6.65351	0.00060297	0.00285455
LINC00704	-1.64307	5.97084	0.000603618	0.00285556
AC018695.4	1.12823	5.18024	0.000606004	0.00286479
AL157931.1	-2.11687	3.27137	0.000607433	0.00286947
AC008764.8	0.89898	6.64237	0.000626634	0.00295805
AP001596.1	-1.38469	3.00119	0.000629776	0.00297075
AC116447.1	-1.11739	3.6966	0.000635944	0.00299769
AC093249.2	1.21711	4.55151	0.000637188	0.00300141
AL161756.1	1.20449	4.97058	0.000639188	0.00300867
AC021491.2	1.43488	4.46101	0.000639778	0.00300929
AL357140.2	-0.838634	5.24457	0.00065195	0.00306222
AL033381.2	3.0253	3.71568	0.000652268	0.00306222
C1orf147	1.1942	5.25166	0.000652428	0.00306222
AC024560.1	2.46877	5.10435	0.000655835	0.00307601
AC137767.1	1.07331	7.10968	0.000657865	0.00308333
AL031722.1	-1.18463	3.6901	0.000661713	0.00309915
AC008760.1	0.85768	6.31317	0.00066233	0.00309984
AC010463.3	1.27275	4.68873	0.000662898	0.00310029
LINC02254	4.04975	4.17288	0.000673942	0.0031497
THCAT158	-1.07556	4.29558	0.000679339	0.00317266
AC009065.2	1.05912	10.245	0.000684771	0.00319576
AC012173.1	1.63652	3.8796	0.000689871	0.00321728
AC005775.1	1.51091	4.48937	0.000690947	0.00322001
AC092171.4	1.32313	5.81513	0.000694532	0.00323442
AC105460.1	8.54488	7.73105	0.000695187	0.00323518
AC022167.3	-1.08359	3.89012	0.000696022	0.00323677
EVX1-AS	3.3898	6.00056	0.000711136	0.00330472
AL662797.3	1.10124	5.16621	0.0007117	0.003305
FLJ21408	1.04154	5.30196	0.000713746	0.00331217
AC018755.4	-1.26737	4.19861	0.00071545	0.00331773
AC079336.2	-1.02942	4.20299	0.000716205	0.00331889
AC026740.1	1.60915	6.57233	0.000728892	0.0033753
AC005264.1	2.19738	3.55784	0.000731582	0.00338537
AC092614.1	1.20083	5.57866	0.000732686	0.00338809
AL161457.2	-0.895758	4.86935	0.000737952	0.00341004
Z97200.1	2.74622	3.99111	0.000743096	0.00342985
AP000473.2	-1.47346	3.12672	0.000743281	0.00342985
AC079612.1	2.89461	3.40792	0.000743897	0.00343028
CYTOR	1.19438	9.86345	0.000753043	0.00347002
AL356310.1	2.29743	3.73304	0.000754151	0.00347269
AL121899.1	1.97089	6.15352	0.000755269	0.0034754
LINC00702	-1.6589	7.15509	0.000758788	0.00348915
FSIP2-AS1	1.60995	4.76136	0.000761626	0.00349975
AC109460.2	0.994419	6.90751	0.000765383	0.00351456
U62317.3	0.75265	8.15991	0.000767841	0.00352338
AP000695.2	2.06263	4.82987	0.000780492	0.00357894
LINC01270	1.35253	6.06831	0.000784938	0.00359681
AC079684.1	1.3205	5.1487	0.000788024	0.00360844
LINC00885	4.03297	4.12884	0.000790985	0.00361947
AC027682.6	-1.25105	4.27356	0.00079688	0.00364156
AL096677.1	1.78366	3.93597	0.000796921	0.00364156
AC007785.3	1.99121	3.74717	0.000806469	0.00368263
AL359232.1	1.15097	5.75585	0.000808371	0.00368765
AC084346.2	1.90728	3.60357	0.000810531	0.00369348
AC012073.1	0.829099	6.99614	0.000815342	0.00371283
AC092745.1	2.4677	3.22902	0.000818605	0.00372511
AC009065.5	1.03021	9.97051	0.00081989	0.00372837
AL445222.1	1.20562	5.25869	0.000821097	0.00373128
AL731577.2	-0.896377	5.1436	0.000822424	0.00373436
LINC00658	3.34994	4.33456	0.000822912	0.00373436
LINC01345	-1.70465	3.13126	0.00082475	0.00373961
AC022784.8	2.27679	3.82991	0.000825207	0.00373961
AL109976.1	1.92049	5.3782	0.000827257	0.00374632
AL136982.1	-1.18425	3.15837	0.000839272	0.00379811
AL358216.1	-1.79489	3.38088	0.000848098	0.00383541
AL031058.1	-0.753342	6.56169	0.000851568	0.00384846
FAM66D	-1.4176	3.8847	0.000852692	0.00385089
AC133065.4	1.00207	7.2838	0.00085366	0.00385261
AL356124.1	2.29306	3.29601	0.000861638	0.00388595
AC026355.1	-1.28243	3.47649	0.000863553	0.00389191
AL731563.3	1.05774	5.77598	0.000869868	0.00391768
AC092718.4	1.00691	9.08327	0.00087564	0.00394098
LINC00114	1.88786	7.23696	0.000880622	0.00396069
AC233728.1	1.21694	4.22481	0.000883079	0.00396902
TRIM31-AS1	0.890521	7.1873	0.000889679	0.00399596
CCDC183-AS1	1.03622	8.29936	0.000890694	0.00399778
MIR31HG	6.33464	5.54453	0.000900562	0.00403811
AC136475.9	3.58923	5.51803	0.000900908	0.00403811
AC015845.2	-1.38654	3.11178	0.000906077	0.00405851
AC073111.1	1.60704	4.45544	0.00090918	0.00406963
AC106739.1	-0.851852	5.42515	0.000910404	0.00407234
AP006621.2	1.29449	5.35034	0.000917156	0.00409975
AC092115.3	1.87737	4.54171	0.000919023	0.0041053
AC093510.2	-1.22644	3.9822	0.000921677	0.00411436
AP002807.1	1.03996	6.86931	0.00092253	0.00411537
PCSK6-AS1	2.6196	3.05005	0.000925836	0.00412732
GLIS3-AS1	3.70032	4.18059	0.000926594	0.00412764
XXYLT1-AS2	-1.49711	4.13707	0.000932016	0.00414643
AC023825.2	1.80361	3.88252	0.000937242	0.00416686
AC103746.1	-1.1168	4.1585	0.000941998	0.00418517
MIR4458HG	-1.00004	9.005	0.000943539	0.00418918
AC040934.1	1.78703	3.97488	0.000951874	0.00422334
AL137002.1	2.24211	3.76581	0.00095269	0.00422411
AC000061.1	1.7282	4.24912	0.000958937	0.00424712
ZNF571-AS1	-1.15726	5.70705	0.000959173	0.00424712
LINC01429	3.32064	3.38507	0.000961349	0.00425389
AC083880.1	1.23201	5.56141	0.000966849	0.00427535
AC008556.1	-0.882815	5.48277	0.000971411	0.00429263
AC092171.1	1.26556	4.79777	0.000982416	0.00433593
FAM83C-AS1	1.80592	4.07238	0.000982528	0.00433593
SNHG3	1.00714	11.9924	0.000986941	0.00435248
AC144548.2	1.12314	4.84074	0.000992143	0.00436986
CHRM3-AS2	-1.11259	5.56556	0.000992212	0.00436986
AC012603.1	-0.95411	4.43894	0.000995466	0.00437916
LINC00525	1.69155	6.53069	0.000995658	0.00437916
HOTAIR	5.5148	5.63742	0.00100232	0.00440451
AC008403.3	2.24711	3.68231	0.00100276	0.00440451
AC053503.5	-0.860673	4.61991	0.00100963	0.00443173
AL357033.1	1.81335	6.58566	0.00101558	0.00445484
AC005306.1	1.19833	4.66651	0.00101754	0.00446046
AC026803.2	-0.776735	4.89775	0.00102684	0.00449824
AL606537.1	2.62844	3.46886	0.00102998	0.004509
SMC5-AS1	-0.838772	5.68875	0.0010445	0.0045695
AC025031.1	2.0196	3.27775	0.00104626	0.00457416
AC079610.2	-1.16999	4.56676	0.00104812	0.00457925
AC239803.3	2.07007	3.76126	0.00107429	0.00469046
AL357079.1	0.960307	6.00795	0.00107657	0.00469663
AC139491.2	-1.44754	5.35299	0.00107713	0.00469663
CPB2-AS1	-1.34654	3.51283	0.00109838	0.00478446
AL139300.2	-1.25542	3.1026	0.00109873	0.00478446
AL049796.1	-0.708583	5.04725	0.00110269	0.00479657
AP001107.6	1.62135	3.97787	0.00110297	0.00479657
AC136475.7	2.20736	4.99972	0.00111631	0.00485135
AC044802.1	-0.839096	4.4275	0.00112428	0.00487956
AC011477.4	-1.1117	3.37818	0.00112958	0.00489933
AL031716.1	1.18548	5.54773	0.00113148	0.00490433
AC002480.2	-1.21659	3.75768	0.00113323	0.00490867
AC027607.1	-0.947619	4.55609	0.0011364	0.00491916
AL807761.3	5.20875	3.98773	0.00114789	0.00496237
AL109741.1	-1.08732	3.99833	0.00115202	0.00497692
AC109479.1	2.1419	4.0186	0.00115543	0.00498837
AC008734.1	1.81002	3.42122	0.00116234	0.00501495
NAPA-AS1	-0.718467	7.09504	0.00116464	0.00502155
AC090673.1	2.38673	6.08187	0.00117176	0.00504595
AL022324.3	2.76593	3.88971	0.00117183	0.00504595
AC005387.2	1.25998	4.2045	0.00117443	0.00505382
AL355802.3	1.27475	5.09859	0.00117743	0.0050634
AC136604.2	-0.83507	5.00673	0.00118314	0.00508463
AC007216.2	1.6971	3.82157	0.00118556	0.00509173
GS1-124K5.4	1.04447	7.16367	0.00118945	0.00510506
LINC01549	3.4411	4.73976	0.0011927	0.00511567
LINC01655	3.79973	3.64139	0.00122878	0.00526698
AC006238.1	-1.34264	3.13857	0.00123003	0.00526892
AC012181.2	-0.898972	5.16496	0.00123795	0.00529939
LINC02542	2.03911	7.33305	0.00123937	0.00530202
PIK3IP1-AS1	1.14573	5.29993	0.00124677	0.00533019
AC114488.1	1.12642	8.26804	0.00125297	0.00535322
AC048344.4	1.54208	4.70596	0.00125535	0.00535993
AL137796.1	-1.4563	3.19073	0.00125763	0.00536284
DIO3OS	1.55967	11.2689	0.00125767	0.00536284
AC022916.1	-0.829402	6.31947	0.00126169	0.00537652
AC010967.1	3.36916	3.72102	0.00126272	0.00537739
AP004609.3	-0.964752	6.70857	0.0012667	0.00539085
LINC01433	1.66846	3.69817	0.00126838	0.00539451
AC002546.1	-0.876802	10.1062	0.0012752	0.00541726
AC008467.1	-1.00915	4.21161	0.00127538	0.00541726
LINC00304	-1.38087	3.24098	0.0012785	0.00542703
AC008105.1	1.2218	5.8624	0.00129267	0.00548008
AC011498.3	2.81782	3.416	0.00129713	0.00549545
AL592211.1	1.4757	4.25055	0.00131427	0.0055609
AC004490.1	-1.16795	3.68887	0.00131855	0.00557544
AC098798.1	3.66923	3.17074	0.00132014	0.00557853
AC012615.4	1.82857	4.55576	0.00132416	0.00559193
AC112721.1	2.79158	3.33914	0.00132643	0.00559794
KCCAT198	-1.66636	3.28121	0.00133263	0.00562048
AL158211.1	-1.52216	3.31991	0.00134015	0.00564656
AC007728.3	1.79027	3.87093	0.00134109	0.00564656
AC064836.3	-0.704986	6.58164	0.00134139	0.00564656
AC012360.3	0.82519	7.67651	0.00135647	0.00570637
AF064858.1	2.12653	7.94862	0.0013654	0.00574025
AL731569.1	0.865364	6.66184	0.00136684	0.00574263
AC010136.1	-1.69461	3.09802	0.00137245	0.00576255
LINC00639	-1.23944	5.61628	0.00137364	0.00576386
AC009309.1	-0.78029	5.38334	0.00137462	0.00576428
AC073842.2	1.15148	4.95357	0.00138281	0.00579494
AC093895.1	4.54277	4.47178	0.00138992	0.00582103
NCBP2-AS1	1.09676	4.97326	0.00139207	0.0058263
AL080312.2	2.7435	3.54346	0.00140226	0.00586146
AL355388.2	1.0343	6.10539	0.00140845	0.00588105
LY86-AS1	-1.7584	3.15181	0.00140873	0.00588105
AL591845.1	1.46935	8.63997	0.00141099	0.00588672
MCCC1-AS1	1.09151	5.05704	0.00141606	0.0059004
DPH6-AS1	-1.24613	3.65261	0.0014238	0.00592514
AC013726.1	-1.1578	4.00316	0.0014274	0.00593555
AL008721.1	2.75813	3.75249	0.00142811	0.00593555
AC040162.3	0.776938	6.91866	0.00144272	0.00599249
LINC02345	2.41771	5.23943	0.00144656	0.00600466
AL590438.1	1.61863	7.30384	0.00145073	0.00601757
AL354726.1	1.84334	3.32791	0.00145151	0.00601757
AC004148.2	0.854693	8.13721	0.00146025	0.00605002
AC061975.8	2.3218	3.30469	0.00148671	0.00615576
AL137244.1	1.50207	5.20204	0.00148771	0.00615599
AC127070.3	-1.11494	5.10253	0.00148901	0.0061575
AC120498.4	2.84306	4.26997	0.00149047	0.00615966
CASC16	-1.45392	4.79803	0.00149645	0.00618048
AC091563.1	-0.801208	8.11948	0.00150295	0.00620343
AC138230.1	1.2272	4.81094	0.00150435	0.00620534
AC092143.4	1.70236	4.26498	0.00150755	0.00621438
AC117498.2	-0.922103	6.43082	0.00150844	0.00621438
AL133299.1	3.08262	4.22659	0.00151289	0.00622881
AC121761.1	1.3844	7.26848	0.00151415	0.00623012
LINC02188	4.19103	5.01942	0.00152175	0.00625747
AC096637.2	2.51392	3.2343	0.00152514	0.00626746
AC023906.4	-1.52081	3.00554	0.00152618	0.00626782
AL583810.1	1.31912	5.23689	0.00153166	0.00628639
SCARNA9	1.65353	5.93618	0.00153404	0.00629225
AC068338.3	-0.811831	4.85643	0.00154404	0.00632932
FO393418.1	-1.01166	3.69174	0.00154586	0.00633281
LINC00987	-0.941223	6.07854	0.0015555	0.00636833
AP000692.1	1.32016	4.71775	0.00156706	0.00641167
LINC02263	4.53104	3.63267	0.00157792	0.00645209
AL022316.1	1.98852	4.78258	0.00158218	0.00646548
N4BP2L2-IT2	0.989114	7.83496	0.00159863	0.00652863
AC011815.1	-0.694288	7.23149	0.00160856	0.00656512
AL359317.2	-0.85743	4.25353	0.00161816	0.0066002
AC100861.1	0.805933	8.66905	0.00162821	0.00663707
AP003419.4	1.03969	5.07496	0.00163405	0.00665674
AC123768.3	-0.845149	3.58965	0.00164407	0.00669343
AC099684.2	4.3965	4.34151	0.00164661	0.00669963
GCC2-AS1	0.981055	4.85451	0.00165007	0.00670953
AL589765.6	1.63168	4.06094	0.00166684	0.00677354
AC092910.3	0.811174	6.96974	0.00167785	0.0068118
AC068790.5	1.58281	4.12851	0.00167833	0.0068118
HEXA-AS1	-0.88219	5.32611	0.00169524	0.0068762
LINC00638	1.16161	7.00536	0.00170893	0.00692742
AL031673.1	1.31828	5.85894	0.00171411	0.00694415
AC008014.1	-0.694433	7.04942	0.00172007	0.00696403
AL354861.2	4.4427	3.57355	0.00172664	0.00698631
AL021392.1	1.31632	5.19565	0.00172836	0.00698668
AC037487.4	2.30882	3.30997	0.00172955	0.00698668
AC103858.2	1.81254	3.55042	0.00172992	0.00698668
LINC01807	4.22004	5.61034	0.00174507	0.00704351
AC104809.2	3.03699	6.02213	0.00175649	0.00708528
AC026471.2	-0.982281	4.33672	0.00177177	0.00714022
AC005005.3	-0.811851	5.95897	0.00177229	0.00714022
AC073195.1	0.901401	5.47084	0.00177591	0.00715042
LINC00244	1.71588	4.22558	0.00178137	0.00716699
SPATA41	-0.901859	4.93151	0.00178288	0.00716699
THAP7-AS1	-0.832057	7.15667	0.00178332	0.00716699
AC109322.1	0.916432	7.5558	0.00178439	0.00716699
AC138356.1	-0.835523	4.85028	0.00180318	0.00723807
LINC02119	6.42837	6.15394	0.00181645	0.00728688
ITPR1-AS1	-0.911911	4.17577	0.00181825	0.00728964
AC009171.2	1.41488	4.2541	0.00182962	0.00733076
AC111182.1	-1.32724	3.3085	0.00184287	0.00737936
AC024075.1	-0.729336	6.29627	0.00185113	0.0074079
AC127024.2	2.03117	3.96784	0.00185382	0.00741415
ERVMER61-1	6.36627	5.58561	0.00185505	0.00741455
AC135012.2	-1.19123	3.14771	0.00185817	0.00742251
OSMR-AS1	-1.28495	3.22946	0.00186864	0.00745979
LINC02328	-1.08317	4.55065	0.00187018	0.00746143
AC005062.1	1.0469	5.53531	0.00187311	0.00746403
AC124067.3	1.45388	5.33852	0.00187871	0.00748173
AL355312.2	1.39142	5.66457	0.00187983	0.00748173
TSPOAP1-AS1	1.01395	8.20914	0.00188221	0.00748669
AC135050.4	1.76774	3.5097	0.00188378	0.00748838
AC108474.1	3.97189	6.81793	0.00188796	0.0075005
AC009097.2	1.35701	4.74135	0.00189111	0.00750845
AL773572.1	3.16461	4.33564	0.00192393	0.00763053
AC005562.1	-0.780403	7.03639	0.00192418	0.00763053
AP003354.2	-1.1463	4.01275	0.00192772	0.00763997
AC007278.1	-1.41249	3.50541	0.00194066	0.00768659
AC135178.5	1.07502	5.55846	0.00194221	0.00768811
AC010789.1	4.40397	4.07134	0.00194713	0.00769855
AC145423.3	1.3438	4.31645	0.00194719	0.00769855
RPL34-AS1	-1.03636	3.91282	0.00195865	0.00773906
AC074124.1	4.63416	3.68027	0.00195979	0.00773906
AC012313.8	1.16078	5.79205	0.00196502	0.00775502
AC106886.2	1.16214	5.36698	0.00197245	0.00777968
AC013731.1	1.05036	4.824	0.00198421	0.00782138
LINC02419	3.74488	3.20315	0.00198597	0.00782363
LINC02331	3.80021	4.47423	0.00200419	0.00789066
AC131159.2	-0.841487	4.16183	0.0020064	0.00789464
AC243967.2	1.79381	5.12213	0.00200788	0.00789574
LINC01238	-1.03602	6.26249	0.00203492	0.0079973
AP001471.1	-1.36231	3.05234	0.00203813	0.00800509
AC012640.1	1.81574	3.44559	0.00204219	0.00801627
AC138956.2	1.01061	5.34059	0.00205351	0.00805588
AC018809.1	1.30556	4.9319	0.00206434	0.00809223
LINC01006	0.870581	10.4868	0.00206524	0.00809223
AC126365.1	3.35321	3.71089	0.00206662	0.00809282
AL158063.1	1.67668	4.6968	0.00207454	0.00811899
TPT1-AS1	0.861997	10.2919	0.00212153	0.00829796
AC114321.1	3.53029	3.10935	0.00212619	0.00831125
SNHG14	-1.24709	10.4033	0.00212822	0.00831423
ADD3-AS1	1.10382	8.26147	0.00213648	0.00834152
AC010326.3	0.827447	8.77901	0.00214053	0.00835241
AC104117.3	-1.13693	3.70612	0.00214932	0.00837673
AL136018.1	3.38561	3.68632	0.00215229	0.00838335
TP53TG1	-0.722882	10.3926	0.00215414	0.00838558
LINC02012	-1.01182	6.94099	0.00215564	0.00838643
AC018685.2	4.19303	3.43482	0.00215745	0.00838851
C3orf67-AS1	-1.52044	3.21558	0.00216417	0.00840969
AL117332.1	1.06107	6.6259	0.00221276	0.00859343
AL512656.1	1.71924	3.57669	0.00222034	0.00861774
TESC-AS1	3.69831	3.54379	0.00222354	0.00862506
AC024560.3	1.39859	4.25373	0.00222628	0.00863063
AC020634.1	-1.3582	3.18047	0.00222879	0.00863228
AC009120.6	1.61826	3.82569	0.00222934	0.00863228
AC004596.1	-0.794963	4.88373	0.00224018	0.00866917
LINC02387	-1.1541	4.10572	0.00224833	0.00869557
AC009088.2	3.0754	3.45107	0.00225091	0.00870042
OLMALINC	0.804755	10.0833	0.00225619	0.0087157
FAM66A	-1.40861	3.33942	0.0022688	0.00875928
AC005391.1	2.41143	3.50562	0.00228106	0.00880142
ACBD3-AS1	1.49866	5.38387	0.00228641	0.0088169
IGF2-AS	3.98278	6.0803	0.00230647	0.00888905
AL592546.1	-0.867293	4.97621	0.00231442	0.00891446
AC011603.2	1.77672	5.15245	0.00232314	0.00894278
TMEM132D-AS1	7.6507	7.37203	0.00232729	0.0089522
DSG2-AS1	-0.787669	5.90166	0.00232831	0.0089522
AC112496.1	1.4742	4.5271	0.00233479	0.00897186
AC026254.4	-1.09228	3.26858	0.00234103	0.0089906
NUP50-AS1	0.930125	9.44998	0.00236429	0.00907462
PSPC1-AS2	1.15109	5.05884	0.00236918	0.00908808
AC009509.4	-1.02595	4.65168	0.0023794	0.00912196
AC093278.2	-0.753509	7.38253	0.00238487	0.00913761
AP001330.5	-0.880018	5.32139	0.00239236	0.00916095
Z94721.1	1.21506	4.60024	0.00239495	0.00916555
AC010864.1	0.708374	5.30052	0.00240138	0.00918479
AC034213.1	2.75081	3.52571	0.00240628	0.00919819
Z98884.1	-1.03522	3.89597	0.00241055	0.00920913
AC083906.3	2.60701	3.26098	0.00241422	0.00921781
NKILA	1.46453	8.68918	0.00242556	0.00925574
AC016735.1	1.32786	7.50435	0.00243504	0.00928652
SLC2A1-AS1	1.67617	6.62962	0.0024386	0.00929469
AC097534.1	-0.948573	4.23504	0.00244996	0.00932845
AL359962.1	-1.15544	4.23909	0.0024503	0.00932845
AC073257.2	2.41601	3.92793	0.0024597	0.00935881
AC008443.5	-0.860655	6.39182	0.00246966	0.00939127
TLX1NB	2.23967	3.7263	0.00247213	0.00939524
AL359397.1	-0.891945	3.99412	0.00249284	0.00946847
LINC01980	7.05607	5.55806	0.00250092	0.00948933
AL360219.1	-0.969435	3.87869	0.00250122	0.00948933
AL078590.3	-1.0041	3.87121	0.00251634	0.00954117
AC010997.4	1.02883	5.54518	0.00252373	0.0095637
AC005842.1	-1.38045	3.13499	0.00252727	0.00957157
LINC00365	1.29246	7.33411	0.00253995	0.00961406
LINC01943	1.13933	5.90027	0.00255193	0.00965383
AC144450.1	3.48367	4.38878	0.00255393	0.00965584
KDM4A-AS1	0.727984	6.3753	0.00255616	0.00965873
PCAT7	1.10413	7.75818	0.00256639	0.00968928
AL365214.2	-1.15402	3.98756	0.00256719	0.00968928
AC004471.1	1.19989	4.89922	0.00256877	0.00968965
AL133520.1	0.964692	7.09881	0.00257042	0.00969032
AC002563.1	2.41903	3.18825	0.00257544	0.00970368
AL121906.2	1.05249	5.33089	0.0025841	0.00973072
AC103691.1	1.28894	5.99398	0.00258749	0.00973664
LINC01671	-1.5199	3.7481	0.00258863	0.00973664
LRRC2-AS1	1.50966	4.09921	0.0025937	0.00975013
AL031118.1	-0.751547	5.26619	0.00260223	0.00977657
AP001207.3	2.44298	3.84791	0.00260609	0.00978548
AC136475.5	1.88767	5.57343	0.00261575	0.00981614
AC090948.1	-0.850267	4.68143	0.00262424	0.00984085
TSPEAR-AS2	1.96351	6.52929	0.00262532	0.00984085
AC124067.4	1.01983	11.3989	0.00265266	0.00993764
AC124798.1	0.920245	10.4961	0.00266156	0.00996531
AL117209.1	1.15338	5.39466	0.00266626	0.00997723
AC126773.2	1.15627	5.2991	0.00268061	0.0100252
AC110792.4	-0.98063	3.78831	0.00268733	0.0100389
LINC02519	2.05631	4.64378	0.00268758	0.0100389
AC016745.2	2.39816	3.17386	0.00268886	0.0100389
LINC02195	2.1443	4.01232	0.00269642	0.0100567
AL008723.1	2.68792	4.34327	0.00269669	0.0100567
AC079015.1	-1.27152	3.31263	0.00270372	0.0100772
AC104653.1	-1.04626	4.16655	0.00273119	0.0101738
Z97192.1	2.81513	4.52312	0.0027438	0.010215
LINC02391	-1.42375	3.47893	0.00274983	0.0102317
AC011466.3	1.25517	4.16134	0.00276849	0.0102953
PCAT14	6.00857	9.0874	0.00277288	0.0103058
LINC02432	4.57974	7.88511	0.00279423	0.0103792
DPP10-AS1	-2.15295	7.11422	0.00279901	0.0103911
AL590369.1	1.63323	3.61058	0.00280402	0.0104038
AC053513.1	-1.09543	4.28787	0.00281406	0.0104333
AC025580.1	-1.18338	8.8817	0.00281654	0.0104333
AC011773.4	1.56492	3.93409	0.00281673	0.0104333
AC084262.1	2.62696	3.27702	0.00286065	0.01059
LINC00592	2.49384	3.21041	0.00288543	0.0106689
AL591846.2	1.75327	3.41672	0.002886	0.0106689
AL590666.2	1.00755	9.37239	0.00288683	0.0106689
AL355916.2	-1.05859	3.26241	0.00290995	0.0107441
AP001995.1	2.42454	3.18482	0.00291043	0.0107441
AC008083.1	2.68329	4.61205	0.00292139	0.0107785
LINC01146	2.7837	6.11579	0.00294597	0.0108631
PROX1-AS1	1.60933	7.27444	0.00294827	0.0108654
AL513122.2	-1.21955	3.21622	0.00295143	0.010871
SLC5A4-AS1	2.40893	3.89611	0.00298188	0.010977
AC007009.1	5.71588	4.33817	0.00298515	0.0109829
C21orf62-AS1	-0.854615	6.29098	0.00299245	0.0110036
AL355385.1	1.00926	4.58781	0.00302591	0.0111172
AC120498.9	1.1581	4.49034	0.00302672	0.0111172
ARHGAP27P1-BPTFP1-KPNA2P3	0.848369	8.46008	0.0030304	0.0111244
AC021851.1	1.05021	5.44438	0.00303479	0.0111343
FRGCA	2.33124	4.65483	0.00304538	0.011167
STARD13-AS	-0.810413	4.61463	0.00306695	0.0112398
LINC01257	2.80488	3.11771	0.00308852	0.0113125
WASIR2	2.04607	4.41952	0.00309796	0.0113393
ODF2-AS1	1.8291	3.46667	0.00309929	0.0113393
LINC00545	3.08919	4.09501	0.0031041	0.0113506
AC009974.1	-1.1054	3.70249	0.00312641	0.0114258
AC122129.1	-0.802214	5.43281	0.00313619	0.0114552
AC111149.2	4.66353	3.69901	0.00314761	0.0114905
AL353616.2	2.64392	3.83188	0.00315716	0.011519
LINC02100	1.91482	3.59096	0.00317553	0.0115796
AC010997.5	2.06933	3.57624	0.00317815	0.0115827
AC090579.1	-0.900093	5.3771	0.00322604	0.0117442
LINC00671	-1.40483	3.12784	0.00324154	0.0117941
LINC02086	1.25721	12.3184	0.00325127	0.011823
AL365226.1	2.19523	3.10359	0.00325619	0.0118343
AL451050.2	1.17089	5.61144	0.00326771	0.0118696
AC090809.1	5.90902	4.58151	0.00327707	0.011897
AL031717.1	1.19122	4.59373	0.00327917	0.0118981
AC005363.2	2.12098	3.23294	0.00328369	0.0119079
AC099676.1	0.72338	7.70287	0.00328887	0.0119201
AL356488.3	-0.713504	5.92896	0.00329558	0.0119342
AL132656.2	-1.01465	4.98243	0.00329639	0.0119342
AC026356.2	1.12185	5.53747	0.00330015	0.0119413
AC108676.1	2.65297	6.19059	0.00330902	0.0119667
AP003680.1	1.16901	4.33481	0.00333226	0.0120442
ST8SIA6-AS1	4.76681	7.30378	0.00333493	0.0120472
BMS1P4	0.905064	5.19417	0.0033373	0.0120491
AC130456.3	0.967028	5.76616	0.00335685	0.012113
AC009495.1	-0.87571	3.85583	0.0033655	0.0121376
AC231981.1	0.922097	4.79619	0.00336901	0.0121436
AC005954.1	2.07882	3.1775	0.00337548	0.0121602
AC007272.1	2.28794	3.30905	0.00338221	0.0121778
AC007216.3	1.03255	5.21234	0.00338801	0.012192
MALAT1	1.47473	14.3396	0.00339041	0.012194
AC092484.1	3.89781	3.28272	0.00341943	0.0122916
AC092123.2	0.955537	8.78105	0.00342171	0.0122931
AC099518.1	1.4446	4.65962	0.00343754	0.0123432
LINC00327	-1.09136	3.66974	0.00345563	0.0123898
UBOX5-AS1	1.03384	4.97279	0.00345597	0.0123898
ATP1B3-AS1	-0.847143	5.05951	0.00345617	0.0123898
AC051619.5	-0.984364	4.18558	0.00347464	0.0124491
MIR3681HG	-1.48307	3.33361	0.00347649	0.0124491
AC010422.2	1.31577	4.20762	0.00348294	0.0124654
AC099850.3	0.946918	8.09655	0.00348704	0.0124732
AC079466.1	4.9243	5.31581	0.00351467	0.0125652
AC007292.2	0.81602	5.52745	0.00352342	0.0125828
EIPR1-IT1	1.90095	3.58963	0.00354172	0.0126413
AC020978.8	0.911349	5.25133	0.00354704	0.0126472
AC144652.1	0.867442	7.6056	0.00354722	0.0126472
LINC02308	-1.45029	3.09119	0.00355162	0.012656
LINC00115	0.764484	6.61773	0.00357614	0.0127306
AC073288.2	1.74347	3.49748	0.00357641	0.0127306
AL390955.2	-0.86793	3.92469	0.00357981	0.0127357
AC005865.1	2.09003	4.5331	0.00359132	0.0127698
AC087392.5	-1.01076	3.4694	0.00360262	0.0128028
AL157938.2	-0.92934	3.63764	0.0036045	0.0128028
AC007608.1	2.02109	6.04508	0.00363057	0.0128882
LINC01934	-1.104	4.05068	0.00363248	0.0128882
AL359075.2	1.16117	7.20726	0.00364332	0.0129197
AL023803.2	1.05809	5.91573	0.00365634	0.0129519
AC009754.1	-1.19266	3.06222	0.00367355	0.0130059
LINC00299	1.12793	4.91513	0.00369311	0.0130681
TMCC1-AS1	0.824855	7.38615	0.00369618	0.0130719
AC069185.1	-0.808133	4.64076	0.00370213	0.0130859
AL031595.2	-1.24802	3.59999	0.00371872	0.0131375
AC020978.4	1.25235	4.01149	0.00376106	0.0132775
AOAH-IT1	1.92869	3.89421	0.00376239	0.0132775
SNHG22	1.17164	6.59061	0.00379112	0.0133705
A1BG-AS1	-0.893949	5.69297	0.00379283	0.0133705
AL353708.1	-0.831912	4.21622	0.00380746	0.0134149
AC104785.1	1.09714	4.86092	0.00382061	0.0134541
AL121885.2	3.67087	4.3871	0.00384184	0.0135216
AC008074.3	-0.855719	6.46546	0.00384841	0.0135374
AL603839.3	-0.880727	4.91186	0.00385811	0.0135602
AL049646.1	2.41923	3.17581	0.00386078	0.0135602
AC099778.1	0.725197	6.60829	0.00386212	0.0135602
AL023803.1	1.78651	3.76519	0.00386315	0.0135602
AC109826.1	-0.95122	5.00889	0.00387231	0.0135851
AGAP2-AS1	0.892397	9.43788	0.00389312	0.0136508
Z92544.2	1.00407	7.59593	0.00391202	0.0137027
AL390066.1	0.938009	6.24684	0.00391475	0.0137027
AL122019.1	3.89128	3.27465	0.00391624	0.0137027
LINC02178	5.99142	5.25683	0.00393105	0.0137472
AC079160.1	1.89095	5.32835	0.00393419	0.0137508
LEMD1-AS1	2.48877	4.11076	0.00397596	0.0138894
AL360014.1	-1.35824	4.10393	0.00400511	0.0139838
LINC01971	3.14191	3.57636	0.00400751	0.0139848
AC011352.3	3.54374	3.50482	0.00401629	0.014008
AC007405.3	1.27863	7.76719	0.00402296	0.0140238
AC008667.1	2.33272	3.31352	0.00405233	0.0141187
AC073487.1	1.10391	4.56399	0.00406801	0.0141658
AC007750.1	1.97682	4.59929	0.00410262	0.0142788
AL590644.1	4.41892	3.56481	0.00410804	0.0142901
LINC00920	1.41529	8.95567	0.00412445	0.0143395
LIVAR	-1.62494	3.08149	0.00415493	0.0144307
AC108112.1	3.5676	3.12677	0.00415507	0.0144307
STAU2-AS1	-0.834251	4.16554	0.00416033	0.0144414
AC020658.4	1.59856	3.91166	0.00421548	0.0146099
AC008543.3	1.61826	3.52558	0.00421555	0.0146099
Z69666.1	1.73645	3.59974	0.00423785	0.0146795
AP001453.1	1.3159	3.75186	0.00425065	0.014716
AC026401.3	0.777301	9.76757	0.00429558	0.0148637
AC113346.1	3.50354	3.73048	0.00430035	0.0148724
AC091806.1	1.19178	4.62254	0.00431707	0.0149224
AC104564.4	0.887119	4.95726	0.00431936	0.0149225
AC012317.1	-1.1514	4.7451	0.00432392	0.0149304
BX640514.2	2.06891	4.32474	0.00432882	0.0149394
AC022165.1	1.68966	3.27821	0.00434312	0.0149809
LINC02489	-1.37442	4.73345	0.00438628	0.0151218
SIDT1-AS1	-1.42362	3.11833	0.00439085	0.0151297
AC112220.2	-0.730298	6.79147	0.00439743	0.0151444
AC009902.2	1.01441	5.26731	0.00440145	0.0151503
AC016745.1	2.97951	3.22238	0.00441198	0.0151786
AL031666.1	-1.05095	3.77375	0.00441813	0.0151862
AL050320.1	2.45142	2.97357	0.00442075	0.0151862
TM4SF1-AS1	1.24667	5.58608	0.00442114	0.0151862
AC011611.2	2.48932	3.60418	0.00442952	0.0152071
RUSC1-AS1	0.86702	9.39051	0.00446184	0.0153101
AC034102.6	1.0567	4.66774	0.00446812	0.0153209
AC026471.3	1.3184	6.23807	0.00446966	0.0153209
AL359710.1	-0.982431	3.34248	0.00447929	0.0153459
AC025176.1	1.60337	4.27555	0.0044916	0.0153777
AC120042.2	1.96936	3.52032	0.00449327	0.0153777
LINC01749	3.2276	3.61165	0.0044965	0.0153797
LINC01235	1.76391	7.1162	0.00449853	0.0153797
AC007038.1	0.987052	5.66351	0.0045013	0.0153812
AC092718.5	1.16364	4.26123	0.00452171	0.0154429
AL354813.1	1.56256	4.16676	0.00454766	0.0155235
AC092112.1	3.21349	4.34364	0.00455202	0.0155303
AC005037.1	0.982232	5.26131	0.00455894	0.0155458
AL021578.1	1.23735	5.52155	0.00456421	0.0155557
AL353593.2	-1.15409	3.97484	0.00457319	0.0155783
AC015660.2	2.39588	4.05103	0.00457851	0.0155883
AC004704.1	3.69153	3.18441	0.00459663	0.0156419
AP001476.1	-1.19642	3.46912	0.00460262	0.0156542
AC011498.6	1.23199	4.80833	0.00460505	0.0156543
AL772337.3	-1.54214	3.50699	0.00460942	0.0156611
LINC01694	2.48058	7.34962	0.00461241	0.0156631
LINC00514	1.5626	6.13296	0.00463509	0.015732
LINC00355	5.73117	5.06521	0.00463907	0.0157374
AL442663.3	-0.697232	4.30372	0.00464935	0.0157641
AL512328.1	-1.47358	5.00962	0.00467042	0.0158274
AC017104.1	-0.788695	5.62847	0.0046884	0.0158801
AC125807.2	0.937815	9.23707	0.00471488	0.0159616
AC124248.1	-0.88371	6.54521	0.00474228	0.0160461
AC010148.1	1.11419	4.96817	0.00474897	0.0160605
NRSN2-AS1	-0.696827	8.54779	0.00476913	0.0161203
AL596223.1	-1.07521	5.1631	0.00477418	0.0161291
AL135924.2	-1.39362	3.39534	0.00478821	0.0161682
LINC02156	1.64862	3.35514	0.00481491	0.0162417
CASC9	1.73885	9.43609	0.00482912	0.0162812
AC005726.3	1.40606	3.88498	0.00483323	0.0162867
AC010894.3	4.28478	6.38106	0.00486406	0.0163822
AC108134.4	1.23917	3.8946	0.00488085	0.0164304
AC004771.1	1.12918	4.74785	0.00491793	0.0165467
AFAP1-AS1	2.91541	7.55759	0.00495386	0.0166505
AL353622.1	1.00296	7.46434	0.00496606	0.0166746
LINC01271	1.56995	4.05051	0.00496609	0.0166746
LINC00893	0.908483	6.98456	0.00498383	0.0167256
AL356481.3	0.91229	5.00476	0.00499386	0.0167507
AL163051.1	0.81852	7.15595	0.00500665	0.0167851
AC254633.1	-0.863078	4.91551	0.00501802	0.0168083
DSG1-AS1	1.8764	3.77403	0.00501869	0.0168083
MIR34AHG	1.56206	3.60647	0.00506313	0.0169398
AL049794.1	1.28884	5.15799	0.00508052	0.0169894
AP003119.3	1.02454	7.65087	0.00509157	0.0170176
AC002091.2	-1.21944	3.55842	0.00510212	0.0170425
AC245884.10	1.99455	3.3162	0.00510419	0.0170425
AC104561.1	-1.08087	3.44419	0.00512156	0.0170918
AC010280.1	2.28198	5.26028	0.00513976	0.0171439
AL118505.1	1.09303	9.08265	0.00516714	0.0172177
AC083805.1	1.42383	4.60073	0.00518788	0.017278
LINC01001	0.864395	5.90947	0.00520162	0.017315
AC034238.1	-1.31215	3.17511	0.00521094	0.0173372
AF064858.2	2.07338	4.30144	0.00523389	0.0174048
AL161630.1	2.49747	6.05066	0.00524027	0.0174118
AC100823.1	2.59282	3.7491	0.0052413	0.0174118
LINC01589	-1.16884	4.31618	0.00524486	0.0174148
AC023794.5	-1.17654	3.04863	0.00524966	0.017422
AC074212.1	0.922161	6.96792	0.00525996	0.0174473
AL365181.3	1.09554	11.8391	0.00532311	0.0176479
LINC01050	2.50784	4.04355	0.00534142	0.0176997
AC010547.2	4.22636	4.52223	0.00539458	0.0178578
AC013264.1	-1.58771	3.61432	0.00541904	0.0179298
AP001033.1	-0.994158	4.28606	0.0054407	0.0179924
AC131097.4	-1.04984	3.44668	0.00545886	0.0180433
TONSL-AS1	1.00453	5.5236	0.00546889	0.0180674
LINC01876	1.57039	6.58627	0.00549156	0.0181234
LINC01121	2.46889	4.26815	0.00549375	0.0181234
HAGLROS	-1.20588	6.42632	0.00549411	0.0181234
LINC01122	-1.55332	3.22523	0.00553146	0.0182361
AC104184.1	-0.782196	4.51724	0.00553623	0.0182361
AC010336.1	0.963811	3.94806	0.00553846	0.0182361
AP000757.1	-1.0894	5.43528	0.00553938	0.0182361
AC245297.3	-0.895261	6.97653	0.00554716	0.0182473
AC093627.7	-1.20219	3.74724	0.00555385	0.0182473
AC073326.1	2.06939	3.19098	0.00555391	0.0182473
AC008115.3	0.83262	6.34171	0.00555614	0.0182473
AL033397.1	3.53614	6.50925	0.00555668	0.0182473
AC010525.1	1.3951	3.89129	0.00556426	0.0182631
AC106886.3	1.51845	3.9454	0.00557679	0.0182951
AP001972.1	-1.01184	3.41899	0.00559427	0.0183433
AC147651.1	-1.18662	3.4739	0.00560091	0.0183559
AC087289.1	1.1241	4.01009	0.00561949	0.0184053
AC027307.1	1.26487	4.37976	0.00562158	0.0184053
AC016722.3	-0.876504	4.00543	0.00563693	0.0184463
AL139260.2	-1.16951	3.10767	0.00566641	0.0185336
LINC00524	3.55882	4.59262	0.00569417	0.0186028
AL031123.1	-1.0329	4.07634	0.00569793	0.0186028
AP006621.4	1.33213	5.16487	0.00569943	0.0186028
AL137230.1	-1.28679	3.95136	0.00570141	0.0186028
AL137793.1	2.15979	3.22623	0.00570172	0.0186028
LINC00926	-0.729283	8.31562	0.00572358	0.0186648
AC119150.1	2.62431	4.10991	0.00573191	0.0186785
AL008582.1	1.23224	4.12371	0.00573377	0.0186785
AC026356.1	1.04836	6.54405	0.00573673	0.0186785
LIMD1-AS1	-1.0208	3.64721	0.00573915	0.0186785
AC018766.1	1.57344	4.42562	0.00574635	0.0186927
AC006273.1	1.6042	4.07307	0.00577653	0.0187816
CASC11	2.77789	6.2861	0.00577987	0.0187832
AL391261.2	-1.34997	3.23519	0.00580976	0.0188709
AC092118.1	3.13455	3.30086	0.00581921	0.0188923
AGAP11	-1.19457	3.15169	0.00583176	0.0189176
[truncated: 457 more rows]

## Sheet: common
lncRNA
KCNMB2-AS1
AC002398.2
AP003559.1
FOXC2-AS1
AC016394.1
AC131009.3
AL691482.3
AC073529.1
AC100803.3
LINC00460
AL139384.1
BX284668.2
AL445426.1
AP000695.2
AL096828.3
KCNMA1-AS1
RNF139-AS1
AL157400.2
AC233280.1
LINC01270
DNAH17-AS1
AC106820.3
MYO16-AS1
AC015908.3
AL132642.1
AC005358.2
PCAT1
ADAMTS9-AS1
BX470102.1
AL109615.3
AL117379.1
AC004080.1
AC005165.1
AC009262.1
CASC9
AC036108.3
SEMA3B-AS1
AL133230.1
AL139089.1
AC051619.5
AC132872.2
LINC01783
LINC00641
NR2F2-AS1
GAS1RR
AL121832.3
AP000525.1
AC123912.4
MAGI2-AS3
TFAP2A-AS1
LINC02156
AC010776.2
AC004471.1
AL451050.2
MELTF-AS1
LIFR-AS1
SNHG15
AL021392.1
AC002116.2
LINC02428
AC020978.4
LINC00365
AL031429.2
AC079313.2
AC120498.4
AC024581.1
AC010226.1
AC053503.4
AF001548.1
AC012085.2
JAZF1-AS1
HAND2-AS1
AC003965.2
DDX11-AS1
LINC02408
SNHG12
AC079160.1
ADAMTS9-AS2
GNG12-AS1
MBNL1-AS1
MIR2052HG
LINC02163
AC112721.2
AC018647.1
AC005041.3
AC013726.1
LINC01354
AL049539.1
C15orf54
AC093607.1
LINC00472
AC073611.1
AC007182.1
AC004551.1
AC083906.3
AC079684.1
AC116351.2
AL161431.1
MEF2C-AS1
LINC02119
LINC02474
AC021851.1
AC048382.5
AP001469.3
AC036176.1
LINC00355
AC004704.1
AC107959.3
LINC02185
AC006059.1
AC005180.1
AL122023.1
SMIM25
DUXAP8
LINC02043
AC018653.3
SOCS2-AS1
LINC00941
LINC01954
AC009806.1
TRG-AS1
NPSR1-AS1
LINC01614
SLC25A21-AS1
AC073323.1
AC087477.2
VPS9D1-AS1
AC087741.1
AC136475.3
AC048344.4
AL354813.1
MIR100HG
LINC00092
AC092718.4
TMEM220-AS1
AC023825.2
LINC02544
LINC02195
AC022144.1
AC009093.1
AP000802.1
AC004637.1
DLGAP1-AS2
AL391244.2
AC012531.1
AC026356.1
AC116025.2
AC005993.1
LINC01511
LINC02253
AC073842.2
AL391807.1
AC120498.2
LINC01503
AC007750.1
BLACAT1
AC138904.1
LOH12CR2
AP000866.2
AC104117.3
SNHG17
LINC02321
SLC12A9-AS1
AC112496.1
AC009102.2
AL513123.1
AC008669.1
ABCA9-AS1
RNF157-AS1
IL12A-AS1
CYP4A22-AS1
AC036108.2
AC011352.1
MMP25-AS1
MIR497HG
MIR22HG
SNHG14
SLC26A4-AS1
AC016924.1
AC012409.3
AC012676.1
CD44-AS1
AL589743.4
AC026740.1
UBXN10-AS1
AC124312.2
MRGPRF-AS1
ABALON
MIR4435-2HG
ZNF582-AS1
AC010542.5
AC011466.3
AC138150.2
BVES-AS1
DLX6-AS1
AC092614.1
AC004988.1
LINC01311
AL356599.1
TSPEAR-AS2
AC084125.4
FENDRR
GK-IT1
AC015908.2
AL049838.1
LINC01558
AP002907.1
LINC00524
AC005520.2
AC092834.1
LEF1-AS1
LINC01929
AC099850.3
RHPN1-AS1
LINC02256
AC008105.1
AC005180.2
AP001528.2
DLEU2
AC025165.1
AC016737.1
AC124319.1
ZNF710-AS1
AL161891.1
AL023803.3
AP001107.5
AC012313.5
LINC02381
LINC02447
HAGLR
AC025857.2
AC021683.1
BBOX1-AS1
EVX1-AS
AC034213.1
AC006329.1
LINC01050
HOTAIR
AC083809.1
LINC01730
AC007128.2
AL023803.1
UBE2Q1-AS1
AC012360.3
LINC00299
AC130371.2
LINC01615
AL158847.1
LINC01082
AC017002.1
AC084262.1
SUCLG2-AS1
AC011352.3
AC025176.1
AC004231.1
AC109454.3
AC103740.1
CARMN
AC097358.2
AC113346.1
AC024337.2
AC016773.1
SNHG1
AL157935.1
AC100861.1
NKILA
LINC00114
AP000487.1
AC079466.1
AP000526.1
LINC01977
LINC01135
AC015853.1
AC002451.1
AC111149.2
AL450992.1
AC107959.1
LINC01644
AP002336.2
LMO7-AS1
LINC01980
AC108676.1
AL354836.1
AL356124.1
AC005324.5
SNHG4
LINC01419
AC007637.1
AC134312.5
LINC00514
AC006252.1
CDKN2B-AS1
AC026356.2
AL391056.1
CADM3-AS1
LINC02561
LINC01572
AL513217.1
PGM5-AS1
LINC01266
AC135012.3
AC110813.1
AC021683.2
LINC00393
AP003548.1
AP001972.1
LINC00689
AC007128.1
AC079209.1
AC099518.1
AL356489.2
LINC01807
AC011472.4
YEATS2-AS1
AC026369.2
LINC01711
SNHG3
LINC00163
AC004264.1
AC007639.1
AP002478.1
LINC01146
MHENCR
PCAT18
AC011503.1
Z99289.2
AC068189.1
AC026202.2
CYP1B1-AS1
CYTOR
MAMDC2-AS1
WDFY3-AS2
TTC39A-AS1
AL033527.3
AP005230.1
AL391845.2
LINC02345
LINC00671
AC007285.2
AC120049.1
AC020658.4
AC093895.1
AC021016.2
AC096733.2
AC007406.3
AC090709.1
ACTA2-AS1
LINC01748
LINC01234
AC087521.1
AL035461.2
PVT1
AC011365.2
AC139491.2
AC092198.1
STAG3L5P-PVRIG2P-PILRB
LINC01943
AC008808.2
LINC01762
LINC00940
LINC00891
CASK-AS1
