# Supplementary material for: Transcriptome Based System Biology Exploration Reveals Homogeneous Tumorigenicity of Alimentary Tract Malignancy
Source: Front Oncol. 2021 Jan 22;10:580276. doi: 10.3389/fonc.2020.580276 (PMC7862768; doi:10.3389/fonc.2020.580276)
Supplement: Supplementary file 5 [file Table_4.xls]

## Sheet: COAD
geneSet	link	enrichmentScore	normalizedEnrichmentScore	pValue	FDR	size	plotPath	leadingEdgeNum	leadingEdgeId	userId
HALLMARK_G2M_CHECKPOINT	http://www.broadinstitute.org/gsea/msigdb/cards/HALLMARK_G2M_CHECKPOINT	-0.653279	-1.96516	0.0160643	0.0393269	6	./Project_wg_result1589871695_GSEA/HALLMARK_G2M_CHECKPOINT.png	5	994;11065;675;4605;23594	BRCA2;CDC25B;MYBL2;ORC6;UBE2C
HALLMARK_E2F_TARGETS	http://www.broadinstitute.org/gsea/msigdb/cards/HALLMARK_E2F_TARGETS	-0.616939	-2.0285	0.00469484	0.0491586	7	./Project_wg_result1589871695_GSEA/HALLMARK_E2F_TARGETS.png	6	9319;994;675;4605;23594;79075	BRCA2;CDC25B;DSCC1;MYBL2;ORC6;TRIP13
HALLMARK_APOPTOSIS	http://www.broadinstitute.org/gsea/msigdb/cards/HALLMARK_APOPTOSIS	-0.424545	-1.55823	0.0101523	0.21384	9	./Project_wg_result1589871695_GSEA/HALLMARK_APOPTOSIS.png	9	2147;2069;3552;633;51330;994;5366;51176;7076	BGN;CDC25B;EREG;F2;IL1A;LEF1;PMAIP1;TIMP1;TNFRSF12A
HALLMARK_UV_RESPONSE_UP	http://www.broadinstitute.org/gsea/msigdb/cards/HALLMARK_UV_RESPONSE_UP	-0.43155	-1.31282	0.147287	0.377047	6	./Project_wg_result1589871695_GSEA/HALLMARK_UV_RESPONSE_UP.png	6	4487;1482;4885;2920;7062;6474	CXCL2;MSX1;NKX2-5;NPTX2;SHOX2;TCHH
HALLMARK_IL6_JAK_STAT3_SIGNALING	http://www.broadinstitute.org/gsea/msigdb/cards/HALLMARK_IL6_JAK_STAT3_SIGNALING	-0.440617	-1.32333	0.140741	0.454103	6	./Project_wg_result1589871695_GSEA/HALLMARK_IL6_JAK_STAT3_SIGNALING.png	6	1437;2921;2919;6373;51330;5967	CSF2;CXCL1;CXCL11;CXCL3;REG1A;TNFRSF12A
HALLMARK_HYPOXIA	http://www.broadinstitute.org/gsea/msigdb/cards/HALLMARK_HYPOXIA	-0.295082	-1.19428	0.268817	0.498141	11	./Project_wg_result1589871695_GSEA/HALLMARK_HYPOXIA.png	11	5317;8614;3484;8277;7045;3623;6820;6533;633;5054;6781	BGN;IGFBP1;INHA;PKP1;SERPINE1;SLC6A6;STC1;STC2;SULT2B1;TGFBI;TKTL1
HALLMARK_MTORC1_SIGNALING	http://www.broadinstitute.org/gsea/msigdb/cards/HALLMARK_MTORC1_SIGNALING	-0.315071	-0.997184	0.436441	0.724783	7	./Project_wg_result1589871695_GSEA/HALLMARK_MTORC1_SIGNALING.png	6	8140;23657;6533;29968;6319;6781	PSAT1;SCD;SLC6A6;SLC7A11;SLC7A5;STC1
HALLMARK_MYOGENESIS	http://www.broadinstitute.org/gsea/msigdb/cards/HALLMARK_MYOGENESIS	-0.230839	-1.03303	0.449612	0.741593	13	./Project_wg_result1589871695_GSEA/HALLMARK_MYOGENESIS.png	13	7138;8038;8614;1160;4622;1277;7139;6319;1146;7004;4607;11156;786	ADAM12;CACNG1;CHRNG;CKMT2;COL1A1;MYBPC3;MYH4;PTP4A3;SCD;STC2;TEAD4;TNNT1;TNNT2
HALLMARK_BILE_ACID_METABOLISM	http://www.broadinstitute.org/gsea/msigdb/cards/HALLMARK_BILE_ACID_METABOLISM	-0.294372	-0.804413	0.716418	0.775068	5	./Project_wg_result1589871695_GSEA/HALLMARK_BILE_ACID_METABOLISM.png	4	6820;8424;366;1734	AQP9;BBOX1;DIO2;SULT2B1
HALLMARK_INFLAMMATORY_RESPONSE	http://www.broadinstitute.org/gsea/msigdb/cards/HALLMARK_INFLAMMATORY_RESPONSE	-0.182867	-0.837836	0.711111	0.787879	14	./Project_wg_result1589871695_GSEA/HALLMARK_INFLAMMATORY_RESPONSE.png	13	4973;8744;23601;2069;3552;6373;366;6372;3249;6004;5008;5054;7076	AQP9;CLEC5A;CXCL11;CXCL6;EREG;HPN;IL1A;OLR1;OSM;RGS16;SERPINE1;TIMP1;TNFSF9
HALLMARK_COAGULATION	http://www.broadinstitute.org/gsea/msigdb/cards/HALLMARK_COAGULATION	0.417637	1.5297	0.0549944	0.859685	18	./Project_wg_result1589871695_GSEA/HALLMARK_COAGULATION.png	8	11202;4316;1311;4317;4314;4312;5055;4320	COMP;KLK8;MMP1;MMP11;MMP3;MMP7;MMP8;SERPINB2
HALLMARK_KRAS_SIGNALING_UP	http://www.broadinstitute.org/gsea/msigdb/cards/HALLMARK_KRAS_SIGNALING_UP	0.363172	1.30751	0.177508	0.879479	18	./Project_wg_result1589871695_GSEA/HALLMARK_KRAS_SIGNALING_UP.png	8	5473;3018;3624;2118;3481;11199;4320;6696	ANXA10;ETV4;HIST1H2BB;IGF2;INHBA;MMP11;PPBP;SPP1
HALLMARK_ESTROGEN_RESPONSE_EARLY	http://www.broadinstitute.org/gsea/msigdb/cards/HALLMARK_ESTROGEN_RESPONSE_EARLY	0.166435	0.530699	0.958688	0.961621	11	./Project_wg_result1589871695_GSEA/HALLMARK_ESTROGEN_RESPONSE_EARLY.png	8	5655;10202;4477;8614;8140;64699;6820;3860	DHRS2;KLK10;KRT13;MSMB;SLC7A5;STC2;SULT2B1;TMPRSS3
HALLMARK_HEME_METABOLISM	http://www.broadinstitute.org/gsea/msigdb/cards/HALLMARK_HEME_METABOLISM	0.421076	1.13907	0.303781	0.995454	7	./Project_wg_result1589871695_GSEA/HALLMARK_HEME_METABOLISM.png	4	8364;23305;3050;7299	ACSL6;HBZ;HIST1H4C;TYR
HALLMARK_SPERMATOGENESIS	http://www.broadinstitute.org/gsea/msigdb/cards/HALLMARK_SPERMATOGENESIS	0.419015	1.33323	0.160434	1	11	./Project_wg_result1589871695_GSEA/HALLMARK_SPERMATOGENESIS.png	5	2571;1761;7137;6954;8852	AKAP4;DMRT1;GAD1;TCP11;TNNI3
HALLMARK_APICAL_JUNCTION	http://www.broadinstitute.org/gsea/msigdb/cards/HALLMARK_APICAL_JUNCTION	0.365826	1.15923	0.294964	1	12	./Project_wg_result1589871695_GSEA/HALLMARK_APICAL_JUNCTION.png	9	51208;3881;1001;1825;268;1758;9074;7045;23562	AMH;CDH3;CLDN14;CLDN18;CLDN6;DMP1;DSC3;KRT31;TGFBI
HALLMARK_GLYCOLYSIS	http://www.broadinstitute.org/gsea/msigdb/cards/HALLMARK_GLYCOLYSIS	0.342817	1.05027	0.404617	1	10	./Project_wg_result1589871695_GSEA/HALLMARK_GLYCOLYSIS.png	7	10164;53836;8614;90161;55586;8277;7045	CHST4;GPR87;HS6ST2;MIOX;STC2;TGFBI;TKTL1
HALLMARK_WNT_BETA_CATENIN_SIGNALING	http://www.broadinstitute.org/gsea/msigdb/cards/HALLMARK_WNT_BETA_CATENIN_SIGNALING	0.41872	0.997556	0.47973	1	5	./Project_wg_result1589871695_GSEA/HALLMARK_WNT_BETA_CATENIN_SIGNALING.png	3	27121;85407;22943	DKK1;DKK4;NKD1
HALLMARK_ESTROGEN_RESPONSE_LATE	http://www.broadinstitute.org/gsea/msigdb/cards/HALLMARK_ESTROGEN_RESPONSE_LATE	0.291314	0.911558	0.587167	1	11	./Project_wg_result1589871695_GSEA/HALLMARK_ESTROGEN_RESPONSE_LATE.png	10	5655;10202;23650;11012;7054;8140;64699;10874;6820;3860	DHRS2;KLK10;KLK11;KRT13;NMU;SLC7A5;SULT2B1;TH;TMPRSS3;TRIM29
HALLMARK_KRAS_SIGNALING_DN	http://www.broadinstitute.org/gsea/msigdb/cards/HALLMARK_KRAS_SIGNALING_DN	0.191105	0.840262	0.690083	1	35	./Project_wg_result1589871695_GSEA/HALLMARK_KRAS_SIGNALING_DN.png	11	11202;5650;6707;7137;797;5055;3852;7038;51806;3195;5317	CALCB;CALML5;KLK7;KLK8;KRT5;PKP1;SERPINB2;SPRR3;TG;TLX1;TNNI3

## Sheet: STAD
geneSet	link	enrichmentScore	normalizedEnrichmentScore	pValue	FDR	size	plotPath	leadingEdgeNum	leadingEdgeId	userId
HALLMARK_KRAS_SIGNALING_DN	http://www.broadinstitute.org/gsea/msigdb/cards/HALLMARK_KRAS_SIGNALING_DN	-0.389352	-2.49286	0	0.00117794	42	./Project_wg_result1589871057_GSEA/HALLMARK_KRAS_SIGNALING_DN.png	28	57016;3779;7832;1907;3963;9499;5055;1360;1158;7704;7032;4842;23676;27076;58157;7367;3852;6528;5317;3866;7051;9992;3860;6707;7021;495;3851;3848	AKR1B10;ATP4A;BTG2;CKM;CPB1;EDN2;KCNE2;KCNMB1;KRT1;KRT13;KRT15;KRT4;KRT5;LGALS7;LYPD3;MYOT;NGB;NOS1;PKP1;SERPINB2;SLC5A5;SMPX;SPRR3;TFAP2B;TFF2;TGM1;UGT2B17;ZBTB16
HALLMARK_MYOGENESIS	http://www.broadinstitute.org/gsea/msigdb/cards/HALLMARK_MYOGENESIS	-0.301069	-1.97661	0.00645161	0.0394611	42	./Project_wg_result1589871057_GSEA/HALLMARK_MYOGENESIS.png	31	8736;10278;948;10580;1674;6876;6525;2775;10290;4616;7169;6450;6445;2878;1410;1152;11155;6442;5348;4629;1160;2273;26353;1158;5507;4684;4842;845;1675;88;5837	ACTN2;CASQ2;CD36;CFD;CKB;CKM;CKMT2;CRYAB;DES;EFS;FHL1;FXYD1;GADD45B;GNAO1;GPX3;HSPB8;LDB3;MYH11;MYOM1;NCAM1;NOS1;PPP1R3C;PYGM;SGCA;SGCG;SH3BGR;SMTN;SORBS1;SPEG;TAGLN;TPM2
HALLMARK_HEME_METABOLISM	http://www.broadinstitute.org/gsea/msigdb/cards/HALLMARK_HEME_METABOLISM	-0.612346	-1.76582	0.0154867	0.0674372	6	./Project_wg_result1589871057_GSEA/HALLMARK_HEME_METABOLISM.png	6	55532;3043;7832;360;9429;759	ABCG2;AQP3;BTG2;CA1;HBB;SLC30A10
HALLMARK_ADIPOGENESIS	http://www.broadinstitute.org/gsea/msigdb/cards/HALLMARK_ADIPOGENESIS	-0.534941	-1.80318	0.0244499	0.0742104	9	./Project_wg_result1589871057_GSEA/HALLMARK_ADIPOGENESIS.png	9	6817;4638;2167;948;10580;2878;26353;1580;1149	CD36;CIDEA;CYP4B1;FABP4;GPX3;HSPB8;MYLK;SORBS1;SULT1A1
HALLMARK_APICAL_SURFACE	http://www.broadinstitute.org/gsea/msigdb/cards/HALLMARK_APICAL_SURFACE	-0.548007	-1.6838	0.0221675	0.0866966	7	./Project_wg_result1589871057_GSEA/HALLMARK_APICAL_SURFACE.png	5	6517;51738;27076;51458;4118	GHRL;LYPD3;MAL;RHCG;SLC2A4
HALLMARK_IL6_JAK_STAT3_SIGNALING	http://www.broadinstitute.org/gsea/msigdb/cards/HALLMARK_IL6_JAK_STAT3_SIGNALING	0.625878	1.76029	0.00899281	0.136651	7	./Project_wg_result1589871057_GSEA/HALLMARK_IL6_JAK_STAT3_SIGNALING.png	6	1437;6354;4283;6373;3627;2919	CCL7;CSF2;CXCL1;CXCL10;CXCL11;CXCL9
HALLMARK_G2M_CHECKPOINT	http://www.broadinstitute.org/gsea/msigdb/cards/HALLMARK_G2M_CHECKPOINT	0.48263	1.8187	0.0118644	0.195719	14	./Project_wg_result1589871057_GSEA/HALLMARK_G2M_CHECKPOINT.png	14	3226;990;7153;1063;6491;22974;9156;9493;4605;4751;11065;699;10024;1062	BUB1;CDC6;CENPE;CENPF;EXO1;HOXC10;KIF23;MYBL2;NEK2;STIL;TOP2A;TPX2;TROAP;UBE2C
HALLMARK_ANGIOGENESIS	http://www.broadinstitute.org/gsea/msigdb/cards/HALLMARK_ANGIOGENESIS	0.613505	1.63664	0.0227273	0.213645	6	./Project_wg_result1589871057_GSEA/HALLMARK_ANGIOGENESIS.png	5	6696;350;7448;4973;6372	APOH;CXCL6;OLR1;SPP1;VTN
HALLMARK_ESTROGEN_RESPONSE_EARLY	http://www.broadinstitute.org/gsea/msigdb/cards/HALLMARK_ESTROGEN_RESPONSE_EARLY	-0.389433	-1.42522	0.0843091	0.223136	11	./Project_wg_result1589871057_GSEA/HALLMARK_ESTROGEN_RESPONSE_EARLY.png	10	27295;5241;2674;9022;360;7739;26353;7031;3866;3860	AQP3;CLIC3;GFRA1;HSPB8;KRT13;KRT15;PDLIM3;PGR;TFF1;ZNF185
HALLMARK_FATTY_ACID_METABOLISM	http://www.broadinstitute.org/gsea/msigdb/cards/HALLMARK_FATTY_ACID_METABOLISM	-0.383184	-1.42936	0.116071	0.254828	11	./Project_wg_result1589871057_GSEA/HALLMARK_FATTY_ACID_METABOLISM.png	6	218;1543;2168;1149;131;2169	ADH7;ALDH3A1;CIDEA;CYP1A1;FABP1;FABP2
HALLMARK_E2F_TARGETS	http://www.broadinstitute.org/gsea/msigdb/cards/HALLMARK_E2F_TARGETS	0.478664	1.45849	0.107266	0.322496	9	./Project_wg_result1589871057_GSEA/HALLMARK_E2F_TARGETS.png	9	898;1029;7153;146909;9319;4605;1062;29028;3070	ATAD2;CCNE1;CDKN2A;CENPE;HELLS;KIF18B;MYBL2;TOP2A;TRIP13
HALLMARK_MITOTIC_SPINDLE	http://www.broadinstitute.org/gsea/msigdb/cards/HALLMARK_MITOTIC_SPINDLE	0.481138	1.49543	0.0748663	0.342068	9	./Project_wg_result1589871057_GSEA/HALLMARK_MITOTIC_SPINDLE.png	9	7153;1894;1063;22974;9493;4751;54443;699;1062	ANLN;BUB1;CENPE;CENPF;ECT2;KIF23;NEK2;TOP2A;TPX2
HALLMARK_MTORC1_SIGNALING	http://www.broadinstitute.org/gsea/msigdb/cards/HALLMARK_MTORC1_SIGNALING	-0.465145	-1.21015	0.227368	0.405736	5	./Project_wg_result1589871057_GSEA/HALLMARK_MTORC1_SIGNALING.png	5	57761;699;116496;7832;10875	BTG2;BUB1;FAM129A;FGL2;TRIB3
HALLMARK_GLYCOLYSIS	http://www.broadinstitute.org/gsea/msigdb/cards/HALLMARK_GLYCOLYSIS	-0.339182	-1.21967	0.230114	0.439373	11	./Project_wg_result1589871057_GSEA/HALLMARK_GLYCOLYSIS.png	3	229;2998;3938	ALDOB;GYS2;LCT
HALLMARK_INTERFERON_GAMMA_RESPONSE	http://www.broadinstitute.org/gsea/msigdb/cards/HALLMARK_INTERFERON_GAMMA_RESPONSE	0.355921	1.09887	0.337391	0.476955	9	./Project_wg_result1589871057_GSEA/HALLMARK_INTERFERON_GAMMA_RESPONSE.png	5	6354;3620;4283;6373;3627	CCL7;CXCL10;CXCL11;CXCL9;IDO1
HALLMARK_INFLAMMATORY_RESPONSE	http://www.broadinstitute.org/gsea/msigdb/cards/HALLMARK_INFLAMMATORY_RESPONSE	0.277161	1.10698	0.327504	0.504433	17	./Project_wg_result1589871057_GSEA/HALLMARK_INFLAMMATORY_RESPONSE.png	9	6354;6098;3624;4283;4973;6373;3627;6372;23601	CCL7;CLEC5A;CXCL10;CXCL11;CXCL6;CXCL9;INHBA;OLR1;ROS1
HALLMARK_ALLOGRAFT_REJECTION	http://www.broadinstitute.org/gsea/msigdb/cards/HALLMARK_ALLOGRAFT_REJECTION	0.31993	1.10774	0.334975	0.548847	12	./Project_wg_result1589871057_GSEA/HALLMARK_ALLOGRAFT_REJECTION.png	7	6354;2147;5582;3624;4283;3589;1029	CCL7;CDKN2A;CXCL9;F2;IL11;INHBA;PRKCG
HALLMARK_EPITHELIAL_MESENCHYMAL_TRANSITION	http://www.broadinstitute.org/gsea/msigdb/cards/HALLMARK_EPITHELIAL_MESENCHYMAL_TRANSITION	0.224422	1.13823	0.293769	0.551629	36	./Project_wg_result1589871057_GSEA/HALLMARK_EPITHELIAL_MESENCHYMAL_TRANSITION.png	17	1301;4314;1311;6696;8038;115908;3624;6424;4982;1277;2191;6372;2919;4148;633;3918;7058	ADAM12;BGN;COL11A1;COL1A1;COMP;CTHRC1;CXCL1;CXCL6;FAP;INHBA;LAMC2;MATN3;MMP3;SFRP4;SPP1;THBS2;TNFRSF11B
HALLMARK_PEROXISOME	http://www.broadinstitute.org/gsea/msigdb/cards/HALLMARK_PEROXISOME	0.450361	1.2797	0.173599	0.558358	7	./Project_wg_result1589871057_GSEA/HALLMARK_PEROXISOME.png	3	213;866;1056	ALB;CEL;SERPINA6
HALLMARK_XENOBIOTIC_METABOLISM	http://www.broadinstitute.org/gsea/msigdb/cards/HALLMARK_XENOBIOTIC_METABOLISM	-0.192671	-1.02805	0.407507	0.598288	26	./Project_wg_result1589871057_GSEA/HALLMARK_XENOBIOTIC_METABOLISM.png	6	2168;2940;8529;26998;131;2538	ADH7;CYP4F2;FABP1;FETUB;G6PC;GSTA3

## Sheet: ESCA
geneSet	link	enrichmentScore	normalizedEnrichmentScore	pValue	FDR	size	plotPath	leadingEdgeNum	leadingEdgeId	userId
HALLMARK_G2M_CHECKPOINT	http://www.broadinstitute.org/gsea/msigdb/cards/HALLMARK_G2M_CHECKPOINT	0.587165	2.79424	0	0	24	./Project_wg_result1589863554_GSEA/HALLMARK_G2M_CHECKPOINT.png	24	7153;990;332;4751;11065;22974;9212;1058;1033;8318;3226;4605;10024;24137;9156;994;991;9493;1164;699;1063;55872;10403;11004	AURKB;BIRC5;BUB1;CDC20;CDC25B;CDC45;CDC6;CDKN3;CENPA;CENPF;CKS2;EXO1;HOXC10;KIF23;KIF2C;KIF4A;MYBL2;NDC80;NEK2;PBK;TOP2A;TPX2;TROAP;UBE2C
HALLMARK_TNFA_SIGNALING_VIA_NFKB	http://www.broadinstitute.org/gsea/msigdb/cards/HALLMARK_TNFA_SIGNALING_VIA_NFKB	0.642315	2.46029	0	0.000515	14	./Project_wg_result1589863554_GSEA/HALLMARK_TNFA_SIGNALING_VIA_NFKB.png	14	1437;6372;4973;2919;5328;3627;3624;3371;9242;2921;5054;56937;8942;5329	CSF2;CXCL1;CXCL10;CXCL3;CXCL6;INHBA;KYNU;MSC;OLR1;PLAU;PLAUR;PMEPA1;SERPINE1;TNC
HALLMARK_E2F_TARGETS	http://www.broadinstitute.org/gsea/msigdb/cards/HALLMARK_E2F_TARGETS	0.584366	2.59951	0	0.000773	19	./Project_wg_result1589863554_GSEA/HALLMARK_E2F_TARGETS.png	19	9319;7153;332;9212;1033;7083;9787;146909;4605;24137;29089;994;898;991;55635;1164;10635;7037;11004	AURKB;BIRC5;CCNE1;CDC20;CDC25B;CDKN3;CKS2;DEPDC1;DLGAP5;KIF18B;KIF2C;KIF4A;MYBL2;RAD51AP1;TFRC;TK1;TOP2A;TRIP13;UBE2T
HALLMARK_KRAS_SIGNALING_DN	http://www.broadinstitute.org/gsea/msigdb/cards/HALLMARK_KRAS_SIGNALING_DN	-0.395875	-2.24311	0	0.000932	34	./Project_wg_result1589863554_GSEA/HALLMARK_KRAS_SIGNALING_DN.png	20	6707;3860;5737;3848;6262;3699;10777;10753;9194;7032;3851;7704;398;2044;6528;1358;1280;1158;9992;495	ARHGDIG;ARPP21;ATP4A;CAPN9;CKM;COL2A1;CPA2;EPHA5;ITIH3;KCNE2;KRT1;KRT13;KRT4;PTGFR;RYR2;SLC16A7;SLC5A5;SPRR3;TFF2;ZBTB16
HALLMARK_EPITHELIAL_MESENCHYMAL_TRANSITION	http://www.broadinstitute.org/gsea/msigdb/cards/HALLMARK_EPITHELIAL_MESENCHYMAL_TRANSITION	0.440319	2.38013	0	0.00154541	35	./Project_wg_result1589863554_GSEA/HALLMARK_EPITHELIAL_MESENCHYMAL_TRANSITION.png	28	1301;6696;4314;6372;8038;2919;4312;4982;115908;7980;1277;5744;2201;2303;3918;3624;284217;6424;3371;7045;131578;5054;56937;2191;5329;1294;4232;4017	ADAM12;COL11A1;COL1A1;COL7A1;CTHRC1;CXCL1;CXCL6;FAP;FBN2;FOXC2;INHBA;LAMA1;LAMC2;LOXL2;LRRC15;MEST;MMP1;MMP3;PLAUR;PMEPA1;PTHLH;SERPINE1;SFRP4;SPP1;TFPI2;TGFBI;TNC;TNFRSF11B
HALLMARK_COAGULATION	http://www.broadinstitute.org/gsea/msigdb/cards/HALLMARK_COAGULATION	0.580789	2.14823	0	0.00649073	13	./Project_wg_result1589863554_GSEA/HALLMARK_COAGULATION.png	9	4320;4314;4319;4973;5328;4312;4318;7980;341	APOC1;MMP1;MMP10;MMP11;MMP3;MMP9;OLR1;PLAU;TFPI2
HALLMARK_SPERMATOGENESIS	http://www.broadinstitute.org/gsea/msigdb/cards/HALLMARK_SPERMATOGENESIS	0.481517	2.10237	0.0041841	0.00721192	19	./Project_wg_result1589863554_GSEA/HALLMARK_SPERMATOGENESIS.png	17	8277;8900;246;3598;7137;5443;4543;3595;83401;4751;116832;1033;2571;699;23397;51087;11004	ALOX15;BUB1;CCNA1;CDKN3;ELOVL3;GAD1;IL12RB2;IL13RA2;KIF2C;MTNR1A;NCAPH;NEK2;POMC;RPL39L;TKTL1;TNNI3;YBX2
HALLMARK_COMPLEMENT	http://www.broadinstitute.org/gsea/msigdb/cards/HALLMARK_COMPLEMENT	0.526824	2.01861	0	0.0104315	14	./Project_wg_result1589863554_GSEA/HALLMARK_COMPLEMENT.png	12	4322;4321;4973;2919;255738;7980;2153;341;7941;5054;8942;5329	APOC1;CXCL1;F5;KYNU;MMP12;MMP13;OLR1;PCSK9;PLA2G7;PLAUR;SERPINE1;TFPI2
HALLMARK_ANGIOGENESIS	http://www.broadinstitute.org/gsea/msigdb/cards/HALLMARK_ANGIOGENESIS	0.797463	2.03335	0.002079	0.0108179	5	./Project_wg_result1589863554_GSEA/HALLMARK_ANGIOGENESIS.png	4	6696;7448;6372;4973	CXCL6;OLR1;SPP1;VTN
HALLMARK_MITOTIC_SPINDLE	http://www.broadinstitute.org/gsea/msigdb/cards/HALLMARK_MITOTIC_SPINDLE	0.51192	1.97017	0.00408998	0.0140804	14	./Project_wg_result1589863554_GSEA/HALLMARK_MITOTIC_SPINDLE.png	13	7153;332;4751;22974;54443;1894;9787;24137;9493;699;1063;10403;11004	ANLN;BIRC5;BUB1;CENPF;DLGAP5;ECT2;KIF23;KIF2C;KIF4A;NDC80;NEK2;TOP2A;TPX2
HALLMARK_KRAS_SIGNALING_UP	http://www.broadinstitute.org/gsea/msigdb/cards/HALLMARK_KRAS_SIGNALING_UP	0.38928	1.89212	0.00967118	0.0220994	26	./Project_wg_result1589863554_GSEA/HALLMARK_KRAS_SIGNALING_UP.png	10	4320;6696;5473;1437;4319;3237;5328;2556;4318;7476	CSF2;GABRA3;HOXD11;MMP10;MMP11;MMP9;PLAU;PPBP;SPP1;WNT7A
HALLMARK_ADIPOGENESIS	http://www.broadinstitute.org/gsea/msigdb/cards/HALLMARK_ADIPOGENESIS	-0.458051	-1.52821	0.0701754	0.164881	10	./Project_wg_result1589863554_GSEA/HALLMARK_ADIPOGENESIS.png	7	80760;10580;1149;3977;33;9370;5733	ACADL;ADIPOQ;CIDEA;ITIH5;LIFR;PTGER3;SORBS1
HALLMARK_MYOGENESIS	http://www.broadinstitute.org/gsea/msigdb/cards/HALLMARK_MYOGENESIS	-0.300036	-1.53437	0.0576541	0.239637	29	./Project_wg_result1589863554_GSEA/HALLMARK_MYOGENESIS.png	21	5740;3908;6442;5348;5837;1674;2775;1675;4684;5507;4629;10580;11155;8048;88;4607;2273;845;1152;1160;1158	ACTN2;CASQ2;CFD;CKB;CKM;CKMT2;CSRP3;DES;FHL1;FXYD1;GNAO1;LAMA2;LDB3;MYBPC3;MYH11;NCAM1;PPP1R3C;PTGIS;PYGM;SGCA;SORBS1
HALLMARK_APICAL_SURFACE	http://www.broadinstitute.org/gsea/msigdb/cards/HALLMARK_APICAL_SURFACE	-0.400183	-1.15609	0.258727	0.568235	7	./Project_wg_result1589863554_GSEA/HALLMARK_APICAL_SURFACE.png	5	80274;51458;6517;4118;51738	GHRL;MAL;RHCG;SCUBE1;SLC2A4
HALLMARK_BILE_ACID_METABOLISM	http://www.broadinstitute.org/gsea/msigdb/cards/HALLMARK_BILE_ACID_METABOLISM	-0.385465	-1.04195	0.403442	0.645272	6	./Project_wg_result1589863554_GSEA/HALLMARK_BILE_ACID_METABOLISM.png	4	27284;367;10351;27232	ABCA8;AR;GNMT;SULT1B1
HALLMARK_PANCREAS_BETA_CELLS	http://www.broadinstitute.org/gsea/msigdb/cards/HALLMARK_PANCREAS_BETA_CELLS	-0.317479	-0.816396	0.687623	0.690207	5	./Project_wg_result1589863554_GSEA/HALLMARK_PANCREAS_BETA_CELLS.png	4	5063;6833;1113;57818	ABCC8;CHGA;G6PC2;PAK3
HALLMARK_GLYCOLYSIS	http://www.broadinstitute.org/gsea/msigdb/cards/HALLMARK_GLYCOLYSIS	-0.236427	-0.874641	0.621013	0.700446	13	./Project_wg_result1589863554_GSEA/HALLMARK_GLYCOLYSIS.png	4	229;8789;2998;27087	ALDOB;B3GAT1;FBP2;GYS2
HALLMARK_ANDROGEN_RESPONSE	http://www.broadinstitute.org/gsea/msigdb/cards/HALLMARK_ANDROGEN_RESPONSE	-0.350282	-0.93223	0.541841	0.713631	6	./Project_wg_result1589863554_GSEA/HALLMARK_ANDROGEN_RESPONSE.png	6	56937;9590;9455;3248;563;3977	AKAP12;AZGP1;HOMER2;HPGD;LIFR;PMEPA1

## Sheet: READ
geneSet	link	enrichmentScore	normalizedEnrichmentScore	pValue	FDR	size	plotPath	leadingEdgeNum	leadingEdgeId	userId
HALLMARK_COAGULATION	http://www.broadinstitute.org/gsea/msigdb/cards/HALLMARK_COAGULATION	0.692787	3.32646	0	0	37	./Project_wg_result1589872570_GSEA/HALLMARK_COAGULATION.png	21	2243;2266;3273;732;345;731;5340;11202;2147;462;335;1361;735;3697;4316;1311;4314;4312;4317;4320;1369	APOA1;APOC3;C8A;C8B;C9;COMP;CPB2;CPN1;F2;FGA;FGG;HRG;ITIH1;KLK8;MMP1;MMP11;MMP3;MMP7;MMP8;PLG;SERPINC1
HALLMARK_XENOBIOTIC_METABOLISM	http://www.broadinstitute.org/gsea/msigdb/cards/HALLMARK_XENOBIOTIC_METABOLISM	0.44946	2.15517	0.00141044	0.00606343	36	./Project_wg_result1589872570_GSEA/HALLMARK_XENOBIOTIC_METABOLISM.png	17	1401;3273;5967;5340;3697;7448;27329;1571;6370;3484;3083;2571;1244;6580;1592;2646;6533	ABCC2;ANGPTL3;CCL25;CRP;CYP26A1;CYP2E1;GAD1;GCKR;HGFAC;HRG;IGFBP1;ITIH1;PLG;REG1A;SLC22A1;SLC6A6;VTN
HALLMARK_PANCREAS_BETA_CELLS	http://www.broadinstitute.org/gsea/msigdb/cards/HALLMARK_PANCREAS_BETA_CELLS	-0.438274	-1.69643	0.0412088	0.185398	13	./Project_wg_result1589872570_GSEA/HALLMARK_PANCREAS_BETA_CELLS.png	5	1113;10590;5126;2641;6750	CHGA;GCG;PCSK2;SCGN;SST
HALLMARK_WNT_BETA_CATENIN_SIGNALING	http://www.broadinstitute.org/gsea/msigdb/cards/HALLMARK_WNT_BETA_CATENIN_SIGNALING	0.565574	1.63304	0.0376344	0.232179	8	./Project_wg_result1589872570_GSEA/HALLMARK_WNT_BETA_CATENIN_SIGNALING.png	8	27121;85407;22943;8313;3714;6932;4609;51176	AXIN2;DKK1;DKK4;JAG2;LEF1;MYC;NKD1;TCF7
HALLMARK_GLYCOLYSIS	http://www.broadinstitute.org/gsea/msigdb/cards/HALLMARK_GLYCOLYSIS	0.44294	1.57995	0.0461538	0.246175	14	./Project_wg_result1589872570_GSEA/HALLMARK_GLYCOLYSIS.png	14	10164;229;7045;8614;9080;3938;90161;55586;6662;79586;6781;7360;8912;1634	ALDOB;CACNA1H;CHPF;CHST4;CLDN9;DCN;HS6ST2;LCT;MIOX;SOX9;STC1;STC2;TGFBI;UGP2
HALLMARK_PEROXISOME	http://www.broadinstitute.org/gsea/msigdb/cards/HALLMARK_PEROXISOME	0.55008	1.66435	0.0344262	0.254664	9	./Project_wg_result1589872570_GSEA/HALLMARK_PEROXISOME.png	4	213;1056;2172;6820	ALB;CEL;FABP6;SULT2B1
HALLMARK_ANGIOGENESIS	http://www.broadinstitute.org/gsea/msigdb/cards/HALLMARK_ANGIOGENESIS	0.531823	1.50559	0.0671378	0.257407	8	./Project_wg_result1589872570_GSEA/HALLMARK_ANGIOGENESIS.png	8	7448;4973;4487;6696;3714;6372;7076;6781	CXCL6;JAG2;MSX1;OLR1;SPP1;STC1;TIMP1;VTN
HALLMARK_E2F_TARGETS	http://www.broadinstitute.org/gsea/msigdb/cards/HALLMARK_E2F_TARGETS	0.535422	1.47533	0.0808581	0.261991	7	./Project_wg_result1589872570_GSEA/HALLMARK_E2F_TARGETS.png	7	1029;994;4605;4609;27338;197335;23594	CDC25B;CDKN2A;MYBL2;MYC;ORC6;UBE2S;WDR90
HALLMARK_COMPLEMENT	http://www.broadinstitute.org/gsea/msigdb/cards/HALLMARK_COMPLEMENT	0.341411	1.50674	0.084195	0.298792	30	./Project_wg_result1589872570_GSEA/HALLMARK_COMPLEMENT.png	7	5340;2147;462;735;3697;4322;4317	C9;F2;ITIH1;MMP13;MMP8;PLG;SERPINC1
HALLMARK_MYOGENESIS	http://www.broadinstitute.org/gsea/msigdb/cards/HALLMARK_MYOGENESIS	-0.244808	-1.71697	0.012766	0.334501	57	./Project_wg_result1589872570_GSEA/HALLMARK_MYOGENESIS.png	45	2049;7125;8877;2934;3479;3316;25937;3679;65055;1191;8912;2878;859;6442;1837;8082;1675;844;1410;2247;6840;5507;10580;6450;1756;948;5348;7169;7140;6876;4684;10290;4620;8736;1674;2273;4842;4638;2775;26353;845;5837;11155;6445;4629	CACNA1H;CASQ1;CASQ2;CAV3;CD36;CFD;CLU;CRYAB;DES;DMD;DTNA;EPHB3;FGF2;FHL1;FXYD1;GNAO1;GPX3;GSN;HSPB2;HSPB8;IGF1;ITGA7;LDB3;MYH11;MYH2;MYLK;MYOM1;NCAM1;NOS1;PPP1R3C;PYGM;REEP1;SGCA;SGCG;SH3BGR;SORBS1;SPEG;SPHK1;SSPN;SVIL;TAGLN;TNNC2;TNNT3;TPM2;WWTR1
HALLMARK_UNFOLDED_PROTEIN_RESPONSE	http://www.broadinstitute.org/gsea/msigdb/cards/HALLMARK_UNFOLDED_PROTEIN_RESPONSE	0.579201	1.37935	0.123499	0.363132	5	./Project_wg_result1589872570_GSEA/HALLMARK_UNFOLDED_PROTEIN_RESPONSE.png	5	3484;8614;8140;29968;79094	CHAC1;IGFBP1;PSAT1;SLC7A5;STC2
HALLMARK_TNFA_SIGNALING_VIA_NFKB	http://www.broadinstitute.org/gsea/msigdb/cards/HALLMARK_TNFA_SIGNALING_VIA_NFKB	0.313453	1.33847	0.140299	0.387959	25	./Project_wg_result1589872570_GSEA/HALLMARK_TNFA_SIGNALING_VIA_NFKB.png	19	3624;1437;6373;4973;51561;5055;2919;24147;2921;2920;4609;6372;5328;3627;8877;22822;8744;56937;1846	CSF2;CXCL1;CXCL10;CXCL11;CXCL2;CXCL3;CXCL6;DUSP4;FJX1;IL23A;INHBA;MYC;OLR1;PHLDA1;PLAU;PMEPA1;SERPINB2;SPHK1;TNFSF9
HALLMARK_INTERFERON_GAMMA_RESPONSE	http://www.broadinstitute.org/gsea/msigdb/cards/HALLMARK_INTERFERON_GAMMA_RESPONSE	-0.286368	-0.965487	0.488189	0.692054	9	./Project_wg_result1589872570_GSEA/HALLMARK_INTERFERON_GAMMA_RESPONSE.png	8	629;3627;10410;3662;317649;8082;9934;10875	CFB;CXCL10;EIF4E3;FGL2;IFITM3;IRF4;P2RY14;SSPN
HALLMARK_ANDROGEN_RESPONSE	http://www.broadinstitute.org/gsea/msigdb/cards/HALLMARK_ANDROGEN_RESPONSE	-0.284393	-0.921649	0.553699	0.703514	9	./Project_wg_result1589872570_GSEA/HALLMARK_ANDROGEN_RESPONSE.png	6	9510;9590;3248;6446;1836;3977	ADAMTS1;AKAP12;HPGD;LIFR;SGK1;SLC26A2
HALLMARK_G2M_CHECKPOINT	http://www.broadinstitute.org/gsea/msigdb/cards/HALLMARK_G2M_CHECKPOINT	-0.272332	-0.997182	0.458333	0.706496	11	./Project_wg_result1589872570_GSEA/HALLMARK_G2M_CHECKPOINT.png	11	8140;994;4605;11065;4609;27338;10024;23594;4211;4212;1756	CDC25B;DMD;MEIS1;MEIS2;MYBL2;MYC;ORC6;SLC7A5;TROAP;UBE2C;UBE2S
HALLMARK_MITOTIC_SPINDLE	http://www.broadinstitute.org/gsea/msigdb/cards/HALLMARK_MITOTIC_SPINDLE	-0.408763	-1.01619	0.449772	0.752995	5	./Project_wg_result1589872570_GSEA/HALLMARK_MITOTIC_SPINDLE.png	5	55722;2934;23022;2316;8470	CEP72;FLNA;GSN;PALLD;SORBS2
HALLMARK_APICAL_SURFACE	http://www.broadinstitute.org/gsea/msigdb/cards/HALLMARK_APICAL_SURFACE	-0.263373	-0.84908	0.684478	0.759985	8	./Project_wg_result1589872570_GSEA/HALLMARK_APICAL_SURFACE.png	4	6517;8406;4118;22854	MAL;NTNG1;SLC2A4;SRPX
HALLMARK_ADIPOGENESIS	http://www.broadinstitute.org/gsea/msigdb/cards/HALLMARK_ADIPOGENESIS	-0.231216	-1.0459	0.395349	0.783352	21	./Project_wg_result1589872570_GSEA/HALLMARK_ADIPOGENESIS.png	11	1149;3952;10580;8404;948;9370;2167;4958;3977;4638;26353	ADIPOQ;CD36;CIDEA;FABP4;HSPB8;LEP;LIFR;MYLK;OMD;SORBS1;SPARCL1
HALLMARK_HEME_METABOLISM	http://www.broadinstitute.org/gsea/msigdb/cards/HALLMARK_HEME_METABOLISM	-0.314105	-1.28037	0.188482	0.814182	15	./Project_wg_result1589872570_GSEA/HALLMARK_HEME_METABOLISM.png	10	2908;6622;119;3043;6005;7145;9429;55532;760;759	ABCG2;ADD2;CA1;CA2;HBB;NR3C1;RHAG;SLC30A10;SNCA;TNS1
HALLMARK_KRAS_SIGNALING_DN	http://www.broadinstitute.org/gsea/msigdb/cards/HALLMARK_KRAS_SIGNALING_DN	-0.168733	-1.05629	0.376471	0.886771	46	./Project_wg_result1589872570_GSEA/HALLMARK_KRAS_SIGNALING_DN.png	13	2044;7704;10777;3779;7367;4842;9499;9073;1360;8115;7021;10022;58157	ARPP21;CLDN8;CPB1;EPHA5;INSL5;KCNMB1;MYOT;NGB;NOS1;TCL1A;TFAP2B;UGT2B17;ZBTB16
