# Supplementary material for: Transcriptome Based System Biology Exploration Reveals Homogeneous Tumorigenicity of Alimentary Tract Malignancy
Source: Front Oncol. 2021 Jan 22;10:580276. doi: 10.3389/fonc.2020.580276 (PMC7862768; doi:10.3389/fonc.2020.580276)
Supplement: Supplementary file 6 [file Table_5.xls]

## Sheet: =BP
Category	Term	Count	%	PValue	Genes	List Total	Pop Hits	Pop Total	Fold Enrichment	Bonferroni	Benjamini	FDR
GOTERM_BP_DIRECT	GO:0006260~DNA replication	49	2.88405	7.84333e-15	CLSPN, BLM, TICRR, DBF4, CHEK1, MCM10, CDT1, MCM8, CDC45, MCM7, POLE2, ORC6, ORC1, DNAJC2, FEN1, CDC7, RECQL4, EXO1, CDK1, CDC6, GINS2, DTL, LIG1, GINS4, BRIP1, RMI2, MCM2, TOP1MT, ATR, MCM3, RNASEH2A, CDC25C, MCM4, MCM5, CDC25A, BRCA1, CDK2, MCM6, DNA2, RFC3, RFC4, TIMELESS, RRM2, POLD1, PCNA, CHTF18, CHAF1A, CHAF1B, DSCC1	1517	155	16792	3.4993	3.5314e-11	3.5314e-11	1.48326e-11
GOTERM_BP_DIRECT	GO:0051301~cell division	80	4.70865	1.13525e-14	KIFC1, BORA, KNTC1, AURKA, TTC28, PTTG1, KIF2C, CCNE1, CDCA8, ANKRD53, CDCA7, OIP5, CCSAP, CDCA2, NUP37, MASTL, CCNA1, CDCA5, CCNA2, CDCA3, KIF14, CDC7, CDK1, CDC6, DSN1, LIG1, CCNF, TPX2, UBE2C, HMGA2, TACC3, MCM5, NCAPD3, CDK2, NCAPD2, CCND1, MAD2L1, RCC2, TIMELESS, BUB1B, HAUS7, RUVBL1, UBE2S, CKS1B, HAUS6, NEK2, CHEK2, RCC1, CCNG2, SPC24, SPC25, NCAPH, SAC3D1, NCAPG2, NCAPG, BUB1, SKA3, FBXO5…	1517	350	16792	2.53011	5.07328e-11	2.53664e-11	2.13052e-11
GOTERM_BP_DIRECT	GO:0000082~G1/S transition of mitotic cell cycle	37	2.17775	2.17991e-13	DBF4, IQGAP3, PKMYT1, RCC1, MCM10, RHOU, PPAT, CDT1, CCNE1, CDC45, MCM8, MCM7, CDKN2A, POLE2, PRIM2, FBXO5, ORC6, RANBP1, CCNA1, ORC1, CDCA5, CDC7, CDK1, CDC6, SKP2, MCM2, CDKN3, MCM3, MCM4, MCM5, CDK2, CDC25A, MCM6, INHBA, CCND1, RRM2, PCNA	1517	102	16792	4.0153	9.76357e-10	3.25452e-10	4.0995e-10
GOTERM_BP_DIRECT	GO:0007067~mitotic nuclear division	59	3.47263	8.69362e-12	BORA, KNTC1, PKMYT1, AURKA, TTC28, PTTG1, AURKB, KIF2C, OIP5, CCSAP, CDCA2, NUP37, MASTL, CCNA1, CDCA5, CCNA2, ASPM, CDCA3, CDK1, CDC6, KIF15, CCNF, TPX2, HMGA2, CDK2, RCC2, TIMELESS, BUB1B, HAUS7, RUVBL1, HAUS6, NEK2, ANLN, CEP55, RCC1, CCNG2, SPC24, SPC25, SAC3D1, NCAPG2, BUB1, SKA3, FBXO5, SKA1, HELLS, ERCC6L, CENPN, CKAP5, NUF2, CENPF, BIRC5, CDC20, CDC25C, CDC25A, CDC25B, CCNB2, PLK1, CENPW,…	1517	248	16792	2.6334	3.89473e-08	9.73683e-09	1.63532e-08
GOTERM_BP_DIRECT	GO:0007062~sister chromatid cohesion	33	1.94232	2.14191e-10	KNTC1, AURKB, SPC24, SPC25, KIF2C, CDCA8, DDX11, CENPA, BUB1, NUP37, SKA1, CDCA5, ERCC6L, CENPO, CENPN, DSN1, CKAP5, KIF18A, NUF2, CENPF, NUP85, SPDL1, CENPE, BIRC5, CDC20, CENPI, CENPH, MAD2L1, RCC2, PLK1, BUB1B, CENPU, NUP107	1517	103	16792	3.54645	9.59577e-07	1.91916e-07	4.02906e-07
GOTERM_BP_DIRECT	GO:0030198~extracellular matrix organization	47	2.76633	1.09337e-09	IBSP, ADAMTSL4, COL3A1, ITGA11, DCN, DDR2, SPINK5, ABI3BP, TNFRSF11B, COL7A1, ITGAX, HPSE2, ITGB8, COL27A1, FOXF1, SERPINE1, ACAN, AGRN, COL11A1, FGF2, SPP1, COL10A1, RECK, MATN3, COL4A1, EGFL6, ADAMTS20, ICAM5, CCDC80, ITGA2, SPARC, COL5A3, COL5A2, COL5A1, LAMA2, FBLN1, COL19A1, BGN, ITGA8, ITGA7, COL1A2, MADCAM1, MFAP2, COL1A1, JAM2, MFAP5, JAM3	1517	196	16792	2.65435	4.89827e-06	8.1638e-07	2.05668e-06
GOTERM_BP_DIRECT	GO:0030199~collagen fibril organization	19	1.1183	1.41643e-09	TNXB, ADAMTS14, COL3A1, COL5A3, SERPINH1, DDR2, COL5A2, COL5A1, MMP11, PLOD3, ACAN, COL1A2, FOXC2, COL12A1, COL1A1, LOXL2, ADAMTS2, COL11A1, DPT	1517	39	16792	5.39269	6.3456e-06	9.06517e-07	2.66439e-06
GOTERM_BP_DIRECT	GO:0030574~collagen catabolic process	24	1.4126	3.12563e-09	COL4A1, ADAMTS14, MMP9, COL3A1, MMP8, MMP27, COL5A3, MMP3, MMP14, MMP13, COL5A2, MMP1, COL5A1, MMP12, MMP11, MMP10, COL19A1, COL7A1, COL1A2, COL12A1, COL1A1, ADAMTS2, COL11A1, COL10A1	1517	64	16792	4.15096	1.40027e-05	1.75035e-06	5.87948e-06
GOTERM_BP_DIRECT	GO:0006270~DNA replication initiation	16	0.94173	2.59452e-08	CDC7, CDC6, GINS4, MCM2, MCM10, MCM3, MCM4, MCM5, MCM6, CCNE1, CDC45, MCM7, POLE2, PRIM2, ORC6, ORC1	1517	32	16792	5.53461	0.000116228	1.29149e-05	4.88043e-05
GOTERM_BP_DIRECT	GO:1903779~regulation of cardiac conduction	21	1.23602	3.74866e-08	SLC8A3, FXYD1, TRPC1, SLC8A1, SLC8A2, ATP1B2, STIM1, NPR1, ATP1A2, TNNI3, KCNJ11, FXYD6, ITPR1, DMPK, ABCC9, ATP2B3, PLN, RYR3, ATP2A1, CASQ1, CASQ2	1517	56	16792	4.15096	0.000167926	1.67939e-05	7.05144e-05
GOTERM_BP_DIRECT	GO:0000086~G2/M transition of mitotic cell cycle	33	1.94232	4.09158e-07	CEP72, HAUS6, NEK2, PPP1R12B, FOXM1, BORA, PKMYT1, AURKA, CHEK1, CHEK2, HMMR, PRKAR2B, ODF2, MASTL, CEP131, CDK1, CKAP5, SKP2, TPX2, BIRC5, CDC25C, CEP152, CENPJ, CDK2, CDC25A, CDC25B, CCNB1, PLK4, CCNB2, PLK1, HAUS7, CIT, MELK	1517	137	16792	2.66631	0.00183135	0.000166625	0.000769647
GOTERM_BP_DIRECT	GO:0006936~muscle contraction	26	1.53031	7.31428e-06	FXYD1, TLN1, TACR2, CALD1, TPM2, TPM1, MYOT, MYL9, ACTG2, DES, SORBS1, CKMT2, SLMAP, SNTB1, LMOD1, SCN7A, MYOM1, SLC8A1, GNAO1, CRYAB, ACTA2, MYH11, CACNA1H, SGCA, MYLK, TMOD1	1517	107	16792	2.68972	0.032237	0.00272695	0.0137577
GOTERM_BP_DIRECT	GO:0007051~spindle organization	9	0.529723	2.87726e-05	CEP72, CKAP5, TTK, AURKA, RANBP1, AURKB, KNSTRN, ASPM, AUNIP	1517	16	16792	6.22643	0.120941	0.00986661	0.0541089
GOTERM_BP_DIRECT	GO:0007059~chromosome segregation	18	1.05945	8.38652e-05	CENPN, NEK2, DSN1, NUF2, CENPF, CENPE, TOP1MT, RCC1, KNSTRN, BRCA1, SPC25, OIP5, HJURP, CDCA2, CENPW, SKA3, SKA1, TOP2A	1517	68	16792	2.93009	0.313214	0.0264811	0.157637
GOTERM_BP_DIRECT	GO:0032508~DNA duplex unwinding	14	0.824014	9.05694e-05	RECQL4, GINS1, GINS2, DNA2, CDC45, DDX11, BLM, PIF1, GINS4, BRIP1, RAD54B, RUVBL1, MCM3, MCM5	1517	44	16792	3.52202	0.333536	0.0266887	0.170229
GOTERM_BP_DIRECT	GO:0000083~regulation of transcription involved in G1/S transition of mitotic cell cycle	10	0.588582	9.86299e-05	CCNE1, CDK1, CDC6, CDC45, RRM2, PCNA, FBXO5, CCNA1, ORC1, CDT1	1517	23	16792	4.8127	0.357176	0.0272399	0.185366
GOTERM_BP_DIRECT	GO:0071456~cellular response to hypoxia	22	1.29488	0.000107014	SLC8A3, E2F1, SLC8A1, STC2, CPEB2, SUV39H1, PINK1, CPEB1, PMAIP1, KCNMB1, KCNK3, SUV39H2, CCNB1, GNGT1, FMN2, PTGIS, SLC2A4, BBC3, PTN, ADAM8, CCNA2, TERT	1517	96	16792	2.5367	0.380874	0.0278088	0.201107
GOTERM_BP_DIRECT	GO:0022617~extracellular matrix disassembly	19	1.1183	0.000111795	MMP9, ELANE, MMP8, PRSS1, DCN, MMP3, MMP14, MMP13, MMP1, MMP12, TIMP1, MMP11, MMP10, GSN, ACAN, CMA1, ADAM8, CTSG, SPP1	1517	76	16792	2.7673	0.393997	0.0274425	0.210083
GOTERM_BP_DIRECT	GO:0000281~mitotic cytokinesis	11	0.64744	0.000140787	CKAP2, KIF23, KIF4B, KIF4A, CENPA, PLK1, NUSAP1, ANLN, CEP55, RACGAP1, KIF20A	1517	29	16792	4.19867	0.467818	0.0326534	0.264496
GOTERM_BP_DIRECT	GO:0006271~DNA strand elongation involved in DNA replication	8	0.470865	0.000161802	GINS1, GINS2, RFC3, RFC4, POLD1, GINS4, PRIM2, PCNA	1517	15	16792	5.90358	0.515642	0.0355975	0.30392
GOTERM_BP_DIRECT	GO:0000731~DNA synthesis involved in DNA repair	12	0.706298	0.000169887	EXO1, RAD51D, DNA2, RFC3, RAD51AP1, XRCC2, BLM, POLD1, BRCA2, BRIP1, RMI2, BRCA1	1517	35	16792	3.79516	0.532875	0.0355966	0.319084
GOTERM_BP_DIRECT	GO:0001501~skeletal system development	27	1.58917	0.000210494	MMP9, TCOF1, PTH1R, COL3A1, HOXD12, JAG2, ZBTB16, AHSG, TNFRSF11B, TEAD4, ACAN, COL12A1, PITX1, COL10A1, MATN3, HAPLN3, DLL3, HES7, INHA, COL5A2, PRELP, SHOX2, COL19A1, DLX6, COL1A2, COL1A1, CDH11	1517	137	16792	2.18152	0.610585	0.0419628	0.395209
GOTERM_BP_DIRECT	GO:0008283~cell proliferation	55	3.2372	0.000213258	STIL, UCHL1, DTYMK, AURKB, ZEB1, MCM10, CITED2, KIF2C, MCM7, DKC1, GAB1, LGI1, ROS1, CDK1, AR, BYSL, KIF15, TPX2, SKP2, SIX2, TACC3, ALK, OSM, SH2D2A, HHEX, UHRF1, SIX1, BUB1B, EMP1, MELK, CXCL1, CKS1B, PRKDC, BOP1, TRAIP, CSE1L, BUB1, ENTPD5, TFDP1, KAT2A, MKI67, DLGAP5, MET, FSCN1, CD276, ITGA2, CENPF, CDC25C, CDC25A, NPY, PLK1, LIPG, CKS2, PCNA, IL5RA	1517	366	16792	1.66341	0.615379	0.0406923	0.400389
GOTERM_BP_DIRECT	GO:0007268~chemical synaptic transmission	40	2.35433	0.000223554	SNCG, SNAP91, SNCB, SLC6A1, TACR2, TACR1, NPY2R, CACNB2, KCNMB1, KCNMB2, NPTX1, AGRN, NPFFR1, LRFN5, GAD1, LRFN4, NOVA1, DLG2, DTNA, GABRD, PLP1, GLRB, SCN2B, SYT10, KIF5A, NPBWR1, GRIN2A, GRIA3, GRIA4, NRXN1, NTSR1, KCNK3, PDE7B, NPY, GRIA2, SSTR1, GRIA1, CARTPT, UNC13C, PTGDR2	1517	240	16792	1.84487	0.632721	0.0408759	0.419682
GOTERM_BP_DIRECT	GO:0000732~strand displacement	10	0.588582	0.000293946	EXO1, RAD51D, DNA2, RAD51AP1, XRCC2, BLM, BRCA2, BRIP1, RMI2, BRCA1	1517	26	16792	4.25739	0.732081	0.0513191	0.551483
GOTERM_BP_DIRECT	GO:0007080~mitotic metaphase plate congression	12	0.706298	0.000294111	KIF14, CCNB1, KIFC1, KIF2C, CDCA8, ANKRD53, PSRC1, KIF18A, CENPE, SPDL1, CEP55, CDCA5	1517	37	16792	3.59002	0.732279	0.049422	0.551792
GOTERM_BP_DIRECT	GO:0006813~potassium ion transport	19	1.1183	0.00031014	HCN1, KCNMA1, KCNJ15, KCND3, SLC12A8, ATP1B2, KCNAB1, KCNA2, ATP1A2, KCNA5, CDK2, KCNK3, KCNMB1, KCNMB2, KCNS1, KCNQ4, ABCC9, KCNS2, SLC24A4	1517	82	16792	2.56482	0.750836	0.0501662	0.581782
GOTERM_BP_DIRECT	GO:0007517~muscle organ development	20	1.17716	0.000312234	POU6F1, USP2, CRYAB, FHL1, ITGA11, CENPF, LAMA2, SMTN, BVES, NEB, TAGLN, SPEG, DMD, TEAD4, ITGA7, CACNA1H, SGCD, JPH1, SGCA, UNC45B	1517	89	16792	2.48746	0.753162	0.0487374	0.585699
GOTERM_BP_DIRECT	GO:0035987~endodermal cell differentiation	10	0.588582	0.000405853	INHBA, COL7A1, MMP9, ITGA7, MMP8, COL12A1, MMP14, HMGA2, COL11A1, MIXL1	1517	27	16792	4.09971	0.837745	0.0607842	0.760679
GOTERM_BP_DIRECT	GO:0007155~cell adhesion	64	3.76692	0.00051018	ATP1B2, MMRN1, DDR2, CXCL12, HMCN2, WISP1, SRPX, FAP, COL12A1, SPON2, LOXL2, BOC, SPON1, EGFL6, MPDZ, ICAM5, BYSL, SIGLEC11, THY1, NCAM1, CCR8, PGM5, CNTN2, MADCAM1, TGFB1I1, COL1A1, CNTN3, MFAP4, ADAM12, AOC3, IBSP, PTK7, ITGA11, CDH3, EPHB4, APLP1, ITGAX, SORBS1, COL7A1, ITGB8, SORBS2, MSLN, ACAN, THBS2, DPT, SPP1, TNXB, HAPLN3, SVEP1, OLR1, LPP, PCDH10, ITGA2, STAB2, PRPH2, COL5A1, LAMA2, LYVE…	1517	459	16792	1.54342	0.898347	0.073375	0.95533
GOTERM_BP_DIRECT	GO:0070373~negative regulation of ERK1 and ERK2 cascade	15	0.882872	0.000511786	NLRP6, LMO3, GPER1, ADIPOQ, SPRY4, LIF, RPS6KA6, FBLN1, DUSP1, DUSP26, ARRB1, DMD, C1QL4, NDRG2, KLF4	1517	58	16792	2.86273	0.899076	0.0713099	0.958322
GOTERM_BP_DIRECT	GO:0007018~microtubule-based movement	18	1.05945	0.000778471	KIF1C, KIF23, KIF14, KIFC1, KIF2C, KIF4B, KIF4A, KIF24, KIF5A, STARD9, KIF15, KIF18A, KIF18B, CENPE, DNAH2, RACGAP1, SH3GL2, KIF20A	1517	81	16792	2.45983	0.969466	0.103295	1.45424
GOTERM_BP_DIRECT	GO:0008285~negative regulation of cell proliferation	56	3.29606	0.000842849	DLC1, E2F7, IGFBP6, FGF10, ZEB1, MXI1, KANK2, BNIPL, CDKN2A, MYOCD, MTBP, FGF2, PHOX2B, CDC6, AR, GTPBP4, MAGI2, GPER1, SLIT3, OSM, INHBA, TNS2, ADAMTS8, SSTR1, NME1, ADAMTS1, RIPPLY3, TGFB1I1, HIST1H2AB, CXCL1, PODN, IFITM1, TFAP4, PTH1R, CXCL8, ZBTB16, WT1, MSX2, LIF, P3H1, CYP27B1, SPEG, CHD5, DPT, NOX4, KAT2B, NACC2, BRIP1, FOXP3, CDKN3, RASSF5, SFRP4, ATP8A2, ADRA1A, KLF4, F2R	1517	396	16792	1.56534	0.977121	0.108163	1.5736
GOTERM_BP_DIRECT	GO:0045926~negative regulation of growth	8	0.470865	0.000917054	MT1M, BBC3, PNPT1, MT1E, MT1H, MT1X, MT1G, MT1F	1517	19	16792	4.66072	0.983597	0.113869	1.71101
GOTERM_BP_DIRECT	GO:0034501~protein localization to kinetochore	6	0.353149	0.00101924	CDK1, MTBP, TTK, BUB1B, SPDL1, AURKB	1517	10	16792	6.64153	0.989627	0.122369	1.89994
GOTERM_BP_DIRECT	GO:0000070~mitotic sister chromatid segregation	9	0.529723	0.00115531	KIFC1, MAD2L1, CENPA, DSN1, PLK1, NEK2, NUSAP1, KIF18B, KNSTRN	1517	25	16792	3.98492	0.994365	0.133986	2.15098
GOTERM_BP_DIRECT	GO:0006281~DNA repair	37	2.17775	0.00116322	RAD51D, CLSPN, XRCC2, BLM, TICRR, FOXM1, CHEK1, PTTG1, POLE2, DDX11, FANCI, FANCG, POLQ, FANCA, FEN1, RDM1, EXO1, RECQL4, CDK1, RAD51AP1, LIG1, PIF1, EME1, ATR, RAD54L, BRCA1, CDK2, UHRF1, RFWD3, FANCD2, POLD1, PARPBP, RAD18, RUVBL1, CHAF1A, CHAF1B, UBE2T	1517	235	16792	1.74281	0.994562	0.131447	2.16557
GOTERM_BP_DIRECT	GO:0008016~regulation of heart contraction	10	0.588582	0.00125439	FXYD1, DES, GNAO1, THRB, CHRM2, PLN, HSPB7, CACNA1H, TPM1, DMPK	1517	31	16792	3.57071	0.996387	0.13755	2.3334
GOTERM_BP_DIRECT	GO:0000722~telomere maintenance via recombination	10	0.588582	0.00160721	DNA2, RFC3, RFC4, POLE2, LIG1, POLD1, PRIM2, PCNA, BRCA2, FEN1	1517	32	16792	3.45913	0.999258	0.168706	2.98036
GOTERM_BP_DIRECT	GO:0045987~positive regulation of smooth muscle contraction	8	0.470865	0.00180189	MYOCD, TACR2, TACR1, NPY2R, ADRA1A, ITGA2, ADA, F2R	1517	21	16792	4.21684	0.99969	0.1829	3.33561
GOTERM_BP_DIRECT	GO:1902259~regulation of delayed rectifier potassium channel activity	5	0.294291	0.00185262	KCNS1, KCNS2, KCNAB1, KCNE2, VAMP2	1517	7	16792	7.90658	0.999753	0.183412	3.42798
GOTERM_BP_DIRECT	GO:0001503~ossification	17	1.00059	0.00187351	IBSP, IFITM1, MMP9, LRRC17, GPM6B, SPARC, ECM1, DDR2, COL5A2, AHSG, CHRDL1, CLEC3B, FOXC2, RUNX1, COL11A1, SPP1, CDH11	1517	80	16792	2.35221	0.999775	0.181292	3.46598
GOTERM_BP_DIRECT	GO:0006302~double-strand break repair	15	0.882872	0.00197546	RECQL4, LIG1, EME1, MND1, PRKDC, BRCA2, BRIP1, CHEK2, BRCA1, H2AFX, POLQ, CDCA5, APBB1, FEN1, TRIP13	1517	66	16792	2.51573	0.999858	0.186183	3.65131
GOTERM_BP_DIRECT	GO:0042127~regulation of cell proliferation	30	1.76574	0.00235872	BID, CXCL3, FOXM1, BLK, PTGS1, EZH2, JAG2, CHEK1, KIT, CXCL6, AGTR1, TNFRSF11B, CDCA7, PLCD1, FANCA, NKX2-3, TXNIP, BMX, BIRC7, SIX3, INHA, BRCA1, TNFRSF10A, HHEX, TNFRSF10B, TIMELESS, PPBP, RELT, DNMT1, PLAU	1517	185	16792	1.79501	0.999975	0.213721	4.3449
GOTERM_BP_DIRECT	GO:0042391~regulation of membrane potential	16	0.94173	0.00256305	HCN1, KCNMA1, GLRB, GRIK3, KCNA5, FAM19A4, KCNJ11, CNGA1, RIMS3, BVES, SLC26A7, CACNA1H, CHRNA7, CHRNA1, LRRK2, CHRNA3	1517	75	16792	2.36143	0.99999	0.225466	4.71277
GOTERM_BP_DIRECT	GO:0031100~organ regeneration	12	0.706298	0.00258963	CDK1, APOA2, MKI67, ATIC, PGF, TGFBR3, NR4A3, NR0B2, ANGPT2, CXCL12, CCNA2, PPAT	1517	47	16792	2.82618	0.999991	0.223171	4.76052
GOTERM_BP_DIRECT	GO:0048511~rhythmic process	13	0.765156	0.00268746	HLF, KAT2B, EZH2, SUV39H1, PRKDC, CBX3, HES7, SUV39H2, TEF, NKX2-1, PRKAA2, TOP2A, ENOX1	1517	54	16792	2.66481	0.999994	0.226254	4.93608
GOTERM_BP_DIRECT	GO:0001833~inner cell mass cell proliferation	6	0.353149	0.00274655	GINS1, SALL4, NCAPG2, GINS4, BRCA2, CHEK1	1517	12	16792	5.53461	0.999996	0.226397	5.04196
GOTERM_BP_DIRECT	GO:0032355~response to estradiol	18	1.05945	0.00294688	BID, TXNIP, SLC6A1, SOCS2, CRYAB, ADCYAP1R1, EZH2, FGF10, PTGFR, KCNJ11, CCND1, DUSP1, PCNA, PTN, WFDC1, COL1A1, DNMT3B, GHR	1517	91	16792	2.18952	0.999998	0.236488	5.40015
GOTERM_BP_DIRECT	GO:0007229~integrin-mediated signaling pathway	19	1.1183	0.00306954	IBSP, PLP1, COL3A1, FERMT2, ITGA11, ITGA2, FBLN1, ITGAX, RCC2, ITGB8, ITGA8, ITGA7, ADAM33, ADAMTS1, MADCAM1, ANGPTL3, ADAM8, ADAM12, ADAMDEC1	1517	99	16792	2.12439	0.999999	0.240773	5.61883
GOTERM_BP_DIRECT	GO:0051256~mitotic spindle midzone assembly	5	0.294291	0.00344086	KIF23, KIF4B, KIF4A, AURKB, RACGAP1	1517	8	16792	6.91826	1	0.261237	6.2779
GOTERM_BP_DIRECT	GO:0060236~regulation of mitotic spindle organization	5	0.294291	0.00344086	ANKRD53, PSRC1, BORA, TPX2, TACC3	1517	8	16792	6.91826	1	0.261237	6.2779
GOTERM_BP_DIRECT	GO:0051726~regulation of cell cycle	22	1.29488	0.00355671	RAD51D, FIGNL1, DTL, FOXM1, CCNF, RBL1, PRR11, SKP2, PKMYT1, CENPF, INHA, BOP1, CDC25C, MYBL2, CCNG2, CDC25A, CCNB1, CCNE1, CCNB2, PLK1, MASTL, FGF2	1517	124	16792	1.96389	1	0.264327	6.48262
GOTERM_BP_DIRECT	GO:0001556~oocyte maturation	7	0.412007	0.00384087	CCNB1, FBXO5, BRCA2, PDE3A, PABPC1L, CDC25B, TRIP13	1517	18	16792	4.30469	1	0.27768	6.98301
GOTERM_BP_DIRECT	GO:0010971~positive regulation of G2/M transition of mitotic cell cycle	7	0.412007	0.00384087	CDC7, PHOX2B, CCND1, DBF4B, RCC2, SMARCD3, PBX1	1517	18	16792	4.30469	1	0.27768	6.98301
GOTERM_BP_DIRECT	GO:0001822~kidney development	17	1.00059	0.00402171	WFS1, RPGRIP1L, SIX2, CENPF, DCN, PPAT, WT1, TCF21, AGTR1, TNS2, ITGA8, SIX1, SULF1, PCSK9, ADAMTS1, STRA6, CA2	1517	86	16792	2.1881	1	0.28418	7.30014
GOTERM_BP_DIRECT	GO:0034080~CENP-A containing nucleosome assembly	11	0.64744	0.00420143	CENPO, CENPN, CENPA, HIST1H4B, HJURP, OIP5, CENPW, CENPU, RUVBL1, CENPI, CENPH	1517	43	16792	2.83166	1	0.290324	7.61428
GOTERM_BP_DIRECT	GO:0035235~ionotropic glutamate receptor signaling pathway	8	0.470865	0.00421798	GRIA2, GRIA1, GRIK3, GRIK5, GRIN2A, GRIA3, GRIN3B, GRIA4	1517	24	16792	3.68974	1	0.286913	7.64315
GOTERM_BP_DIRECT	GO:0010628~positive regulation of gene expression	38	2.23661	0.00421839	E2F1, CSF2, CRP, MITF, IQGAP3, KIT, CDH3, CITED2, ACTG2, MUSK, OSR1, ANK2, ITGB8, GSN, NKX2-1, FOXD1, DNMT3B, RAB27A, PID1, CDK1, AR, PLP1, ACTA2, EPHX2, LEF1, NR0B2, GPER1, PTGFR, HMGA2, BRCA1, NTRK3, INHBA, AMH, FBLN1, SFRP4, DNMT1, WNT11, KLF4	1517	262	16792	1.60546	1	0.282693	7.64387
GOTERM_BP_DIRECT	GO:0071294~cellular response to zinc ion	7	0.412007	0.00519032	MT1M, MT1E, MT1H, MT1X, MT1G, KCNK3, MT1F	1517	19	16792	4.07813	1	0.330987	9.32487
GOTERM_BP_DIRECT	GO:0010881~regulation of cardiac muscle contraction by regulation of the release of sequestered calcium ion	7	0.412007	0.00519032	SLC8A1, ANK2, DMD, PLN, ATP1A2, CACNA1C, CASQ2	1517	19	16792	4.07813	1	0.330987	9.32487
GOTERM_BP_DIRECT	GO:0060539~diaphragm development	5	0.294291	0.00575313	TCF21, KCNAB1, STRA6, MSC, WT1	1517	9	16792	6.14956	1	0.354745	10.285
GOTERM_BP_DIRECT	GO:0060402~calcium ion transport into cytosol	6	0.353149	0.00595749	SLC8A3, SLC8A1, JPH2, ADRA1A, CACNA1C, JPH1	1517	14	16792	4.74395	1	0.359916	10.6312
GOTERM_BP_DIRECT	GO:0032212~positive regulation of telomere maintenance via telomerase	9	0.529723	0.00636542	CCT5, DKC1, NEK2, MAPK15, CCT2, PKIB, ATR, AURKB, CCT6A	1517	32	16792	3.11322	1	0.374365	11.3186
GOTERM_BP_DIRECT	GO:0000727~double-strand break repair via break-induced replication	4	0.235433	0.00638813	CDC7, GINS2, CDC45, GINS4	1517	5	16792	8.85537	1	0.370654	11.3567
GOTERM_BP_DIRECT	GO:0045077~negative regulation of interferon-gamma biosynthetic process	4	0.235433	0.00638813	INHBA, CD276, INHA, FOXP3	1517	5	16792	8.85537	1	0.370654	11.3567
GOTERM_BP_DIRECT	GO:0097070~ductus arteriosus closure	4	0.235433	0.00638813	MYOCD, FOXF1, STRA6, HPGD	1517	5	16792	8.85537	1	0.370654	11.3567
GOTERM_BP_DIRECT	GO:0071157~negative regulation of cell cycle arrest	7	0.412007	0.00685685	PHOX2B, CCND1, TFAP4, MLXIPL, FGF10, CHEK2, GPER1	1517	20	16792	3.87423	1	0.386931	12.14
GOTERM_BP_DIRECT	GO:0007507~heart development	28	1.64803	0.00748804	FGF19, POU6F1, KCNAB1, COL3A1, PDLIM3, PRKDC, WT1, CITED2, ECE2, OSR1, GATA5, FOXF1, GAB1, ACAN, PTN, STRA6, RBM20, SMYD1, SPARC, TNNI3, MIXL1, NTRK3, SHOX2, BVES, PCNA, FOXC2, RIPPLY3, CACNA1C	1517	183	16792	1.69365	1	0.409116	13.1844
GOTERM_BP_DIRECT	GO:0048146~positive regulation of fibroblast proliferation	12	0.706298	0.00794947	CCNB1, WNT2, E2F1, CDC6, FBLN1, FOSL2, BTC, FGF10, PRKDC, PDGFD, DDR2, CCNA2	1517	54	16792	2.45983	1	0.423103	13.9405
GOTERM_BP_DIRECT	GO:0046426~negative regulation of JAK-STAT cascade	10	0.588582	0.00813521	BGN, PODN, PODNL1, SOCS2, RTN4R, RTN4RL2, DCN, HMGA2, LRRC15, CHAD	1517	40	16792	2.7673	1	0.425622	14.2431
GOTERM_BP_DIRECT	GO:0007215~glutamate receptor signaling pathway	6	0.353149	0.00828055	SSTR1, KCNB1, GRIK3, GRIN2A, GRIA3, GRIA4	1517	15	16792	4.42769	1	0.426496	14.4792
GOTERM_BP_DIRECT	GO:0007076~mitotic chromosome condensation	6	0.353149	0.00828055	NCAPH, NCAPG, NUSAP1, CDCA5, NCAPD3, NCAPD2	1517	15	16792	4.42769	1	0.426496	14.4792
GOTERM_BP_DIRECT	GO:0007095~mitotic G2 DNA damage checkpoint	6	0.353149	0.00828055	CDK1, BLM, FANCI, HMGA2, CCNA2, FOXN3	1517	15	16792	4.42769	1	0.426496	14.4792
GOTERM_BP_DIRECT	GO:0048863~stem cell differentiation	8	0.470865	0.00852223	LIF, MSX2, SOX21, OSR1, KIT, PAX2, HMGA2, ETV4	1517	27	16792	3.27977	1	0.430997	14.8704
GOTERM_BP_DIRECT	GO:0007411~axon guidance	25	1.47145	0.00854367	CXCL12, GBX2, NKX2-1, SPON2, LGI1, FOXD1, BOC, ZNF280A, ZNF280C, KIF5A, SPTBN4, NFASC, NTN4, VAX1, NR4A3, NRXN1, NTN1, SLIT2, SLIT3, RPS6KA5, EPHA5, NCAM1, LAMA2, SEMA4F, CNTN2	1517	159	16792	1.74044	1	0.427134	14.905
GOTERM_BP_DIRECT	GO:0006977~DNA damage response, signal transduction by p53 class mediator resulting in cell cycle arrest	13	0.765156	0.00866375	E2F1, CCNB1, CDK1, E2F7, PCNA, ARID3A, AURKA, CHEK2, CDC25C, CENPJ, GTSE1, CDK2, TFDP1	1517	62	16792	2.32096	1	0.427015	15.0986
GOTERM_BP_DIRECT	GO:0031016~pancreas development	7	0.412007	0.00887883	HHEX, WFS1, FOXF1, MSLN, PTF1A, FGF10, NKX6-1	1517	21	16792	3.68974	1	0.430356	15.4445
GOTERM_BP_DIRECT	GO:0051481~negative regulation of cytosolic calcium ion concentration	5	0.294291	0.00890906	SLC8A1, RYR3, KCNA5, ATP1A2, KCNK3	1517	10	16792	5.53461	1	0.426975	15.493
GOTERM_BP_DIRECT	GO:0046888~negative regulation of hormone secretion	5	0.294291	0.00890906	OSM, LIF, NMB, ADIPOQ, IL11	1517	10	16792	5.53461	1	0.426975	15.493
GOTERM_BP_DIRECT	GO:0007019~microtubule depolymerization	5	0.294291	0.00890906	KIF14, KIF2C, KIF24, KIF18A, KIF18B	1517	10	16792	5.53461	1	0.426975	15.493
GOTERM_BP_DIRECT	GO:0006268~DNA unwinding involved in DNA replication	5	0.294291	0.00890906	MCM7, MCM2, MCM4, TOP2A, MCM6	1517	10	16792	5.53461	1	0.426975	15.493
GOTERM_BP_DIRECT	GO:0006810~transport	46	2.70747	0.00893458	ABCA8, RBP7, AQP9, SLC6A1, ATP1B2, NNAT, TCOF1, RBP2, AQP4, SEC14L5, SYPL2, GJA3, SLC25A20, ATP2B3, NPTX1, AP3M2, SLC35F1, SLC25A22, CLVS2, CHRNA1, FYCO1, GABRD, LAPTM4B, AR, CLCA4, SLC25A4, CPNE7, GRIN2A, GRIA3, GRIA4, LCN10, CNGA1, BICD1, AFP, LYVE1, SLC25A32, PITPNM3, SLC25A34, P2RX1, PTGDS, CACNA1H, SLC5A6, MAP6, NUP107, PAEP, PMP2	1517	348	16792	1.46317	1	0.423499	15.5339
GOTERM_BP_DIRECT	GO:0030855~epithelial cell differentiation	14	0.824014	0.00915561	CDK1, COL4A1, SPINK5, WT1, TCF21, BARX1, TAGLN, RHCG, SULT1B1, DLX6, UPK1A, SIX1, PCNA, BDH2	1517	70	16792	2.21384	1	0.426982	15.8875
GOTERM_BP_DIRECT	GO:0035116~embryonic hindlimb morphogenesis	8	0.470865	0.0104961	MSX2, OSR1, RSPO2, RPGRIP1L, AFF3, ZBTB16, PITX1, FGF4	1517	28	16792	3.16263	1	0.467558	18.0025
GOTERM_BP_DIRECT	GO:0030336~negative regulation of cell migration	17	1.00059	0.0106738	RECK, DLC1, GTPBP4, MAGI2, PODN, IFITM1, FAM60A, TPM1, ADIPOQ, SLIT2, CITED2, THY1, SERPINE1, SULF1, PTN, NKX2-1, WNT11	1517	95	16792	1.98081	1	0.468776	18.2789
GOTERM_BP_DIRECT	GO:0007099~centriole replication	6	0.353149	0.011163	CEP72, PLK4, WDR62, CEP152, CENPJ, CDK2	1517	16	16792	4.15096	1	0.47959	19.0359
GOTERM_BP_DIRECT	GO:0006978~DNA damage response, signal transduction by p53 class mediator resulting in transcription of p21 class mediator	6	0.353149	0.011163	RPS6KA6, TFAP4, FOXM1, BRCA2, CHEK2, BRCA1	1517	16	16792	4.15096	1	0.47959	19.0359
GOTERM_BP_DIRECT	GO:0010629~negative regulation of gene expression	22	1.29488	0.0112469	FGF19, STC2, CRYAB, RBL1, IQGAP3, PINK1, UPK3B, GPER1, ACACB, NR0B2, PTRH2, CITED2, SLIT3, PGR, CCNB1, C1QTNF3, NME1, ITGB8, CPNE1, ROS1, KLF4, TERT	1517	137	16792	1.77754	1	0.477763	19.1649
GOTERM_BP_DIRECT	GO:0006986~response to unfolded protein	10	0.588582	0.0112732	HSP90AB1, HSPH1, HSPA2, HSPB7, HSPA6, HSPB2, HSPE1, HSPD1, SERPINH1, DNAJB5	1517	42	16792	2.63553	1	0.474245	19.2053
GOTERM_BP_DIRECT	GO:0007530~sex determination	4	0.235433	0.0119211	AMH, TCF21, WT1, CITED2	1517	6	16792	7.37948	1	0.489104	20.1954
GOTERM_BP_DIRECT	GO:0060426~lung vasculature development	4	0.235433	0.0119211	LIF, TCF21, FOXF1, STRA6	1517	6	16792	7.37948	1	0.489104	20.1954
GOTERM_BP_DIRECT	GO:0035556~intracellular signal transduction	51	3.00177	0.0131409	RP1, NRG4, ADCY5, PINK1, PRKAR2B, GCOM1, MC1R, PPP1R1A, MASTL, DEPDC1B, NRG2, SOCS2, ZP3, MLXIPL, ECT2, FMN2, TNS2, TNS1, AKAP6, TREM1, ASB2, UNC13C, ASB5, LRRK2, ASB4, MELK, CXCL1, BLK, CXCL8, KIT, PLCL1, STK32B, STK32A, MYZAP, PLCD4, DCLK2, PLCD1, PRKAA2, NIM1K, DCLK1, BLNK, BMX, NPR1, RACGAP1, RPS6KA5, RASSF5, DUSP1, TGFBR3, ADRA1A, RGS9, CIT	1517	403	16792	1.40082	1	0.518871	22.0284
GOTERM_BP_DIRECT	GO:0090307~mitotic spindle assembly	9	0.529723	0.0132717	KIFC1, NEK2, BIRC7, MZT1, TPX2, BIRC5, CHEK2, MYBL2, FLNA	1517	36	16792	2.7673	1	0.518063	22.2226
GOTERM_BP_DIRECT	GO:0051439~regulation of ubiquitin-protein ligase activity involved in mitotic cell cycle	7	0.412007	0.0141375	CCNB1, CDK1, PLK1, FBXO5, CDC20, UBE2C, CDK2	1517	23	16792	3.36889	1	0.536306	23.4964
GOTERM_BP_DIRECT	GO:0007160~cell-matrix adhesion	16	0.94173	0.01443	TECTA, COL3A1, FERMT2, ITGA11, ITGA2, COL5A3, LYVE1, SORBS1, ITGB8, ITGA8, ITGA7, MSLN, MADCAM1, ADAMTS12, ANGPTL3, JAM3	1517	90	16792	1.96786	1	0.539392	23.9223
GOTERM_BP_DIRECT	GO:0000724~double-strand break repair via homologous recombination	14	0.824014	0.0144446	RAD51D, MCM8, XRCC2, MMS22L, RAD51AP1, BLM, TONSL, BRCA2, RAD54B, H2AFX, POLQ, RAD54L, BRCA1, FEN1	1517	74	16792	2.09418	1	0.535534	23.9434
GOTERM_BP_DIRECT	GO:0007077~mitotic nuclear envelope disassembly	10	0.588582	0.015238	CCNB1, CDK1, CCNB2, PLK1, RAE1, NUP205, NUP37, NUP85, NUP107, NUP155	1517	44	16792	2.51573	1	0.550628	25.0869
GOTERM_BP_DIRECT	GO:0007052~mitotic spindle organization	8	0.470865	0.0154051	CCNB1, STIL, SPC25, EML1, WDR62, TTK, AURKA, RCC1	1517	30	16792	2.95179	1	0.550424	25.3257
GOTERM_BP_DIRECT	GO:0032467~positive regulation of cytokinesis	9	0.529723	0.0156284	KIF23, KIF14, CDC6, SVIL, AURKB, RACGAP1, CIT, ECT2, CDC25B	1517	37	16792	2.69251	1	0.551528	25.6436
GOTERM_BP_DIRECT	GO:0042493~response to drug	40	2.35433	0.0159712	PGF, ADCYAP1R1, SLC6A3, CTPS1, SMTNL1, CDH3, CBX7, KCNJ11, ADA, APOA2, TNFRSF11B, MCM7, PTN, GAD1, DNMT3B, TXNIP, CDK1, SLC8A1, GNAO1, MAOB, GRIN2A, GGH, CENPF, ITGA2, PDE3A, ATR, ACACB, RAD54L, KCNK3, NKX6-1, CCNB1, INHBA, AMH, CCND1, CA9, WFDC1, ADRA1A, LRP8, COL1A1, HSPD1	1517	304	16792	1.45648	1	0.555335	26.1292
GOTERM_BP_DIRECT	GO:0042472~inner ear morphogenesis	11	0.64744	0.0165436	KCNQ4, DLX6, OTX1, ITGA8, SIX1, GBX2, ATP8A2, SOBP, PAX2, COL11A1, NTN1	1517	52	16792	2.34156	1	0.564122	26.9333
GOTERM_BP_DIRECT	GO:0018105~peptidyl-serine phosphorylation	20	1.17716	0.0167071	CDC7, CLSPN, CDK1, TTK, PINK1, PRKDC, ATR, CHEK2, SMTNL1, CDK2, DMPK, STK32B, STK32A, PLK1, DCLK3, HIPK4, DCLK2, MASTL, LRRK2, DCLK1	1517	125	16792	1.77107	1	0.563712	27.1615
GOTERM_BP_DIRECT	GO:0007548~sex differentiation	7	0.412007	0.017444	AMHR2, AMH, AR, PBX1, CNTFR, DMRTA1, CENPI	1517	24	16792	3.22852	1	0.575543	28.1815
GOTERM_BP_DIRECT	GO:0007088~regulation of mitotic nuclear division	7	0.412007	0.017444	MKI67, NEK2, BORA, FBXO5, PKMYT1, RCC1, CDC25C	1517	24	16792	3.22852	1	0.575543	28.1815
GOTERM_BP_DIRECT	GO:0048041~focal adhesion assembly	7	0.412007	0.017444	DLC1, ARHGAP6, RCC2, SORBS1, FERMT2, ITGA2, THY1	1517	24	16792	3.22852	1	0.575543	28.1815
GOTERM_BP_DIRECT	GO:0032870~cellular response to hormone stimulus	10	0.588582	0.0175658	DUSP1, SOCS2, PGF, PLOD3, AVPR1B, CACNA1H, NPFFR1, SLIT2, GHR, SLIT3	1517	45	16792	2.45983	1	0.574164	28.3487
GOTERM_BP_DIRECT	GO:0090399~replicative senescence	5	0.294291	0.0181437	CDKN2A, CHEK1, CHEK2, ATR, TERT	1517	12	16792	4.61217	1	0.582163	29.1374
GOTERM_BP_DIRECT	GO:0055119~relaxation of cardiac muscle	5	0.294291	0.0181437	SLC8A1, RGS2, PLN, PDE5A, ATP1A2	1517	12	16792	4.61217	1	0.582163	29.1374
GOTERM_BP_DIRECT	GO:0051382~kinetochore assembly	5	0.294291	0.0181437	CENPA, CENPF, CENPW, CENPE, CENPH	1517	12	16792	4.61217	1	0.582163	29.1374
GOTERM_BP_DIRECT	GO:0060707~trophoblast giant cell differentiation	5	0.294291	0.0181437	LIF, MDFI, PLK4, E2F7, SNAI1	1517	12	16792	4.61217	1	0.582163	29.1374
GOTERM_BP_DIRECT	GO:0007218~neuropeptide signaling pathway	17	1.00059	0.0186102	NXPH3, GPR84, GLRB, PPY, NXPH4, NPY2R, NPBWR1, SORCS1, NMB, NTSR1, KISS1R, NPY, GALR1, SSTR1, CARTPT, NPFFR1, PTGDR2	1517	101	16792	1.86314	1	0.587652	29.7681
GOTERM_BP_DIRECT	GO:0048557~embryonic digestive tract morphogenesis	6	0.353149	0.0188215	SHOX2, RBPMS2, TCF21, FOXF1, SIX2, FGF10	1517	18	16792	3.68974	1	0.58799	30.0519
GOTERM_BP_DIRECT	GO:0006874~cellular calcium ion homeostasis	16	0.94173	0.0191182	SLC8A3, SLC8A2, STC2, ELANE, EPHX2, STIM1, TNNI3, CXCL12, SYPL2, DMPK, ATP2B3, CCL14, ANK2, SLC24A4, PLN, CHRNA7	1517	93	16792	1.90438	1	0.589974	30.4487
GOTERM_BP_DIRECT	GO:0045162~clustering of voltage-gated sodium channels	4	0.235433	0.0194724	SPTBN4, NFASC, AGRN, MYOC	1517	7	16792	6.32527	1	0.593002	30.9196
GOTERM_BP_DIRECT	GO:0051988~regulation of attachment of spindle microtubules to kinetochore	4	0.235433	0.0194724	NEK2, RACGAP1, KNSTRN, ECT2	1517	7	16792	6.32527	1	0.593002	30.9196
GOTERM_BP_DIRECT	GO:0046069~cGMP catabolic process	4	0.235433	0.0194724	PDE1B, PDE2A, PDE1A, PDE5A	1517	7	16792	6.32527	1	0.593002	30.9196
GOTERM_BP_DIRECT	GO:2001259~positive regulation of cation channel activity	4	0.235433	0.0194724	PIRT, ANK2, NTSR1, KCNJ11	1517	7	16792	6.32527	1	0.593002	30.9196
GOTERM_BP_DIRECT	GO:0048251~elastic fiber assembly	4	0.235433	0.0194724	TNXB, THSD4, MYH11, MFAP4	1517	7	16792	6.32527	1	0.593002	30.9196
GOTERM_BP_DIRECT	GO:1900264~positive regulation of DNA-directed DNA polymerase activity	4	0.235433	0.0194724	RFC3, RFC4, CHTF18, DSCC1	1517	7	16792	6.32527	1	0.593002	30.9196
GOTERM_BP_DIRECT	GO:0070588~calcium ion transmembrane transport	19	1.1183	0.0203854	SLC8A3, TRPC1, SLC8A1, TRPC4, SLC8A2, CACNG8, ZP3, CACNG7, GRIN2A, CACNB2, GRIN3B, TRPM2, ATP2B3, PDE2A, SLC24A4, RYR3, ATP2A1, CACNA1H, CACNA1C	1517	119	16792	1.76735	1	0.606243	32.1196
GOTERM_BP_DIRECT	GO:0007417~central nervous system development	19	1.1183	0.0220291	DMBX1, HAPLN3, BTD, HPCAL4, POU6F2, MAL, GRHL3, ZEB1, ZBTB16, CITED2, RPS6KA6, NPTX1, PCP4, ACAN, CNTN2, SH3GL2, DCLK1, SNTG2, VNN3	1517	120	16792	1.75263	1	0.63136	34.2304
GOTERM_BP_DIRECT	GO:0014707~branchiomeric skeletal muscle development	3	0.176574	0.0229683	TCF21, MSC, PITX1	1517	3	16792	11.0692	1	0.643234	35.4084
GOTERM_BP_DIRECT	GO:0071230~cellular response to amino acid stimulus	10	0.588582	0.0229802	COL4A1, CPEB3, COL3A1, COL1A2, DNMT1, CPEB1, PDGFD, COL1A1, ZEB1, COL5A2	1517	47	16792	2.35515	1	0.639803	35.4232
GOTERM_BP_DIRECT	GO:0034220~ion transmembrane transport	29	1.70689	0.0236943	FXYD1, ATP1B2, GRIK3, GRIK5, AQP4, ATP6V1G2, FXYD5, FXYD6, TTYH3, TSC22D3, ATP2B3, ANO5, CHRNA7, SCNN1G, SCNN1B, ATP6V0D2, GLRB, CLCA4, GRIA3, ARHGEF9, ATP1A2, GRIA4, KCNK3, GRIA2, GRIA1, RYR3, ATP2A1, CASQ1, CASQ2	1517	210	16792	1.52861	1	0.647601	36.3052
GOTERM_BP_DIRECT	GO:0008284~positive regulation of cell proliferation	56	3.29606	0.0238627	FGF19, E2F3, DBF4B, PRC1, MARCKSL1, PGF, BTC, TTK, CBX8, IL11, WNT2, MYOCD, CHRNA7, GLP2R, PDGFD, APLN, FGF2, FGF4, CDC7, KIF14, AR, PRAME, MLXIPL, LIFR, LEF1, GPER1, CDK2, OSM, NOP2, VIP, CSF2, GCNT2, CXCL5, FOXM1, PTH1R, CNTFR, NMB, ESM1, KIT, TIMP1, LIF, HPSE2, PTN, CEP131, NACC2, BIRC5, CDC20, PTGFR, NTN1, CDC25B, NTRK3, CCL14, EPGN, PBX1, BAMBI, F2R	1517	466	16792	1.33021	1	0.646684	36.5116
GOTERM_BP_DIRECT	GO:0007568~aging	24	1.4126	0.02391	GNAO1, KL, CRYAB, NPY2R, SLC6A3, COL3A1, PTH1R, AURKB, DCN, PAX2, ADA, KCNMB1, TIMP1, AMH, DMD, CNR1, ATP8A2, ADRA1A, KCNE2, MADCAM1, IGFBP1, LOXL2, FGF2, KRT83	1517	165	16792	1.61007	1	0.643904	36.5695
GOTERM_BP_DIRECT	GO:0001649~osteoblast differentiation	17	1.00059	0.0239761	IBSP, GTPBP4, FIGNL1, ITGA11, LEF1, LRRC17, SNAI1, CBFB, SHOX2, MSX2, RSPO2, HSPE1, WNT11, COL1A1, MYOC, TP53INP2, SPP1	1517	104	16792	1.80939	1	0.641445	36.6502
GOTERM_BP_DIRECT	GO:0050728~negative regulation of inflammatory response	14	0.824014	0.0240149	CXCL17, PTGIS, C1QTNF3, SAA1, FOXF1, ELANE, KRT1, CD276, WFDC1, CHRNA7, GPER1, ADIPOQ, KLF4, ADA	1517	79	16792	1.96163	1	0.638594	36.6975
GOTERM_BP_DIRECT	GO:0009168~purine ribonucleoside monophosphate biosynthetic process	5	0.294291	0.0243703	ATIC, GMPS, PAICS, ADA, PPAT	1517	13	16792	4.25739	1	0.640643	37.1298
GOTERM_BP_DIRECT	GO:0045184~establishment of protein localization	9	0.529723	0.0244959	KIF14, ZDHHC15, RCC2, PLK1, ITGA8, ITGA2, CEP55, NRXN1, FLNA	1517	40	16792	2.49057	1	0.639167	37.2818
GOTERM_BP_DIRECT	GO:0007399~nervous system development	37	2.17775	0.0272034	FGF19, CXCL1, FUT9, CNTFR, GPM6B, TTLL7, ITM2A, DPF1, APLP1, BARX1, BARX2, GBX2, PAFAH1B3, PTN, LGI1, FGF2, CHRNA3, DLG2, DCLK1, GLRB, SCN2B, LIMK1, EPM2A, INHA, GAS7, SHOX2, INHBA, CHRDL1, DLX6, SEMA4F, CHRM2, GFRA1, RGS9, CNTN3, NRSN1, GFRA2, VLDLR	1517	287	16792	1.42704	1	0.674786	40.4766
GOTERM_BP_DIRECT	GO:0051260~protein homooligomerization	25	1.47145	0.0287669	BID, KCND3, NACC2, SLC6A1, ATL1, CRYAB, KCNA2, SCUBE1, KCNB1, PNPT1, COLEC12, KCNA5, ACAT1, ECT2, ADIPOQ, KCTD8, KCNS1, KCNS2, P2RX1, PLN, P2RX2, CLDN1, POLQ, LGI1, KCNG3	1517	177	16792	1.56345	1	0.692128	42.2506
GOTERM_BP_DIRECT	GO:0048513~animal organ development	4	0.235433	0.0290913	BARX1, NRG4, SIX1, NRG2	1517	8	16792	5.53461	1	0.693002	42.6123
GOTERM_BP_DIRECT	GO:0010954~positive regulation of protein processing	4	0.235433	0.0290913	NKD2, CCBE1, CNTN2, ADAM8	1517	8	16792	5.53461	1	0.693002	42.6123
GOTERM_BP_DIRECT	GO:0051983~regulation of chromosome segregation	4	0.235433	0.0290913	KIF2C, MKI67, BUB1, AURKB	1517	8	16792	5.53461	1	0.693002	42.6123
GOTERM_BP_DIRECT	GO:0000076~DNA replication checkpoint	4	0.235433	0.0290913	CDC6, DNA2, CDC45, CDT1	1517	8	16792	5.53461	1	0.693002	42.6123
GOTERM_BP_DIRECT	GO:0072075~metanephric mesenchyme development	4	0.235433	0.0290913	OSR1, SIX1, PAX2, WT1	1517	8	16792	5.53461	1	0.693002	42.6123
GOTERM_BP_DIRECT	GO:0007094~mitotic spindle assembly checkpoint	6	0.353149	0.0293007	MAD2L1, PLK1, BUB1, CENPF, TTK, BUB1B	1517	20	16792	3.32076	1	0.692419	42.8448
GOTERM_BP_DIRECT	GO:0046697~decidualization	6	0.353149	0.0293007	LIF, PTGIS, CYP27B1, STC2, SPP1, CITED2	1517	20	16792	3.32076	1	0.692419	42.8448
GOTERM_BP_DIRECT	GO:0043113~receptor clustering	6	0.353149	0.0293007	MAGI2, GRIK5, MADCAM1, AGRN, FLNA, DLG2	1517	20	16792	3.32076	1	0.692419	42.8448
GOTERM_BP_DIRECT	GO:0036297~interstrand cross-link repair	10	0.588582	0.0294914	RAD51D, RAD51AP1, FANCD2, FANCI, EME1, ATR, FANCG, FANCA, UBE2T, FANCB	1517	49	16792	2.25902	1	0.691611	43.0556
GOTERM_BP_DIRECT	GO:0030282~bone mineralization	8	0.470865	0.0297188	IBSP, CYP27B1, CLEC3B, PTH1R, RSPO2, PTN, WNT11, MMP13	1517	34	16792	2.60452	1	0.691271	43.306
GOTERM_BP_DIRECT	GO:0006937~regulation of muscle contraction	5	0.294291	0.0317354	TNNT1, HSPB6, PPP1R12B, TPM1, MYL9	1517	14	16792	3.95329	1	0.712207	45.482
GOTERM_BP_DIRECT	GO:0009725~response to hormone	9	0.529723	0.0320656	SNRPN, SFRP4, ADRA1A, NKX2-1, FOXC2, ANGPTL3, MMP14, ACAT1, TIMP1	1517	42	16792	2.37197	1	0.7129	45.8306
GOTERM_BP_DIRECT	GO:0006606~protein import into nucleus	11	0.64744	0.0334795	TXNIP, CRY2, CSE1L, RAE1, NUP62CL, SIX2, NUP85, RANBP1, NUP107, NUP155, KPNA2	1517	58	16792	2.09933	1	0.725513	47.2998
GOTERM_BP_DIRECT	GO:0016925~protein sumoylation	18	1.05945	0.0335757	BLM, MITF, NUP85, BIRC5, CBX2, AURKB, CBX8, NUP155, BRCA1, CDCA8, CDKN2A, RAE1, NUP205, PCNA, NOP58, NUP37, NUP107, TOP2A	1517	117	16792	1.70296	1	0.723552	47.3984
GOTERM_BP_DIRECT	GO:0007049~cell cycle	29	1.70689	0.0344896	CKS1B, E2F3, DBF4B, USP2, FOXM1, DTYMK, JAG2, AURKA, AURKB, HJURP, TXNIP, DIXDC1, EGFL6, RBL1, SUV39H1, CDC20, ATR, GPER1, MCM2, CDKN3, BRCA1, SUV39H2, CCND1, UHRF1, RGS2, CHTF18, CHAF1A, PDCD2L, CHAF1B	1517	217	16792	1.4793	1	0.730272	48.3263
GOTERM_BP_DIRECT	GO:0045931~positive regulation of mitotic cell cycle	7	0.412007	0.035876	CCNB1, CDK1, USP2, BRCA2, FGF10, BIRC5, CDC25B	1517	28	16792	2.7673	1	0.741463	49.7043
GOTERM_BP_DIRECT	GO:0043392~negative regulation of DNA binding	7	0.412007	0.035876	MDFI, E2F1, TFAP4, NEK2, CPNE1, LEF1, HMGA2	1517	28	16792	2.7673	1	0.741463	49.7043
GOTERM_BP_DIRECT	GO:0007528~neuromuscular junction development	7	0.412007	0.035876	MUSK, COL4A1, P2RX2, CACNB2, PDZRN3, LRRK2, CHRNA1	1517	28	16792	2.7673	1	0.741463	49.7043
GOTERM_BP_DIRECT	GO:0010107~potassium ion import	7	0.412007	0.035876	KCNJ15, ABCC9, ATP1B2, KCNE2, ATP1A2, KCNJ11, KCNJ14	1517	28	16792	2.7673	1	0.741463	49.7043
GOTERM_BP_DIRECT	GO:0050796~regulation of insulin secretion	12	0.706298	0.0366134	STX1A, SLC25A4, SLC2A2, KCNB1, CNR1, CARTPT, KCNA5, SYT7, CACNA1C, KCNJ11, ITPR1, NKX6-1	1517	67	16792	1.98255	1	0.745823	50.423
GOTERM_BP_DIRECT	GO:0050821~protein stabilization	20	1.17716	0.0367696	HSP90AB1, GTPBP4, ATP1B2, USP2, WFS1, HIST1H1B, PINK1, CCT2, CCT6A, CHEK2, GTSE1, FLNA, P3H1, CCT5, STX12, CDKN2A, ANK2, HSPD1, PER3, GPIHBP1	1517	136	16792	1.62783	1	0.74449	50.574
GOTERM_BP_DIRECT	GO:0042542~response to hydrogen peroxide	10	0.588582	0.037192	TXNIP, SLC8A1, GNAO1, DUSP1, CRYAB, COL1A1, HSPD1, KCNA5, NR4A3, ADA	1517	51	16792	2.17043	1	0.745724	50.9801
GOTERM_BP_DIRECT	GO:1904874~positive regulation of telomerase RNA localization to Cajal body	5	0.294291	0.0402645	CCT5, DKC1, CCT2, RUVBL1, CCT6A	1517	15	16792	3.68974	1	0.770748	53.8405
GOTERM_BP_DIRECT	GO:0032270~positive regulation of cellular protein metabolic process	5	0.294291	0.0402645	INHBA, AGTR1, UHRF1, ADIPOQ, KLF4	1517	15	16792	3.68974	1	0.770748	53.8405
GOTERM_BP_DIRECT	GO:0002063~chondrocyte development	5	0.294291	0.0402645	SHOX2, MSX2, SULF1, ACAN, COL11A1	1517	15	16792	3.68974	1	0.770748	53.8405
GOTERM_BP_DIRECT	GO:0006198~cAMP catabolic process	5	0.294291	0.0402645	PDE7B, PDE1B, PDE2A, PDE1A, PDE3A	1517	15	16792	3.68974	1	0.770748	53.8405
GOTERM_BP_DIRECT	GO:0060441~epithelial tube branching involved in lung morphogenesis	5	0.294291	0.0402645	FOXF1, RSPO2, NKX2-1, HHIP, HMGA2	1517	15	16792	3.68974	1	0.770748	53.8405
GOTERM_BP_DIRECT	GO:1904851~positive regulation of establishment of protein localization to telomere	4	0.235433	0.0407604	CCT5, DKC1, CCT2, CCT6A	1517	9	16792	4.91965	1	0.772276	54.2871
GOTERM_BP_DIRECT	GO:0030071~regulation of mitotic metaphase/anaphase transition	4	0.235433	0.0407604	CDC6, PLK1, CENPE, UBE2C	1517	9	16792	4.91965	1	0.772276	54.2871
GOTERM_BP_DIRECT	GO:0086009~membrane repolarization	4	0.235433	0.0407604	KCND3, ATP1B2, KCNE2, ATP1A2	1517	9	16792	4.91965	1	0.772276	54.2871
GOTERM_BP_DIRECT	GO:0035988~chondrocyte proliferation	4	0.235433	0.0407604	MUSTN1, MMP14, HMGA2, DDR2	1517	9	16792	4.91965	1	0.772276	54.2871
GOTERM_BP_DIRECT	GO:1904668~positive regulation of ubiquitin protein ligase activity	4	0.235433	0.0407604	PLK1, CDC20, UBE2C, UBE2S	1517	9	16792	4.91965	1	0.772276	54.2871
GOTERM_BP_DIRECT	GO:0051973~positive regulation of telomerase activity	7	0.412007	0.0419005	DKC1, NEK2, MAPK15, CCT2, PKIB, AURKB, KLF4	1517	29	16792	2.67188	1	0.779073	55.2984
GOTERM_BP_DIRECT	GO:0034394~protein localization to cell surface	6	0.353149	0.0428558	ANK2, FGF10, WNT11, RIC3, GPIHBP1, FLNA	1517	22	16792	3.01888	1	0.784122	56.1294
GOTERM_BP_DIRECT	GO:0045736~negative regulation of cyclin-dependent protein serine/threonine kinase activity	6	0.353149	0.0428558	HHEX, CDKN2A, KAT2B, TFAP4, MYOCD, PLK1	1517	22	16792	3.01888	1	0.784122	56.1294
GOTERM_BP_DIRECT	GO:0090103~cochlea morphogenesis	6	0.353149	0.0428558	CTHRC1, SIX1, PTK7, GRHL3, ZEB1, PAX2	1517	22	16792	3.01888	1	0.784122	56.1294
GOTERM_BP_DIRECT	GO:0031577~spindle checkpoint	3	0.176574	0.0431971	BIRC5, SPDL1, AURKB	1517	4	16792	8.30191	1	0.78423	56.4227
GOTERM_BP_DIRECT	GO:0048808~male genitalia morphogenesis	3	0.176574	0.0431971	AR, FGF10, KLHL10	1517	4	16792	8.30191	1	0.78423	56.4227
GOTERM_BP_DIRECT	GO:0043137~DNA replication, removal of RNA primer	3	0.176574	0.0431971	DNA2, RNASEH2A, FEN1	1517	4	16792	8.30191	1	0.78423	56.4227
GOTERM_BP_DIRECT	GO:0071805~potassium ion transmembrane transport	18	1.05945	0.0442984	HCN1, KCNMA1, SLC12A9, KCNAB1, KCNB1, KCNA2, KCNA5, KCNJ11, CNGA1, KCNK3, KCNMB1, KCNMB2, KCNS1, KCNQ4, KCNS2, KCNT2, KCNE2, KCNG3	1517	121	16792	1.64666	1	0.790165	57.3566
GOTERM_BP_DIRECT	GO:0007188~adenylate cyclase-modulating G-protein coupled receptor signaling pathway	8	0.470865	0.0449966	GNAZ, GNAO1, GALR1, CHRM2, CNR1, PTH1R, PRKACB, GLP2R	1517	37	16792	2.39334	1	0.792891	57.9389
GOTERM_BP_DIRECT	GO:0061337~cardiac conduction	9	0.529723	0.0461772	KCND3, CACNG8, CACNG7, SPTBN4, CACNB2, KCNE2, CACNA1C, KCNJ14, KCNK3	1517	45	16792	2.21384	1	0.799023	58.9062
GOTERM_BP_DIRECT	GO:0006730~one-carbon metabolic process	7	0.412007	0.0485243	MTHFD2, CA9, MAT1A, CA5A, GNMT, CA2, MTHFD1L	1517	30	16792	2.58282	1	0.812784	60.7673
GOTERM_BP_DIRECT	GO:0000077~DNA damage checkpoint	7	0.412007	0.0485243	E2F1, CLSPN, BRIP1, H2AFX, CHEK1, CHEK2, ATR	1517	30	16792	2.58282	1	0.812784	60.7673
GOTERM_BP_DIRECT	GO:0006940~regulation of smooth muscle contraction	5	0.294291	0.0499649	CHRM2, CNN1, ATP1A2, TNNI3, CHRNA3	1517	16	16792	3.45913	1	0.819792	61.8697
GOTERM_BP_DIRECT	GO:2000045~regulation of G1/S transition of mitotic cell cycle	5	0.294291	0.0499649	BID, KIF14, E2F1, PID1, CCND1	1517	16	16792	3.45913	1	0.819792	61.8697
GOTERM_BP_DIRECT	GO:0030049~muscle filament sliding	8	0.470865	0.0510309	DES, TNNT1, NEB, DMD, TNNI3, TPM2, TPM1, TMOD1	1517	38	16792	2.33036	1	0.824165	62.6665
GOTERM_BP_DIRECT	GO:0051591~response to cAMP	9	0.529723	0.0516583	DUSP1, NME1, SLC6A3, DUOX1, PER1, PDE3A, COL1A1, SPARC, PLA2G5	1517	46	16792	2.16572	1	0.825741	63.128
GOTERM_BP_DIRECT	GO:0006508~proteolysis	57	3.35491	0.0533763	MASP1, MMP9, PGC, DPP10, MMP8, MMP27, MMP3, MMP1, FAP, KLK12, KLK11, ADAM8, CFD, DPP6, LONRF2, CLCA4, ADAMTS20, ELANE, F8, CPXM2, MMP14, MMP13, MMP12, MMP11, MMP10, ADAMTS8, F5, CAPN12, CAPN13, ADAMTS1, FBXL6, ADAM12, CTSG, CTSF, CPO, ADAMTSL1, ADAMTS14, ADAMTSL3, CPQ, OTUD6B, ADAMTSL4, ENDOU, PRSS1, ACAN, ADAM33, FGL2, RHBDF2, OLR1, CAPN9, GGH, GGT6, THSD4, CPNE1, LRP8, CPB1, PLAU, ADAMDEC1	1517	500	16792	1.26189	1	0.833666	64.3645
GOTERM_BP_DIRECT	GO:0016572~histone phosphorylation	4	0.235433	0.0544109	RPS6KA5, CDK1, HIPK4, CDK2	1517	10	16792	4.42769	1	0.837367	65.09
GOTERM_BP_DIRECT	GO:0006974~cellular response to DNA damage stimulus	27	1.58917	0.0557754	BLM, CHEK1, PMAIP1, CHEK2, MCM10, MCM8, MCM7, DDX11, H2AFX, MASTL, FANCG, POLQ, TOP2A, DDX39A, DTL, SUV39H1, ATAD5, ATR, BRCA1, FMN2, CCND1, TIMELESS, BBC3, ZBTB4, RAD18, APBB1, UBE2T	1517	208	16792	1.43687	1	0.842721	66.0255
GOTERM_BP_DIRECT	GO:0007409~axonogenesis	15	0.882872	0.0567965	ATL1, SPTBN4, RTN4R, PAX2, PRELP, SLITRK2, OGN, LINGO1, OMD, SLITRK3, ATP8A2, CNTN2, LRFN5, LRFN4, APBB1	1517	98	16792	1.69427	1	0.846053	66.71
GOTERM_BP_DIRECT	GO:0000187~activation of MAPK activity	16	0.94173	0.0572451	CDK1, IQGAP3, FGF10, KIT, ALK, NTRK3, CXCL17, EPGN, ARRB1, SAA1, RIPK2, CHRNA7, DUSP9, LRRK2, FGF2, GHR	1517	107	16792	1.65521	1	0.846336	67.0066
GOTERM_BP_DIRECT	GO:0006953~acute-phase response	8	0.470865	0.0575512	SAA2-SAA4, SAA2, SAA1, CRP, IL1RN, F8, SAA4, AHSG	1517	39	16792	2.27061	1	0.845883	67.2076
GOTERM_BP_DIRECT	GO:0000079~regulation of cyclin-dependent protein serine/threonine kinase activity	8	0.470865	0.0575512	CDC6, GTPBP4, BLM, PKMYT1, CDC25C, CDKN3, CCNA2, CDC25A	1517	39	16792	2.27061	1	0.845883	67.2076
GOTERM_BP_DIRECT	GO:0001756~somitogenesis	8	0.470865	0.0575512	KAT2A, XRCC2, FOXF1, DLL3, LEF1, FOXC2, PRKDC, HES7	1517	39	16792	2.27061	1	0.845883	67.2076
GOTERM_BP_DIRECT	GO:0030511~positive regulation of transforming growth factor beta receptor signaling pathway	6	0.353149	0.0596197	HSP90AB1, MYOCD, ITGA8, TGFBR3, TGFB1I1, CITED2	1517	24	16792	2.7673	1	0.854241	68.5352
GOTERM_BP_DIRECT	GO:0090102~cochlea development	6	0.353149	0.0596197	NTRK3, RPGRIP1L, SOBP, PAX2, CCNA2, KCNK3	1517	24	16792	2.7673	1	0.854241	68.5352
GOTERM_BP_DIRECT	GO:0061178~regulation of insulin secretion involved in cellular response to glucose stimulus	5	0.294291	0.0608279	EPHA5, ADCY5, BIRC5, NRXN1, SIDT2	1517	17	16792	3.25565	1	0.858071	69.287
GOTERM_BP_DIRECT	GO:0071276~cellular response to cadmium ion	5	0.294291	0.0608279	MT1E, MT1H, MT1X, MT1G, MT1F	1517	17	16792	3.25565	1	0.858071	69.287
GOTERM_BP_DIRECT	GO:0070509~calcium ion import	5	0.294291	0.0608279	TRPC4, SLC8A1, ATP2A1, CACNA1H, CACNB2	1517	17	16792	3.25565	1	0.858071	69.287
GOTERM_BP_DIRECT	GO:0021987~cerebral cortex development	10	0.588582	0.0621297	KIF14, NPY, ATIC, WDR62, COL3A1, H2AFX, ARHGAP11B, LRP8, TACC3, ASPM	1517	56	16792	1.97665	1	0.862182	70.0781
GOTERM_BP_DIRECT	GO:0006409~tRNA export from nucleus	7	0.412007	0.0636035	XPOT, RAE1, NUP205, NUP37, NUP85, NUP107, NUP155	1517	32	16792	2.42139	1	0.866879	70.9502
GOTERM_BP_DIRECT	GO:0035115~embryonic forelimb morphogenesis	7	0.412007	0.0636035	RECK, SHOX2, MSX2, OSR1, RSPO2, RPGRIP1L, CACNA1C	1517	32	16792	2.42139	1	0.866879	70.9502
GOTERM_BP_DIRECT	GO:0000122~negative regulation of transcription from RNA polymerase II promoter	78	4.59094	0.0645805	E2F1, ZNF536, THRB, CPEB3, WFS1, E2F7, EZH2, MITF, CBX2, AURKB, ZEB1, CBX8, CBX7, KANK2, CITED2, BARX2, CRY2, OSR1, MYOCD, FOXF1, ZNF280A, ZNF280C, TBX15, HIST1H1B, RBL1, ELANE, MLXIPL, LEF1, HES7, VAX1, NR0B2, HMGA2, MSC, HHEX, CCND1, UHRF1, TIMELESS, SIX1, FOXC2, TGIF2, RIPPLY3, PEG3, USP2, FOXM1, MAGEA1, TRIB3, HCFC2, ZBTB16, WT1, MSX2, TCF21, TSC22D3, NKX2-1, PER1, PER3, DNMT3B, MDFI, DMBX1, …	1517	720	16792	1.19917	1	0.869267	71.5151
GOTERM_BP_DIRECT	GO:0060326~cell chemotaxis	11	0.64744	0.0653037	CXCL1, AGTR1, CCL14, SAA2, CXCL5, SAA4, LEF1, HOXB9, CXCL6, KIT, CXCL12	1517	65	16792	1.87325	1	0.870524	71.9265
GOTERM_BP_DIRECT	GO:0043627~response to estrogen	11	0.64744	0.0653037	APOA2, TNFRSF11B, CCND1, CYP27B1, DTYMK, HSPD1, CA2, RGS9, MMP14, BRCA1, CITED2	1517	65	16792	1.87325	1	0.870524	71.9265
GOTERM_BP_DIRECT	GO:0045944~positive regulation of transcription from RNA polymerase II promoter	103	6.06239	0.0673025	THRB, FGF10, CBFB, IL11, CITED2, PGR, WNT2, CDKN2A, GATA5, MC1R, GALR1, MYOCD, FOXF1, SERPINE1, PITX1, PID1, PHOX2B, RBL1, MLXIPL, SIX3, SIX2, GRHL3, BCL2L12, HHEX, UHRF1, ARRB1, SIX1, VGLL1, RIPK2, TFAP4, MYBL2, MEIS1, WT1, LIF, TCF21, IL23A, LHX3, TEF, NKX2-1, AGRN, RUNX1, NKX2-3, TFDP1, CKAP2, MET, ARID3A, ATAD2, NR4A3, EN2, FOXP3, BRCA1, NKX6-1, SHOX2, SALL4, HOXB9, EAF2, KLF4, E2F1, HLF, FOS…	1517	981	16792	1.16221	1	0.876918	73.0345
GOTERM_BP_DIRECT	GO:0030334~regulation of cell migration	12	0.706298	0.0674231	LAMA2, KIF14, MMP10, PLXNA3, RCC2, PLXNA1, GAB1, JAG2, NEXN, NTN1, FLNA, THY1	1517	74	16792	1.79501	1	0.875668	73.1
GOTERM_BP_DIRECT	GO:0072207~metanephric epithelium development	3	0.176574	0.0677364	OSR1, PAX2, WT1	1517	5	16792	6.64153	1	0.87519	73.2695
GOTERM_BP_DIRECT	GO:0098535~de novo centriole assembly	3	0.176574	0.0677364	PLK4, CEP152, CCDC78	1517	5	16792	6.64153	1	0.87519	73.2695
GOTERM_BP_DIRECT	GO:0042403~thyroid hormone metabolic process	3	0.176574	0.0677364	TG, GCNT4, SULT1B1	1517	5	16792	6.64153	1	0.87519	73.2695
GOTERM_BP_DIRECT	GO:0031052~chromosome breakage	3	0.176574	0.0677364	BRCA2, HMGA2, BRCA1	1517	5	16792	6.64153	1	0.87519	73.2695
GOTERM_BP_DIRECT	GO:0042420~dopamine catabolic process	3	0.176574	0.0677364	SLC6A3, MAOA, MAOB	1517	5	16792	6.64153	1	0.87519	73.2695
GOTERM_BP_DIRECT	GO:0035860~glial cell-derived neurotrophic factor receptor signaling pathway	3	0.176574	0.0677364	SULF1, GFRA1, GFRA2	1517	5	16792	6.64153	1	0.87519	73.2695
GOTERM_BP_DIRECT	GO:0070345~negative regulation of fat cell proliferation	3	0.176574	0.0677364	E2F1, E2F3, TFDP1	1517	5	16792	6.64153	1	0.87519	73.2695
GOTERM_BP_DIRECT	GO:0051304~chromosome separation	3	0.176574	0.0677364	TTK, NCAPD3, NCAPD2	1517	5	16792	6.64153	1	0.87519	73.2695
GOTERM_BP_DIRECT	GO:0060351~cartilage development involved in endochondral bone morphogenesis	3	0.176574	0.0677364	SHOX2, COL1A1, GHR	1517	5	16792	6.64153	1	0.87519	73.2695
GOTERM_BP_DIRECT	GO:0070314~G1 to G0 transition	3	0.176574	0.0677364	C2ORF40, CYP27B1, EZH2	1517	5	16792	6.64153	1	0.87519	73.2695
GOTERM_BP_DIRECT	GO:0010739~positive regulation of protein kinase A signaling	3	0.176574	0.0677364	MC1R, AKAP12, ADIPOQ	1517	5	16792	6.64153	1	0.87519	73.2695
GOTERM_BP_DIRECT	GO:0051152~positive regulation of smooth muscle cell differentiation	3	0.176574	0.0677364	MYOCD, SMARCD3, OLFM2	1517	5	16792	6.64153	1	0.87519	73.2695
GOTERM_BP_DIRECT	GO:0009113~purine nucleobase biosynthetic process	3	0.176574	0.0677364	GMPS, PAICS, PPAT	1517	5	16792	6.64153	1	0.87519	73.2695
GOTERM_BP_DIRECT	GO:0090131~mesenchyme migration	3	0.176574	0.0677364	ACTG2, ACTA2, FOXF1	1517	5	16792	6.64153	1	0.87519	73.2695
GOTERM_BP_DIRECT	GO:0072162~metanephric mesenchymal cell differentiation	3	0.176574	0.0677364	TCF21, OSR1, PAX2	1517	5	16792	6.64153	1	0.87519	73.2695
GOTERM_BP_DIRECT	GO:0045578~negative regulation of B cell differentiation	3	0.176574	0.0677364	INHBA, HMGB3, INHA	1517	5	16792	6.64153	1	0.87519	73.2695
GOTERM_BP_DIRECT	GO:0007612~learning	10	0.588582	0.0681449	SLC8A3, PRKAR2B, SLC8A2, SLC6A1, CNTN2, PTN, STRA6, NPAS4, NRXN1, NTSR1	1517	57	16792	1.94197	1	0.875094	73.489
GOTERM_BP_DIRECT	GO:0045892~negative regulation of transcription, DNA-templated	56	3.29606	0.069178	E2F1, EZH2, CBX3, ZEB1, TCEAL7, PAX2, PDCD4, FOXS1, CITED2, CDKN2A, CRY2, PBXIP1, ZNF540, LOXL2, PITX1, ZNF280A, ZNF280C, PRAME, ZP3, BEND5, MLXIPL, SIX3, LEF1, HMGA2, FOXN3, HHEX, TIMELESS, WNT11, TFAP4, FOXM1, TRIB3, SMTNL1, ZBTB16, WT1, MSX2, MTERF3, PER1, NKX2-1, RUNX1, FOXD1, MDFI, DMBX1, NKRF, FOXL2, NACC2, SUV39H1, CENPF, SMYD1, BIRC5, FOXP3, ADIPOQ, BRCA1, SUV39H2, RPS6KA5, ZBTB4, KLF4	1517	499	16792	1.24224	1	0.87743	74.0364
GOTERM_BP_DIRECT	GO:0002040~sprouting angiogenesis	6	0.353149	0.0692134	PGF, E2F7, CCBE1, LEF1, ESM1, LOXL2	1517	25	16792	2.65661	1	0.875886	74.055
GOTERM_BP_DIRECT	GO:0007569~cell aging	6	0.353149	0.0692134	NOX4, CDK1, BRCA2, PDCD4, PRELP, CITED2	1517	25	16792	2.65661	1	0.875886	74.055
GOTERM_BP_DIRECT	GO:0001823~mesonephros development	4	0.235433	0.0699358	OSR1, FGF10, ZBTB16, PAX2	1517	11	16792	4.02517	1	0.876995	74.4312
GOTERM_BP_DIRECT	GO:0002523~leukocyte migration involved in inflammatory response	4	0.235433	0.0699358	PPBP, ELANE, ADAM8, JAM3	1517	11	16792	4.02517	1	0.876995	74.4312
GOTERM_BP_DIRECT	GO:0048333~mesodermal cell differentiation	4	0.235433	0.0699358	INHBA, ITGA8, ITGA2, HMGA2	1517	11	16792	4.02517	1	0.876995	74.4312
GOTERM_BP_DIRECT	GO:0006600~creatine metabolic process	4	0.235433	0.0699358	CKM, CKMT2, GHR, CKB	1517	11	16792	4.02517	1	0.876995	74.4312
GOTERM_BP_DIRECT	GO:0010718~positive regulation of epithelial to mesenchymal transition	7	0.412007	0.0720652	GCNT2, EZH2, LEF1, TGFB1I1, COL1A1, BAMBI, SNAI1	1517	33	16792	2.34802	1	0.883274	75.5102
GOTERM_BP_DIRECT	GO:0010827~regulation of glucose transport	7	0.412007	0.0720652	RAE1, NUP205, TRIB3, NUP37, NUP85, NUP107, NUP155	1517	33	16792	2.34802	1	0.883274	75.5102
GOTERM_BP_DIRECT	GO:0002027~regulation of heart rate	7	0.412007	0.0720652	GPD1L, SLC8A1, BVES, ANK2, DMD, POPDC2, CASQ2	1517	33	16792	2.34802	1	0.883274	75.5102
GOTERM_BP_DIRECT	GO:0033539~fatty acid beta-oxidation using acyl-CoA dehydrogenase	5	0.294291	0.0728297	ACADSB, ACADM, ACADS, ETFDH, ACADL	1517	18	16792	3.07478	1	0.884417	75.887
GOTERM_BP_DIRECT	GO:0035066~positive regulation of histone acetylation	5	0.294291	0.0728297	RPS6KA5, KAT2A, ARRB1, FOXP3, BRCA1	1517	18	16792	3.07478	1	0.884417	75.887
GOTERM_BP_DIRECT	GO:1900034~regulation of cellular response to heat	12	0.706298	0.0728767	HSP90AB1, HSPH1, RAE1, CRYAB, NUP205, HSPB8, NUP37, NUP85, ATR, NUP107, NUP155, DNAJC2	1517	75	16792	1.77107	1	0.882996	75.9099
GOTERM_BP_DIRECT	GO:0007626~locomotory behavior	13	0.765156	0.0739345	GNAO1, NPY2R, ADCY5, SLC6A3, ASTN1, SOBP, MEIS1, PDE1B, NKX2-1, OLFM2, NEGR1, CHRNA3, NOVA1	1517	84	16792	1.71309	1	0.88516	76.4217
GOTERM_BP_DIRECT	GO:0030324~lung development	12	0.706298	0.0786029	WNT2, TIMELESS, FOXF1, LHX3, CCBE1, NKX2-1, PTN, STRA6, SPARC, MMP14, ADAMTS2, FGF2	1517	76	16792	1.74777	1	0.898956	78.56
GOTERM_BP_DIRECT	GO:0006816~calcium ion transport	12	0.706298	0.0786029	TRPC1, TRPC4, CYP27B1, NPY, CACNG8, CACNG7, RYR3, PLN, ATP2A1, CHRNA7, ITPR1, TRPM2	1517	76	16792	1.74777	1	0.898956	78.56
GOTERM_BP_DIRECT	GO:0002576~platelet degranulation	15	0.882872	0.0793144	TLN1, F13A1, F8, SPARC, PCDH7, MMRN1, ECM1, FLNA, AHSG, TIMP1, F5, PPBP, CLEC3B, SERPINE1, CFD	1517	103	16792	1.61202	1	0.899686	78.8693
GOTERM_BP_DIRECT	GO:0051930~regulation of sensory perception of pain	6	0.353149	0.0796053	NPY2R, GRIN2A, TMEM100, NTSR1, FAM19A4, F2R	1517	26	16792	2.55443	1	0.899138	78.9945
GOTERM_BP_DIRECT	GO:0071897~DNA biosynthetic process	6	0.353149	0.0796053	LIG1, PRIM2, CENPF, POLQ, TERT, TK1	1517	26	16792	2.55443	1	0.899138	78.9945
GOTERM_BP_DIRECT	GO:0007566~embryo implantation	8	0.470865	0.0800697	LIF, RECK, FBLN1, PTGIS, STC2, MMP9, IL11RA, SPP1	1517	42	16792	2.10842	1	0.899117	79.193
GOTERM_BP_DIRECT	GO:0043588~skin development	7	0.412007	0.0811395	KRT9, COL3A1, ATP8A2, COL5A3, ADAMTS2, COL5A2, COL5A1	1517	34	16792	2.27896	1	0.900897	79.6434
GOTERM_BP_DIRECT	GO:0043406~positive regulation of MAP kinase activity	10	0.588582	0.0812327	NOX4, DIRAS1, EPGN, ELANE, EZH2, PDE5A, PDGFD, KIT, LRRK2, FGF2	1517	59	16792	1.87614	1	0.899775	79.6823
GOTERM_BP_DIRECT	GO:0032869~cellular response to insulin stimulus	12	0.706298	0.084603	KAT2B, CPEB2, SLC2A4, SORBS1, TRIB3, PCSK9, PRKDC, CPEB1, VAMP2, ADIPOQ, PPAT, GHR	1517	77	16792	1.72507	1	0.907972	81.0393
GOTERM_BP_DIRECT	GO:0007519~skeletal muscle tissue development	9	0.529723	0.0851699	COL19A1, BVES, KCNAB1, DMD, CFL2, SVIL, SIX1, DCN, CASQ1	1517	51	16792	1.95339	1	0.908187	81.259
GOTERM_BP_DIRECT	GO:0051298~centrosome duplication	5	0.294291	0.0859337	STIL, CKAP5, BRCA2, CEP152, CDK2	1517	19	16792	2.91295	1	0.908924	81.5512
GOTERM_BP_DIRECT	GO:0002026~regulation of the force of heart contraction	5	0.294291	0.0859337	SLC8A1, CHGA, PLN, ATP1A2, APLN	1517	19	16792	2.91295	1	0.908924	81.5512
GOTERM_BP_DIRECT	GO:0042246~tissue regeneration	5	0.294291	0.0859337	CCNB1, CPQ, FGF10, MUSTN1, IGFBP1	1517	19	16792	2.91295	1	0.908924	81.5512
GOTERM_BP_DIRECT	GO:0030325~adrenal gland development	5	0.294291	0.0859337	STRA6, PBX1, WNT11, HMGA2, WT1	1517	19	16792	2.91295	1	0.908924	81.5512
GOTERM_BP_DIRECT	GO:0008637~apoptotic mitochondrial changes	5	0.294291	0.0859337	BID, CDKN2A, SLC25A4, ATP2A1, HSPD1	1517	19	16792	2.91295	1	0.908924	81.5512
GOTERM_BP_DIRECT	GO:2000505~regulation of energy homeostasis	4	0.235433	0.0871998	LEPR, MLXIPL, PRKAA2, NR4A3	1517	12	16792	3.68974	1	0.910956	82.026
GOTERM_BP_DIRECT	GO:0001759~organ induction	4	0.235433	0.0871998	HOXC11, SIX1, FGF10, FGF2	1517	12	16792	3.68974	1	0.910956	82.026
GOTERM_BP_DIRECT	GO:0043206~extracellular fibril organization	4	0.235433	0.0871998	COL3A1, MFAP4, MFAP5, COL5A1	1517	12	16792	3.68974	1	0.910956	82.026
GOTERM_BP_DIRECT	GO:0050777~negative regulation of immune response	4	0.235433	0.0871998	COL3A1, FCRLB, FOXP3, SPINK5	1517	12	16792	3.68974	1	0.910956	82.026
GOTERM_BP_DIRECT	GO:0034329~cell junction assembly	4	0.235433	0.0871998	LIMS2, FERMT2, FLNC, FLNA	1517	12	16792	3.68974	1	0.910956	82.026
GOTERM_BP_DIRECT	GO:0015711~organic anion transport	4	0.235433	0.0871998	SLC22A17, SLCO1B3, SLCO1B1, SLC22A31	1517	12	16792	3.68974	1	0.910956	82.026
GOTERM_BP_DIRECT	GO:0036066~protein O-linked fucosylation	4	0.235433	0.0871998	ADAMTS7, ADAMTSL1, ADAMTSL4, SPON1	1517	12	16792	3.68974	1	0.910956	82.026
GOTERM_BP_DIRECT	GO:0042340~keratan sulfate catabolic process	4	0.235433	0.0871998	OGN, OMD, ACAN, PRELP	1517	12	16792	3.68974	1	0.910956	82.026
GOTERM_BP_DIRECT	GO:0001655~urogenital system development	4	0.235433	0.0871998	AMH, OSR1, PAX2, HELLS	1517	12	16792	3.68974	1	0.910956	82.026
GOTERM_BP_DIRECT	GO:0014823~response to activity	8	0.470865	0.0885629	CDK1, PRKDC, PTN, SMTNL1, HSPD1, DNMT3B, ANGPT2, ADIPOQ	1517	43	16792	2.05939	1	0.913168	82.5242
GOTERM_BP_DIRECT	GO:0007169~transmembrane receptor protein tyrosine kinase signaling pathway	14	0.824014	0.0905435	BLK, MET, BMX, KIT, ALK, NTRK3, CD3EAP, MUSK, ROR1, ANGPTL1, ROS1, PILRB, GFRA2, BLNK	1517	96	16792	1.61426	1	0.916798	83.2249
GOTERM_BP_DIRECT	GO:0051281~positive regulation of release of sequestered calcium ion into cytosol	6	0.353149	0.0907799	TRPC1, AKAP6, GPER1, NTSR1, F2R, THY1	1517	27	16792	2.45983	1	0.916156	83.3067
GOTERM_BP_DIRECT	GO:0031297~replication fork processing	6	0.353149	0.0907799	MMS22L, BLM, DDX11, TONSL, EME1, PCNA	1517	27	16792	2.45983	1	0.916156	83.3067
GOTERM_BP_DIRECT	GO:0006284~base-excision repair	7	0.412007	0.0908196	RECQL4, DNA2, LIG1, NEIL3, POLQ, HMGA2, FEN1	1517	35	16792	2.21384	1	0.915042	83.3204
GOTERM_BP_DIRECT	GO:0086091~regulation of heart rate by cardiac conduction	7	0.412007	0.0908196	KCND3, ANK2, SCN2B, CACNB2, KCNE2, KCNA5, CACNA1C	1517	35	16792	2.21384	1	0.915042	83.3204
GOTERM_BP_DIRECT	GO:0050918~positive chemotaxis	7	0.412007	0.0908196	SAA2, SAA1, MET, SAA4, FGF10, CXCL12, FGF2	1517	35	16792	2.21384	1	0.915042	83.3204
GOTERM_BP_DIRECT	GO:1901796~regulation of signal transduction by p53 class mediator	17	1.00059	0.092286	EXO1, BLM, TPX2, BRIP1, CHEK1, AURKA, RMI2, AURKB, ATR, CHEK2, CDK2, BRCA1, DNA2, RFC3, RFC4, HIPK4, PRKAA2	1517	124	16792	1.51755	1	0.917337	83.8193
GOTERM_BP_DIRECT	GO:0045766~positive regulation of angiogenesis	16	0.94173	0.093862	SASH1, PGF, CXCL8, TNFSF12, ECM1, BRCA1, PTGIS, SERPINE1, CCBE1, CMA1, CHRNA7, ANGPTL3, RUNX1, ANGPT2, FGF2, TERT	1517	115	16792	1.54006	1	0.9198	84.3397
GOTERM_BP_DIRECT	GO:0001666~response to hypoxia	22	1.29488	0.0954949	NOX4, KCNMA1, CRYAB, PGF, ITGA2, KCNA5, MMP14, ADIPOQ, CXCL12, ADA, ITPR1, CITED2, CA9, MYOCD, P2RX2, TGFBR3, CHRNA7, HSPD1, LOXL2, DNMT3B, ANGPT2, PLAU	1517	172	16792	1.41583	1	0.922293	84.8621
GOTERM_BP_DIRECT	GO:0045187~regulation of circadian sleep/wake cycle, sleep	3	0.176574	0.095644	CSF2, PTGDS, PER3	1517	6	16792	5.53461	1	0.921491	84.9089
GOTERM_BP_DIRECT	GO:0003416~endochondral bone growth	3	0.176574	0.095644	MSX2, BNC2, DDR2	1517	6	16792	5.53461	1	0.921491	84.9089
GOTERM_BP_DIRECT	GO:0046881~positive regulation of follicle-stimulating hormone secretion	3	0.176574	0.095644	INHBA, FOXL2, INHA	1517	6	16792	5.53461	1	0.921491	84.9089
GOTERM_BP_DIRECT	GO:0036006~cellular response to macrophage colony-stimulating factor stimulus	3	0.176574	0.095644	PDE1B, PDE2A, DCSTAMP	1517	6	16792	5.53461	1	0.921491	84.9089
GOTERM_BP_DIRECT	GO:0006189~'de novo' IMP biosynthetic process	3	0.176574	0.095644	ATIC, PAICS, PPAT	1517	6	16792	5.53461	1	0.921491	84.9089
GOTERM_BP_DIRECT	GO:0060561~apoptotic process involved in morphogenesis	3	0.176574	0.095644	CRYAB, LEF1, FGF4	1517	6	16792	5.53461	1	0.921491	84.9089
GOTERM_BP_DIRECT	GO:0032964~collagen biosynthetic process	3	0.176574	0.095644	COL1A1, SERPINH1, COL5A1	1517	6	16792	5.53461	1	0.921491	84.9089
GOTERM_BP_DIRECT	GO:0031536~positive regulation of exit from mitosis	3	0.176574	0.095644	BIRC5, UBE2C, CDCA5	1517	6	16792	5.53461	1	0.921491	84.9089
GOTERM_BP_DIRECT	GO:0045908~negative regulation of vasodilation	3	0.176574	0.095644	CHGA, CRP, SMTNL1	1517	6	16792	5.53461	1	0.921491	84.9089
GOTERM_BP_DIRECT	GO:0051573~negative regulation of histone H3-K9 methylation	3	0.176574	0.095644	DNMT1, DNMT3B, BRCA1	1517	6	16792	5.53461	1	0.921491	84.9089
GOTERM_BP_DIRECT	GO:0051150~regulation of smooth muscle cell differentiation	3	0.176574	0.095644	MYOCD, FOXF1, ZEB1	1517	6	16792	5.53461	1	0.921491	84.9089
GOTERM_BP_DIRECT	GO:0010216~maintenance of DNA methylation	3	0.176574	0.095644	UHRF1, DNMT1, HELLS	1517	6	16792	5.53461	1	0.921491	84.9089
GOTERM_BP_DIRECT	GO:0033603~positive regulation of dopamine secretion	3	0.176574	0.095644	NPY2R, PINK1, CXCL12	1517	6	16792	5.53461	1	0.921491	84.9089
GOTERM_BP_DIRECT	GO:0009967~positive regulation of signal transduction	10	0.588582	0.0957353	SH2D2A, SH3BGRL, ARHGAP6, SOCS2, SORBS1, ADAMTS20, SH3BGR, MPP7, ADIPOQ, BLNK	1517	61	16792	1.81463	1	0.920563	84.9376
GOTERM_BP_DIRECT	GO:0018108~peptidyl-tyrosine phosphorylation	20	1.17716	0.0958812	CSF2, NRG4, MET, BTC, TTK, FGF10, KIT, ALK, DDR2, EPHB4, NTRK3, EPHA5, MUSK, ROR1, RIPK2, IL5RA, NRG2, FGF2, MELK, FGF4	1517	153	16792	1.44696	1	0.919756	84.9832
GOTERM_BP_DIRECT	GO:0031145~anaphase-promoting complex-dependent catabolic process	12	0.706298	0.0974271	CCNB1, CDK1, MAD2L1, PLK1, SKP2, BUB1B, AURKA, CDC20, PTTG1, AURKB, UBE2C, UBE2S	1517	79	16792	1.6814	1	0.922016	85.4589
GOTERM_BP_DIRECT	GO:0006635~fatty acid beta-oxidation	8	0.470865	0.0975442	ECI2, ACADM, ACADS, BDH2, ACADL, ADIPOQ, ACAT1, HADHB	1517	44	16792	2.01258	1	0.921163	85.4943

## Sheet: CC
Category	Term	Count	%	PValue	Genes	List Total	Pop Hits	Pop Total	Fold Enrichment	Bonferroni	Benjamini	FDR
GOTERM_CC_DIRECT	GO:0005578~proteinaceous extracellular matrix	66	3.88464	3.4723e-14	CTHRC1, PODNL1, MMP9, LTBP4, MMP8, ENAM, MMP3, MMP1, CHAD, WNT2, OGN, TNFRSF11B, GPC2, WISP1, CILP2, CCBE1, SPON2, COL11A1, SPON1, COL10A1, MATN3, ADAMTS20, SPARCL1, CRTAC1, ZP3, COL22A1, CILP, MMP13, SLIT2, MMP12, SLIT3, MMP11, PRELP, ADAMTS7, MMP10, ADAMTS8, BGN, COL1A2, ADAMTS1, WNT11, ADAMTS2, ADAMTSL1, PODN, MAMDC2, ADAMTS14, ADAMTSL3, TIMP1, P3H1, HPSE2, ACAN, ADAMTS12, MYOC, DPT, SBSPON, T…	1616	268	18224	2.77723	2.44292e-11	2.44292e-11	5.24358e-11
GOTERM_CC_DIRECT	GO:0005615~extracellular space	192	11.3008	1.76389e-11	PVR, CTHRC1, BTD, MASP1, PGF, MMP9, LTBP4, PGC, LYPD8, MMP8, BTC, FGF10, SELENBP1, TNFSF12, MMP3, CXCL12, IL11, WNT2, ACTG2, OGN, PTGIS, PPP1R1A, FAP, SERPINE1, CCBE1, COL12A1, LGI4, PDGFD, CFD, LGI1, SPON2, KRT83, VNN3, SPON1, STC2, SPARCL1, ADAMTS20, SCUBE1, F8, CST2, CST1, PKHD1L1, PRELP, SCGB2A1, UCN2, F5, PPBP, CST4, COL1A2, WFDC1, CARTPT, COL1A1, LRRK2, SSC5D, IBSP, PPY, PODN, OAS3, APOC2, …	1616	1347	18224	1.60744	1.24001e-08	6.20007e-09	2.66158e-08
GOTERM_CC_DIRECT	GO:0031012~extracellular matrix	60	3.53149	2.35907e-09	LTBP4, MMP8, MMP27, FGF10, CCT2, MMRN1, MMP1, WNT2, OGN, SERPINE1, COL12A1, LOXL2, SPON1, ZP3, ADAMTS20, CILP, CPXM2, CCT6A, MMP14, MMP13, FLNA, MMP11, PRELP, MMP10, ADAMTS8, BGN, COL1A2, TGFB1I1, COL1A1, MFAP4, SSC5D, CTSG, IBSP, ADAMTSL4, COL3A1, PRKDC, DCN, ABI3BP, AHSG, COL7A1, HIST1H4B, KRT1, ACAN, AGRN, ADAMTS12, THBS2, MYOC, DPT, SBSPON, COL4A1, TNXB, ECM1, COL5A2, COL5A1, LAMA2, FBLN1, CL…	1616	296	18224	2.28592	1.65842e-06	5.52808e-07	3.55965e-06
GOTERM_CC_DIRECT	GO:0030018~Z disc	33	1.94232	6.01201e-09	JPH2, PPP1R12B, SYNC, PDLIM3, KCNA5, MYOT, MYL9, DES, ANK2, GCOM1, SORBS2, DMD, MYZAP, JPH1, SLC8A1, CRYAB, LDB3, SYNPO2, MYOZ2, FLNC, PALLD, NEXN, FLNA, MYO18B, PGM5, NEB, CFL2, RYR3, ADRA1A, FBXL22, FBXO32, CACNA1C, CASQ2	1616	118	18224	3.1538	4.22644e-06	1.05661e-06	9.07168e-06
GOTERM_CC_DIRECT	GO:0042383~sarcolemma	27	1.58917	1.03152e-08	FXYD1, SLC8A3, SYNC, MYOT, DES, ANK2, DMD, SLMAP, SNTB1, POPDC2, AHNAK, DTNA, KCND3, SLC8A1, KCNB1, FLNC, LAMA2, ABCC9, BVES, PGM5, BGN, RYR3, SGCD, SYNM, SGCA, CCDC78, SNTG2	1616	85	18224	3.58218	7.25156e-06	1.45032e-06	1.55649e-05
GOTERM_CC_DIRECT	GO:0005581~collagen trimer	27	1.58917	6.30024e-08	CTHRC1, COL3A1, MMP8, SERPINH1, MMP1, C1QTNF9, TIMP1, C1QTNF7, C1QTNF6, C1QTNF3, COL7A1, COL27A1, CCBE1, COL12A1, COL11A1, COL10A1, COL22A1, COLEC12, COL5A2, MMP13, ADIPOQ, COL5A1, COL19A1, SFTPA2, COL1A2, C1QL4, COL1A1	1616	92	18224	3.30962	4.42897e-05	7.38176e-06	9.50659e-05
GOTERM_CC_DIRECT	GO:0005576~extracellular region	201	11.8305	3.15869e-07	BTD, MASP1, PGF, LTBP4, BTC, OGN, C17ORF99, CRY2, APOF, SERPINE1, OSCAR, COL12A1, CFD, COL10A1, MATN3, STC2, F8, TMEM25, PRELP, PPBP, F5, PLA2G2C, ADAMTS2, IBSP, GAST, ESM1, FAM19A4, EPHB4, AHSG, FAM19A5, METTL24, IL17C, LIF, IL23A, AGRN, OLFM2, SPP1, ECM1, LAMA2, MUCL1, CEL, NPY, SFRP4, TGFBR3, IGFL2, IGFL3, PLAU, IL4I1, SPINK5, SPINK7, HSPH1, TNFRSF11B, SAA1, CREG2, GPX3, HHIP, FGF2, ANGPT2, CO…	1616	1610	18224	1.4079	0.000222031	3.17217e-05	0.000476621
GOTERM_CC_DIRECT	GO:0042555~MCM complex	8	0.470865	1.3004e-06	MCM7, MMS22L, TONSL, MCM2, MCM3, MCM4, MCM5, MCM6	1616	9	18224	10.0242	0.000913767	0.000114267	0.00196219
GOTERM_CC_DIRECT	GO:0000777~condensed chromosome kinetochore	23	1.35374	4.89803e-06	CENPO, CENPN, NEK2, CKAP5, NUF2, KNTC1, NUP85, BIRC5, CENPE, KNSTRN, CENPH, SPC24, SPC25, KIF2C, MAD2L1, HJURP, BUB1, CENPW, BUB1B, NUP37, NUP107, CENPU, ERCC6L	1616	87	18224	2.98134	0.0034374	0.000382518	0.0073905
GOTERM_CC_DIRECT	GO:0000776~kinetochore	22	1.29488	5.22818e-06	KAT2B, NEK2, CKAP5, KIF18A, TTK, CENPF, NUP85, CENPE, AURKB, KNSTRN, CENPI, CENPH, KIF2C, MAD2L1, PLK1, BUB1, MTBP, CENPW, SKA3, BUB1B, NUP37, NUP107	1616	81	18224	3.06295	0.00366867	0.000367474	0.00788864
GOTERM_CC_DIRECT	GO:0000775~chromosome, centromeric region	18	1.05945	5.30171e-06	CENPN, MKI67, SUV39H1, NUF2, CBX3, CENPF, BIRC5, CENPE, SUV39H2, KIF2C, CDCA8, HJURP, CENPA, OIP5, CENPW, CDCA5, HELLS, DSCC1	1616	57	18224	3.56123	0.00372017	0.000338771	0.00799958
GOTERM_CC_DIRECT	GO:0005819~spindle	28	1.64803	5.74156e-06	KIF23, KIFC1, SNCG, HAUS6, PRC1, CBX3, TTK, AURKA, AURKB, ANKRD53, ATAT1, SAC3D1, CCSAP, MZT1, FBXO5, PSRC1, KIF15, TPX2, NUSAP1, CENPF, NUP85, BIRC5, CDC20, FMN2, PLK1, HAUS7, SHCBP1, KIF20A	1616	121	18224	2.60961	0.0040282	0.000336304	0.00866324
GOTERM_CC_DIRECT	GO:0000922~spindle pole	26	1.53031	7.53984e-06	PRC1, NEK2, KNTC1, TTC28, AUNIP, ANKRD53, DDX11, ODF2, CKAP2, CDC6, DSN1, CKAP5, PSRC1, TPX2, CENPF, SPDL1, CDC20, KNSTRN, TACC3, CDC25B, CCNB1, POC1A, MAD2L1, PLK1, WDR62, CKAP2L	1616	109	18224	2.68998	0.0052865	0.00040765	0.0113764
GOTERM_CC_DIRECT	GO:0008076~voltage-gated potassium channel complex	22	1.29488	2.08757e-05	KCNMA1, KCND3, STX1A, KCNAB1, KCNB1, KCNA2, KCNA5, KCNJ11, KCNMB1, KCNJ14, KCNMB2, KCNS1, ABCC9, KCNQ4, KCNS2, KCNT2, CNTN2, KCNE2, VAMP2, KCNG3, DPP6, DLG2	1616	88	18224	2.81931	0.0145686	0.00104772	0.0314953
GOTERM_CC_DIRECT	GO:0005657~replication fork	9	0.529723	4.37872e-05	RAD51D, UHRF1, XRCC2, PIF1, PCNA, DNMT1, RAD18, H2AFX, CHEK1	1616	17	18224	5.9703	0.0303141	0.0020501	0.0660512
GOTERM_CC_DIRECT	GO:0009986~cell surface	74	4.3555	0.000201048	PVR, HSP90AB1, TLN1, SLC6A1, SLC6A3, FERMT2, FGF10, KISS1R, SRPX, FAP, RSPO2, TPO, HHIP, ADAM8, CHRNA1, ROS1, GHR, TMEM206, CRYAB, SCUBE1, ELANE, GRIN2A, NRXN1, NTSR1, SLIT2, NCAM1, TNFRSF10A, ADAMTS7, TNS1, BGN, TNFRSF10B, ULBP2, CNTN2, CLEC5A, CTSG, AOC3, CPM, TNFRSF12A, ADCYAP1R1, ALPP, ADA, HMMR, ITGAX, HSPA2, ITGB8, DMD, MSLN, PCSK9, KCNE2, PTN, RTN4RL2, LRFN5, ANGPTL3, LRFN4, FCER1A, TRPC4,…	1616	542	18224	1.5397	0.131816	0.00879554	0.302938
GOTERM_CC_DIRECT	GO:0000940~condensed chromosome outer kinetochore	6	0.353149	0.000242074	CENPF, SKA3, BUB1B, CENPE, SPDL1, SKA1	1616	8	18224	8.45792	0.156503	0.00996174	0.364649
GOTERM_CC_DIRECT	GO:0005813~centrosome	60	3.53149	0.000388924	KIF23, RAD51D, STIL, CEP72, XRCC2, TTC26, AURKA, TTC28, AUNIP, DCAF13, PRKAR2B, CDC45, DDX11, CCSAP, RANBP1, MASTL, PRKACB, CDK1, DTL, KIF15, MCM3, CEP152, CDK2, TMEM67, MYO18B, NME1, CKAP2L, RAD18, HAUS7, NUP107, HAUS6, USP2, NEK2, CHEK1, CEP55, SORBS1, NCAPG, MZT1, ODF2, NDRG2, TBC1D31, ERCC6L, CKAP2, CEP131, CKAP5, RPGRIP1L, CENPF, BRCA2, CDC20, CENPJ, CDC25B, CCNB1, PLK4, POC1A, CCT5, CCNB2, …	1616	426	18224	1.58834	0.239262	0.0150778	0.585251
GOTERM_CC_DIRECT	GO:0045211~postsynaptic membrane	35	2.06004	0.000462018	CPEB3, GRIK3, GRIK5, GRIN3B, CPEB1, PRR7, MUSK, ANK2, SH2D5, DMD, CHRNA7, CHRNA1, CHRNA3, DLG2, GABRD, CNKSR2, ANKS1B, GLRB, DLGAP2, MPDZ, CACNG8, KCNB1, GRIN2A, GRIA3, GRIA4, KCTD8, SYNE1, P2RX1, GRIA2, SEMA4F, ARRB1, CHRM2, GRIA1, APBB1, F2R	1616	211	18224	1.87063	0.277382	0.0169533	0.694887
GOTERM_CC_DIRECT	GO:0005604~basement membrane	18	1.05945	0.000466154	COL4A1, EGFL6, CCDC80, NTN4, SPARC, NTN1, COL5A1, APLP1, TIMP1, HMCN2, LAMA2, FBLN1, COL7A1, ACAN, PTN, ADAMTS1, LOXL2, THBS2	1616	79	18224	2.56949	0.27948	0.0162556	0.701086
GOTERM_CC_DIRECT	GO:0005871~kinesin complex	14	0.824014	0.000572314	KIF1C, KIF23, KIF14, KIFC1, KIF2C, KIF4B, KIF4A, KIF24, KIF5A, STARD9, KIF18A, KIF18B, CENPE, KIF20A	1616	53	18224	2.97889	0.331321	0.0189819	0.860105
GOTERM_CC_DIRECT	GO:0005788~endoplasmic reticulum lumen	32	1.88346	0.000777165	ADAMTSL1, PDIA2, ADAMTSL4, COL3A1, COLGALT1, SERPINH1, P3H1, APOA2, KDELC1, COL7A1, COL27A1, P4HA3, COL12A1, PDGFD, COL11A1, SPON1, COL10A1, CES3, COL4A1, ERP27, COL22A1, F8, COL5A3, COL5A2, COL5A1, ADAMTS7, COL19A1, F5, COL1A2, COL1A1, RCN3, RCN1	1616	192	18224	1.87954	0.421062	0.0245375	1.16629
GOTERM_CC_DIRECT	GO:0051233~spindle midzone	8	0.470865	0.000820717	KIF14, CDC6, CDCA8, PLK1, BUB1B, AURKA, AURKB, RACGAP1	1616	19	18224	4.74831	0.438532	0.0247834	1.23127
GOTERM_CC_DIRECT	GO:0030496~midbody	24	1.4126	0.000912702	KIF14, KIF23, CDK1, KIF4A, PRC1, NEK2, PSRC1, CENPF, BIRC5, AURKA, CENPE, TTC28, AURKB, CEP55, RACGAP1, ECT2, CDCA8, DDX11, RCC2, PLK1, SVIL, ASPM, SHCBP1, KIF20A	1616	129	18224	2.09809	0.47372	0.0263922	1.36838
GOTERM_CC_DIRECT	GO:0005876~spindle microtubule	12	0.706298	0.0012609	CDK1, KIF4A, PRC1, PLK1, PSRC1, BIRC7, NUSAP1, SKA3, BIRC5, AURKA, SKA1, AURKB	1616	44	18224	3.07561	0.588099	0.0348569	1.8858
GOTERM_CC_DIRECT	GO:0005874~microtubule	45	2.64862	0.00132058	SLC8A3, KIF23, KIFC1, RP1, KIF4B, HAUS6, KIF4A, KIF24, NEK2, CCT2, AURKA, TTLL7, DNAH2, KIF2C, HSPH1, MAP1LC3C, ATAT1, PBXIP1, MAPT, DCLK2, ODF2, KIF14, SLC8A1, GABARAPL1, KIF5A, MAP1A, KIF15, KIF18A, TPX2, NUSAP1, KIF18B, STIM1, CENPE, BIRC5, CCT6A, RACGAP1, CENPJ, KIF1C, RASSF5, CCT5, EML1, RCC2, HAUS7, MAP6, KIF20A	1616	311	18224	1.63175	0.605044	0.0350992	1.97422
GOTERM_CC_DIRECT	GO:0000779~condensed chromosome, centromeric region	5	0.294291	0.00172759	CBX3, CENPE, AURKB, NCAPD3, NCAPD2	1616	7	18224	8.05516	0.703453	0.0440219	2.57532
GOTERM_CC_DIRECT	GO:0031298~replication fork protection complex	5	0.294291	0.00172759	GINS2, CDC45, GINS4, TOP1MT, MCM10	1616	7	18224	8.05516	0.703453	0.0440219	2.57532
GOTERM_CC_DIRECT	GO:0015630~microtubule cytoskeleton	24	1.4126	0.00208997	CDC7, CKAP2, CEP131, TAF1A, PRC1, CRYAB, CKAP5, PSRC1, KIF18A, TPX2, AURKA, CENPE, MCM2, KNSTRN, TACC3, PKNOX2, KIF2C, CCNB2, TIMELESS, PLK1, ZNF415, CCNA1, MAP7D2, C16ORF45	1616	137	18224	1.97557	0.770255	0.0511723	3.1076
GOTERM_CC_DIRECT	GO:0005887~integral component of plasma membrane	157	9.24073	0.00221393	PVR, F2RL2, SLC8A3, SLC22A17, CADM3, PLXNA3, SLC13A5, SLC6A1, TSPAN2, AQP9, PLXNA1, CADM2, GRIK3, SLC6A3, JAG2, SLC7A9, AQP4, TNFSF12, SLC52A2, VIPR2, AGTR1, ATP2B3, SLC2A4, GALR1, MC1R, SLC2A2, MS4A2, ADAM8, CLCA4, GRIN2A, LIFR, STIM1, MRGPRF, NTSR1, IL11RA, CNGA1, THY1, CCR8, VSIG2, RELT, RHCG, SSTR1, ROR1, VAMP2, PTGDR2, CLEC5A, SLC2A12, FXYD1, CALY, FCER2, KCNA2, ADCYAP1R1, PTH1R, PTK7, CACNB…	1616	1415	18224	1.25125	0.789469	0.0523104	3.28906
GOTERM_CC_DIRECT	GO:0000784~nuclear chromosome, telomeric region	23	1.35374	0.0023286	RAD51D, HIST1H3J, CDK1, PIF1, CBX3, BRCA2, PRKDC, SSB, MCM2, ATR, MCM3, MCM4, MCM5, MCM6, DNA2, MCM7, HIST1H4B, POLD1, PCNA, ORC1, TERT, FEN1, HIST1H3I	1616	130	18224	1.9952	0.805809	0.053165	3.45662
GOTERM_CC_DIRECT	GO:0031674~I band	8	0.470865	0.00291364	KAT2B, GCOM1, CFL2, ATP2A1, FERMT2, MYZAP, SMTNL1, CASQ1	1616	23	18224	3.92251	0.871429	0.0640284	4.30736
GOTERM_CC_DIRECT	GO:0031390~Ctf18 RFC-like complex	5	0.294291	0.00321311	RFC3, RFC4, DDX11, CHTF18, DSCC1	1616	8	18224	7.04827	0.895905	0.0682602	4.74013
GOTERM_CC_DIRECT	GO:0043034~costamere	7	0.412007	0.00473588	PGM5, ANK2, DMD, SVIL, SYNM, FLNC, AHNAK	1616	19	18224	4.15477	0.964465	0.0961829	6.91253
GOTERM_CC_DIRECT	GO:0031225~anchored component of membrane	20	1.17716	0.00479769	RECK, TECTA, CPM, LYPD8, LY6G6C, RTN4R, CNTFR, ALPP, NCAM1, GPC2, LYNX1, LY6E, CD177, MSLN, CNTN2, GFRA1, CNTN3, NEGR1, GFRA2, VNN3	1616	113	18224	1.99597	0.965983	0.0946539	6.99973
GOTERM_CC_DIRECT	GO:0032133~chromosome passenger complex	4	0.235433	0.00605846	CDCA8, BIRC5, AURKA, AURKB	1616	5	18224	9.02178	0.986047	0.114903	8.76172
GOTERM_CC_DIRECT	GO:0000792~heterochromatin	7	0.412007	0.00812475	UHRF1, SALL4, SUV39H1, CBX2, CBX8, CBX7, CHD5	1616	21	18224	3.75908	0.996769	0.147265	11.5822
GOTERM_CC_DIRECT	GO:0072686~mitotic spindle	10	0.588582	0.00854987	KIF23, KAT2A, CDK1, ATAT1, MAD2L1, CCSAP, AURKA, RACGAP1, KNSTRN, ECT2	1616	41	18224	2.75054	0.99761	0.150533	12.1523
GOTERM_CC_DIRECT	GO:0015629~actin cytoskeleton	31	1.8246	0.0103633	POU6F1, PPP1R12B, CALD1, PDLIM3, KNTC1, ANLN, VILL, MYOT, CORO2B, ARHGAP6, SORBS2, NCAPG, GSN, ZNF185, AIF1L, ORC6, AHNAK, ACTA2, FSCN1, SYNPO2, MYOZ2, PALLD, FLNA, PKNOX2, FMN2, SMTN, NEB, CFL2, SVIL, HSPB7, KLHL33	1616	218	18224	1.60364	0.99934	0.175288	14.5458
GOTERM_CC_DIRECT	GO:0000790~nuclear chromatin	28	1.64803	0.0117892	E2F1, HIST1H2AB, DBF4B, THRB, EZH2, CBX8, RCC1, CBX7, CITED2, DDX11, SMARCD3, H2AFX, ASF1B, CDCA5, KAT2A, PHOX2B, AR, NACC2, RAD51AP1, HIST1H1B, EME1, MIXL1, UHRF1, TIMELESS, CHAF1A, CHAF1B, HIST1H2AL, KLF4	1616	193	18224	1.63607	0.999761	0.192467	16.385
GOTERM_CC_DIRECT	GO:0005886~plasma membrane	403	23.7198	0.0125774	BTC, GRIN3B, FRRS1L, AGTR1, DIRAS1, MALL, MC1R, FAP, OSCAR, SERPINE1, ADAM8, CDCA5, ROS1, CDH24, VNN3, GNG7, MAGI2, CLCA4, GRIN2A, F8, LIFR, COLEC12, THY1, F5, RCC2, SSTR1, KIAA1524, ROR1, MADCAM1, C15ORF62, UNC13C, SH3GL2, ARHGEF25, LY6G6C, PTH1R, MAGEA1, CACNB2, UPK1A, SLC28A2, TECTA, IL1RN, EPM2A, PCDH10, ATP11A, UPK3B, KCNK3, GNGT1, FNBP1, RGS2, AVPR1B, RGS5, RGS9, GNAZ, GPR84, MARCKSL1, KCNA…	1616	4121	18224	1.10282	0.999863	0.199445	17.3857
GOTERM_CC_DIRECT	GO:0048471~perinuclear region of cytoplasm	72	4.23779	0.0157145	SLC8A3, SNCG, REP15, MRVI1, PINK1, AURKA, TNFSF12, SPINK5, PRKAR2B, SLC2A4, TMEM100, PRKACB, APLN, ROS1, GTPBP4, MAGI2, HMGCLL1, STC2, KIF5A, STMN2, ZP3, LDB3, GPER1, MCM3, BICD1, FLNA, INHBA, FMN2, CHGA, MAD2L1, EML1, PTGDS, NME1, RYR3, AKAP6, BUB1B, VAMP2, PLA2G5, SLC2A12, USP2, SYNC, KCNA5, OAS2, TRAIP, APLP1, KCNS1, KCNS2, SORBS2, MT1E, PCSK9, PTN, NDRG2, MT1H, MT1G, MT1F, SPP1, NOX4, MT1M, C…	1616	621	18224	1.3075	0.999985	0.23783	21.2587
GOTERM_CC_DIRECT	GO:0030315~T-tubule	9	0.529723	0.0164978	SLC8A1, ANK2, SLC2A4, ADRA1A, AKAP6, ATP1A2, CASQ1, KCNJ11, AHNAK	1616	38	18224	2.67092	0.999992	0.243041	22.199
GOTERM_CC_DIRECT	GO:0032839~dendrite cytoplasm	6	0.353149	0.0174805	GABARAPL1, KCNAB1, GRIK3, WLS, LRRK2, ADA	1616	18	18224	3.75908	0.999996	0.250473	23.3637
GOTERM_CC_DIRECT	GO:0030017~sarcomere	9	0.529723	0.0191891	ABCC9, MYO18B, SYNE1, ARHGEF25, MYOZ2, LMOD1, TNNI3, TPM1, TMOD1	1616	39	18224	2.60244	0.999999	0.266237	25.3503
GOTERM_CC_DIRECT	GO:0097149~centralspindlin complex	3	0.176574	0.0221573	KIF23, RACGAP1, ECT2	1616	3	18224	11.2772	1	0.29534	28.6874
GOTERM_CC_DIRECT	GO:0000811~GINS complex	3	0.176574	0.0221573	GINS1, GINS2, GINS4	1616	3	18224	11.2772	1	0.29534	28.6874
GOTERM_CC_DIRECT	GO:0005588~collagen type V trimer	3	0.176574	0.0221573	COL5A3, COL5A2, COL5A1	1616	3	18224	11.2772	1	0.29534	28.6874
GOTERM_CC_DIRECT	GO:0005694~chromosome	17	1.00059	0.0223277	RECQL4, KIF4A, HMGB3, DTL, SYCE3, NUSAP1, CENPE, TOP1MT, ATR, BRCA1, DDX27, CD3EAP, CDCA2, ZBTB4, LOXL2, POLQ, CDCA5	1616	105	18224	1.82584	1	0.291845	28.8747
GOTERM_CC_DIRECT	GO:0043204~perikaryon	17	1.00059	0.0242096	SLC8A3, SLC8A2, KCNAB1, CRYAB, KCNB1, KCNA2, GRIK3, RBFOX3, GRIK5, ASTN1, TTLL7, NTSR1, TRPM2, ITGA8, TMEM100, SLC5A7, LRRK2	1616	106	18224	1.80861	1	0.306891	30.9127
GOTERM_CC_DIRECT	GO:0000785~chromatin	15	0.882872	0.0244132	CBX3, CENPF, PINK1, CHEK1, MCM2, HMGA2, SUV39H2, MCM7, ARRB1, PLK1, OIP5, PARPBP, MTBP, ASF1B, DSCC1	1616	89	18224	1.90066	1	0.30371	31.13
GOTERM_CC_DIRECT	GO:0005901~caveola	12	0.706298	0.0266632	KCNMA1, DLC1, TRPC4, PTGIS, BVES, ADCYAP1R1, KIF18A, AKAP6, LRP8, KCNA5, ATP1A2, F2R	1616	65	18224	2.08195	1	0.321403	33.488
GOTERM_CC_DIRECT	GO:0016529~sarcoplasmic reticulum	8	0.470865	0.0271823	RYR3, ATP2A1, MRVI1, AKAP6, CASQ1, CASQ2, ITPR1, CCDC78	1616	34	18224	2.65347	1	0.32123	34.0213
GOTERM_CC_DIRECT	GO:0043235~receptor complex	19	1.1183	0.0312197	TM7SF2, GPR84, TRPC1, OLR1, LEPR, ADCYAP1R1, PTH1R, NR3C2, LIFR, NPR1, NTRK3, KCTD8, MUSK, P2RX2, ROR1, TGFBR3, LRP8, GHR, VLDLR	1616	127	18224	1.68714	1	0.35416	38.0345
GOTERM_CC_DIRECT	GO:0032281~AMPA glutamate receptor complex	7	0.412007	0.0331528	GRIA2, CACNG8, GRIA1, CACNG7, GRIA3, GRIA4, OLFM2	1616	28	18224	2.81931	1	0.366059	39.8742
GOTERM_CC_DIRECT	GO:0000307~cyclin-dependent protein kinase holoenzyme complex	5	0.294291	0.0379552	CCNE1, CKS1B, CCND1, CKS2, CDK2	1616	15	18224	3.75908	1	0.401451	44.2263
GOTERM_CC_DIRECT	GO:1990023~mitotic spindle midzone	4	0.235433	0.0388549	EML1, RCC2, KIF18A, CENPE	1616	9	18224	5.0121	1	0.403051	45.0082
GOTERM_CC_DIRECT	GO:0072687~meiotic spindle	4	0.235433	0.0388549	HSPA2, BORA, AURKA, ASPM	1616	9	18224	5.0121	1	0.403051	45.0082
GOTERM_CC_DIRECT	GO:0034364~high-density lipoprotein particle	6	0.353149	0.0400191	APOA2, SAA2, SAA1, APOF, SAA4, GPIHBP1	1616	22	18224	3.07561	1	0.406688	46.0048
GOTERM_CC_DIRECT	GO:0005814~centriole	17	1.00059	0.040867	STIL, KIF24, CCNF, AURKA, BIRC5, CEP55, CENPJ, CEP152, PLK4, POC1A, WDR62, CCSAP, STARD9, HSPA6, ODF2, TOP2A, CCDC78	1616	113	18224	1.69657	1	0.407737	46.7199
GOTERM_CC_DIRECT	GO:0031262~Ndc80 complex	3	0.176574	0.0417199	SPC24, SPC25, NUF2	1616	4	18224	8.45792	1	0.408792	47.4303
GOTERM_CC_DIRECT	GO:0000942~condensed nuclear chromosome outer kinetochore	3	0.176574	0.0417199	CCNB1, PLK1, BUB1	1616	4	18224	8.45792	1	0.408792	47.4303
GOTERM_CC_DIRECT	GO:0035985~senescence-associated heterochromatin focus	3	0.176574	0.0417199	CDKN2A, CBX3, HMGA2	1616	4	18224	8.45792	1	0.408792	47.4303
GOTERM_CC_DIRECT	GO:0016010~dystrophin-associated glycoprotein complex	5	0.294291	0.0471607	PGM5, DMD, SNTB1, SGCD, SGCA	1616	16	18224	3.52413	1	0.443194	51.7583
GOTERM_CC_DIRECT	GO:0043209~myelin sheath	21	1.23602	0.0478043	PLP1, GNAO1, CNRIP1, SLC25A4, TSPAN2, ACO2, CRYAB, UCHL1, FSCN1, NFASC, CCT2, ATP1A2, KCNJ11, THY1, CKB, CCT5, HSPA2, CNTN2, CA2, HSPD1, PMP2	1616	152	18224	1.55804	1	0.44215	52.2477
GOTERM_CC_DIRECT	GO:0031093~platelet alpha granule lumen	10	0.588582	0.0512641	F5, PPBP, F13A1, SERPINE1, F8, SPARC, CFD, MMRN1, AHSG, TIMP1	1616	55	18224	2.05041	1	0.460217	54.7998
GOTERM_CC_DIRECT	GO:0014701~junctional sarcoplasmic reticulum membrane	4	0.235433	0.0519318	JPH2, AKAP6, JPH1, CASQ2	1616	10	18224	4.51089	1	0.459139	55.2774
GOTERM_CC_DIRECT	GO:0001527~microfibril	4	0.235433	0.0519318	THSD4, MFAP2, MFAP4, MFAP5	1616	10	18224	4.51089	1	0.459139	55.2774
GOTERM_CC_DIRECT	GO:0044224~juxtaparanode region of axon	4	0.235433	0.0519318	KCNAB1, KCNA2, CNTN2, DLG2	1616	10	18224	4.51089	1	0.459139	55.2774
GOTERM_CC_DIRECT	GO:0002102~podosome	6	0.353149	0.0558216	GSN, SVIL, FSCN1, PALLD, ADAM8, RHOU	1616	24	18224	2.81931	1	0.478631	57.9676
GOTERM_CC_DIRECT	GO:0005925~focal adhesion	45	2.64862	0.059111	PVR, KIF23, DLC1, TLN1, LIMS2, FHL1, FERMT2, ITGA11, PTK7, AKAP12, ASAP3, RHOU, DDR2, SPRY4, ATAT1, SORBS1, SORBS2, GSN, ZNF185, FAP, AIF1L, SNTB1, CNN1, AHNAK, NOX4, DIXDC1, LIMK1, LPP, NFASC, ITGA2, SYNPO2, CSRP1, NEXN, MMP14, FLNC, PALLD, FLNA, THY1, TNS2, TNS1, PGM5, SVIL, ITGA8, TGFB1I1, PLAU	1616	391	18224	1.29789	1	0.493333	60.1237
GOTERM_CC_DIRECT	GO:0030141~secretory granule	12	0.706298	0.0606311	SPACA3, STX1A, CHGA, ZP3, ELANE, BRCA2, CARTPT, COL1A1, HSPD1, VAMP2, CTSG, RAB27A	1616	74	18224	1.82874	1	0.496937	61.0849
GOTERM_CC_DIRECT	GO:0005654~nucleoplasm	270	15.8917	0.0642254	RAD51D, XRCC2, DBF4B, SNCB, AURKA, AURKB, PGR, INTS8, CDCA8, CDCA7, DDX11, PRIM2, CDCA2, NUP37, H2AFX, CCNA1, CDCA5, CCNA2, CRYAB, LIG1, BYSL, RXRG, SKP2, CEP152, NCAPD3, NCAPD2, RFC3, MYO18B, RFC4, TGIF2, KIF4B, KIF4A, TICRR, OAS3, CHEK1, BOP1, CHEK2, RCC1, MYBL2, NCAPG2, NKX2-1, FBXO5, POLQ, WDHD1, DNMT3B, NKRF, KLF9, EME1, CDC20, ATR, RAD54L, NKX6-1, SYNE1, UPF3B, PARPBP, POP1, PCNA, RAD54B, C…	1616	2784	18224	1.0937	1	0.51224	63.2721
GOTERM_CC_DIRECT	GO:0098536~deuterosome	3	0.176574	0.0654942	PLK4, CEP152, CCDC78	1616	5	18224	6.76634	1	0.513981	64.0164
GOTERM_CC_DIRECT	GO:0000796~condensin complex	3	0.176574	0.0654942	NCAPH, NCAPG, NCAPD2	1616	5	18224	6.76634	1	0.513981	64.0164
GOTERM_CC_DIRECT	GO:0030054~cell junction	51	3.00177	0.0750934	PRX, SLC8A3, PLXNA3, CPEB3, GRIK3, GRIK5, GRIN3B, SYT7, CPEB1, SYNGR1, FRRS1L, HMCN2, DCAF13, GCOM1, SH2D5, CHRNA7, LGI1, CHRNA1, DLG2, CHRNA3, ANKS1B, STX1A, CACNG8, GRIN2A, NRXN1, GPER1, CHRM2, VAMP2, UNC13C, LRRK2, KCNA2, ADA, RIMS3, PRR7, MUSK, RASGRP2, MYZAP, AGRN, PRIMA1, OLFM2, DTNA, GABRD, GLRB, DLGAP2, KCNB1, GRIA3, GRIA4, KCTD8, TMEM47, GRIA2, GRIA1	1616	459	18224	1.25303	1	0.55916	69.2077
GOTERM_CC_DIRECT	GO:0033017~sarcoplasmic reticulum membrane	7	0.412007	0.0755892	RYR3, PLN, ATP2A1, STIM1, CASQ1, CASQ2, DMPK	1616	34	18224	2.32178	1	0.556285	69.4558
GOTERM_CC_DIRECT	GO:0005815~microtubule organizing center	20	1.17716	0.0836212	CEP131, KIFC1, SNCG, TLN1, HAUS6, SUCLG2, DLGAP5, ALDOB, KIF18A, SPDL1, TACC3, PAX2, CEP152, UPF3B, SAC3D1, SLMAP, BUB1B, RUVBL1, CENPU, NDRG2	1616	153	18224	1.47415	1	0.589224	73.2243
GOTERM_CC_DIRECT	GO:0008305~integrin complex	6	0.353149	0.0853295	ITGAX, ITGB8, ITGA8, ITGA7, ITGA11, ITGA2	1616	27	18224	2.50605	1	0.591693	73.9677
GOTERM_CC_DIRECT	GO:0014069~postsynaptic density	23	1.35374	0.091652	CNKSR2, ANKS1B, MAGI2, CRYAB, CPEB3, DLGAP2, CACNG8, MPDZ, GRIK5, GRIN2A, CPEB1, GPER1, ITPR1, SH2D5, ARRB1, GRIA1, ITGA8, MAPT, LRP8, CACNA1C, CHRNA3, DLG2, DCLK1	1616	184	18224	1.40965	1	0.613954	76.5546
GOTERM_CC_DIRECT	GO:1990124~messenger ribonucleoprotein complex	3	0.176574	0.0925811	CPEB2, CPEB3, CPEB1	1616	6	18224	5.63861	1	0.612706	76.9138
GOTERM_CC_DIRECT	GO:0005663~DNA replication factor C complex	3	0.176574	0.0925811	RFC3, RFC4, PCNA	1616	6	18224	5.63861	1	0.612706	76.9138
GOTERM_CC_DIRECT	GO:0031428~box C/D snoRNP complex	3	0.176574	0.0925811	NOP58, RRP9, NOP56	1616	6	18224	5.63861	1	0.612706	76.9138
GOTERM_CC_DIRECT	GO:0000228~nuclear chromosome	9	0.529723	0.0935224	HIST1H3J, BLM, FIGNL1, HIST1H4B, BIRC5, HMGA2, TOP2A, HIST1H3I, NCAPD2	1616	53	18224	1.915	1	0.611543	77.2726
GOTERM_CC_DIRECT	GO:0042734~presynaptic membrane	10	0.588582	0.0948857	KCTD8, PDE2A, KCNA2, GRIK5, GRIN2A, SYT7, NRXN1, GPER1, UNC13C, APBB1	1616	62	18224	1.81891	1	0.612133	77.7829
GOTERM_CC_DIRECT	GO:0000794~condensed nuclear chromosome	6	0.353149	0.0966723	NEK2, SUV39H1, H2AFX, CHEK1, RCC1, BRCA1	1616	28	18224	2.41655	1	0.614412	78.4355
GOTERM_CC_DIRECT	GO:0014704~intercalated disc	8	0.470865	0.0993478	SLC8A1, DES, PGM5, ANK2, AKAP6, KCNA5, ATP1A2, KCNJ11	1616	45	18224	2.00484	1	0.620114	79.3794

## Sheet: MF
Category	Term	Count	%	PValue	Genes	List Total	Pop Hits	Pop Total	Fold Enrichment	Bonferroni	Benjamini	FDR
GOTERM_MF_DIRECT	GO:0005201~extracellular matrix structural constituent	20	1.17716	3.59456e-06	TECTA, MATN3, COL4A1, TNXB, HAPLN3, COL3A1, COL5A3, MUC6, COL5A2, COL5A1, PRELP, FBLN1, BGN, COL19A1, COL27A1, ACAN, COL1A2, COL1A1, MFAP5, COL11A1	1501	67	16881	3.35716	0.00482302	0.00482302	0.00589352
GOTERM_MF_DIRECT	GO:0008201~heparin binding	33	1.94232	1.0082e-05	PGF, FGF10, CXCL6, GREM2, ABI3BP, APLP1, OGN, WISP1, RSPO1, SAA1, RSPO2, PTN, ANGPTL3, FGF2, THBS2, FGF4, TNXB, ELANE, CCDC80, COL5A3, COL5A1, SLIT2, SLIT3, PRELP, CEL, ADAMTS8, CLEC3B, LIPG, TGFBR3, ADAMTS1, SERPIND1, CTSG, PLA2G5	1501	160	16881	2.31959	0.0134688	0.00675722	0.0165292
GOTERM_MF_DIRECT	GO:0004222~metalloendopeptidase activity	26	1.53031	1.53164e-05	CLCA4, ADAMTS14, ADAMTS20, MMP9, ADAMTSL4, MMP8, MMP27, MMP3, MMP14, MMP13, MMP1, MMP12, MMP11, ADAMTS7, MMP10, ECE2, ADAMTS8, FAP, THSD4, ADAM33, ADAMTS1, ADAMTS12, ADAM12, ADAM8, ADAMTS2, ADAMDEC1	1501	113	16881	2.58769	0.0203899	0.00684337	0.0251099
GOTERM_MF_DIRECT	GO:0008307~structural constituent of muscle	14	0.824014	4.47379e-05	SMTN, NEB, SORBS2, DMD, MYH11, PDLIM3, SYNM, MYOM1, TPM2, NEXN, TPM1, JPH1, MYOT, MYL9	1501	42	16881	3.74883	0.0583991	0.0149309	0.0733274
GOTERM_MF_DIRECT	GO:0043142~single-stranded DNA-dependent ATPase activity	7	0.412007	7.47613e-05	DNA2, RFC3, RFC4, CHTF18, RAD18, POLQ, DSCC1	1501	10	16881	7.87255	0.0956671	0.0199107	0.122509
GOTERM_MF_DIRECT	GO:0003678~DNA helicase activity	10	0.588582	0.000128443	DNA2, MCM7, PIF1, RAD54B, MCM2, RUVBL1, MCM3, MCM4, MCM5, MCM6	1501	24	16881	4.68604	0.158666	0.0283838	0.210388
GOTERM_MF_DIRECT	GO:0003688~DNA replication origin binding	7	0.412007	0.000152078	CDC45, DDX11, ORC6, MCM2, HSPD1, MCM10, MCM5	1501	11	16881	7.15687	0.184995	0.0288001	0.249058
GOTERM_MF_DIRECT	GO:0005509~calcium ion binding	92	5.41495	0.000312915	S100A3, SNCB, MASP1, LTBP4, MMP8, CRP, JAG2, MMP27, DUOX1, SYT7, MMP3, MMRN1, MMP1, HMCN2, SLC24A4, GSN, SLC25A23, CCBE1, AIF1L, TPO, ADAM8, CDH24, MATN3, EGFL6, SPARCL1, CRTAC1, SCUBE2, SCUBE1, DLL3, PCDHGB7, PCDH9, STIM1, PCDH7, NRXN1, MMP14, MMP13, PADI1, MMP12, SLIT2, TRPM2, MMP11, SLIT3, MMP10, PITPNM3, EML1, CAPN12, CAPN13, RYR3, PLA2G2C, CASQ1, CASQ2, SGCA, PLA2G5, MELK, AOC3, NKD2, PPP2R3…	1501	717	16881	1.44307	0.343568	0.0512567	0.511825
GOTERM_MF_DIRECT	GO:0045236~CXCR chemokine receptor binding	6	0.353149	0.000511021	CXCL1, PPBP, CXCL5, CXCL3, CXCL6, CXCL12	1501	9	16881	7.49767	0.497168	0.0735441	0.834588
GOTERM_MF_DIRECT	GO:0005234~extracellular-glutamate-gated ion channel activity	8	0.470865	0.000569887	GRIA2, GRIA1, GRIK3, GRIK5, GRIN2A, GRIA3, GRIN3B, GRIA4	1501	18	16881	4.99845	0.535464	0.0738061	0.930306
GOTERM_MF_DIRECT	GO:0005518~collagen binding	15	0.882872	0.00062984	PODN, SPARCL1, MMP9, ITGA11, ITGA2, SPARC, DCN, COL5A3, LRRC15, MMP13, DDR2, SERPINH1, ABI3BP, P3H1, CCBE1	1501	60	16881	2.81163	0.571473	0.074144	1.0277
GOTERM_MF_DIRECT	GO:0008017~microtubule binding	34	2.00118	0.000764325	KIF23, KIFC1, RP1, KIF4B, KIF4A, KIF24, PRC1, MAP1LC3C, RAE1, CCSAP, MAPT, STARD9, SKA1, KIF14, CRYAB, KIF5A, MAP1A, KIF15, PSRC1, KIF18A, KIF18B, NUSAP1, CENPE, BIRC5, REEP1, RACGAP1, KIF1C, EML1, RCC2, PLK1, MAP6, CLIP3, LRRK2, KIF20A	1501	208	16881	1.83837	0.642425	0.0821312	1.24585
GOTERM_MF_DIRECT	GO:0004970~ionotropic glutamate receptor activity	7	0.412007	0.00120598	GRIA2, GRIA1, GRIK3, GRIN2A, GRIA3, GRIN3B, GRIA4	1501	15	16881	5.24837	0.802699	0.117369	1.95909
GOTERM_MF_DIRECT	GO:0005524~ATP binding	167	9.82931	0.00127265	RAD51D, KIFC1, XRCC2, STK31, ADCY5, DTYMK, PKMYT1, TTK, CCT2, AURKA, ITPKB, AURKB, MTHFD1L, DMPK, DDX27, ACTG2, ATP2B3, DDX11, MAT1A, STARD9, DHX34, PRKACB, ORC1, ROS1, DDX39A, KIF5A, SUCLG2, LIG1, MYO18B, RFC4, KCNT2, NME1, ROR1, RIPK2, LRRK2, ABCA8, KIF4B, KIF4A, ABCA9, BLM, NEK2, BLK, PTK7, OAS3, CTPS1, CHEK1, CHEK2, UBE2QL1, OAS2, EPHB4, ABCA6, TK1, MUSK, HSPE1, POLQ, RUNX1, HELLS, ERCC6L, RE…	1501	1495	16881	1.2563	0.81964	0.115155	2.06633
GOTERM_MF_DIRECT	GO:0005515~protein binding	836	49.2054	0.00180373	RBPMS2, REP15, BTC, LDHD, SLC52A2, OGN, AGTR1, MC1R, SERPINE1, ROS1, RAB27A, KIF5A, LIFR, F8, GRIN2A, NCAPD3, THY1, NCAPD2, TAGLN, F5, RCC2, KIAA1524, ROR1, SH3GL2, KIF4A, PPP2R3A, CACNB2, BCL2L2, GAST, FAM19A4, MYBL2, RCC1, NCAPG2, RIBC2, SPERT, SPP1, LAPTM4B, RECQL4, ATP11A, ATR, ACACB, GAS7, GNGT1, DUSP26, RGS2, FAM214A, POP1, MAB21L3, TAF1A, TCOF1, EZH2, RNF182, GTSE1, BNIPL, KISS1R, MAP1LC3C…	1501	8785	16881	1.07024	0.911805	0.149457	2.9167
GOTERM_MF_DIRECT	GO:0008083~growth factor activity	27	1.58917	0.00223033	FGF19, CXCL1, CSF2, NRG4, PGF, BTC, ENDOU, JAG2, FGF10, CXCL12, TIMP1, IL11, LIF, OGN, PTN, PDGFD, ANGPTL3, NRG2, FGF2, FGF4, INHA, OSM, INHBA, AMH, PPBP, EPGN, INHBE	1501	162	16881	1.87442	0.950369	0.171134	3.59476
GOTERM_MF_DIRECT	GO:0004971~AMPA glutamate receptor activity	4	0.235433	0.00261488	GRIA2, GRIA1, GRIA3, GRIA4	1501	4	16881	11.2465	0.970448	0.187106	4.20216
GOTERM_MF_DIRECT	GO:0003682~chromatin binding	52	3.06062	0.00351404	FOSL2, EZH2, CBX2, ZEB1, CBX7, CITED2, CDC45, BARX2, DDX11, GATA5, SMARCD3, LOXL2, TOP2A, DNAJC2, CDCA5, ORC1, CDK1, AR, PTF1A, LEF1, GPER1, NCAPD3, MCM5, NCAPD2, HHEX, HOXC13, SIX1, UBE2T, TICRR, RCC1, MEIS1, CENPA, PRKAA2, POLQ, DNMT3B, HELLS, EXO1, KAT2A, KAT2B, SVEP1, SUV39H1, ARID3A, ATAD2, CENPF, NKX6-1, POLD1, CKS2, PCNA, DNMT1, CHAF1A, CHAF1B, APBB1	1501	391	16881	1.4957	0.991215	0.231289	5.6084
GOTERM_MF_DIRECT	GO:0003777~microtubule motor activity	16	0.94173	0.00420479	KIF1C, KIF23, KIF14, KIFC1, KIF2C, KIF4B, KIF4A, KIF24, KIF5A, STARD9, KIF15, KIF18A, KIF18B, CENPE, DNAH2, KIF20A	1501	80	16881	2.2493	0.996543	0.257908	6.6755
GOTERM_MF_DIRECT	GO:0050699~WW domain binding	9	0.529723	0.00469874	TCEAL6, TCEAL5, SCNN1G, TCEAL7, SCNN1B, TCEAL2, CDC25C, PMEPA1, TCEAL3	1501	31	16881	3.26511	0.998226	0.271476	7.43163
GOTERM_MF_DIRECT	GO:0044325~ion channel binding	20	1.17716	0.00492722	FXYD1, HSP90AB1, TRPC1, KCND3, SLC8A1, STX1A, PIRT, KCNAB1, FHL1, KCNB1, KCNJ11, FLNA, RIMS3, GPD1L, ABCC9, ANK2, ARRB1, AKAP6, KCNE2, LRRK2	1501	113	16881	1.99053	0.998698	0.271201	7.77943
GOTERM_MF_DIRECT	GO:0047555~3',5'-cyclic-GMP phosphodiesterase activity	6	0.353149	0.00556438	PDE6A, PDE1B, PDE2A, PDE1A, PDE5A, PDE3A	1501	14	16881	4.81993	0.99945	0.289038	8.74286
GOTERM_MF_DIRECT	GO:0005231~excitatory extracellular ligand-gated ion channel activity	4	0.235433	0.00610438	GRIA2, GRIA1, GRIA3, GRIA4	1501	5	16881	8.9972	0.999735	0.300974	9.55198
GOTERM_MF_DIRECT	GO:0003697~single-stranded DNA binding	17	1.00059	0.00753603	RAD51D, RAD51AP1, SSBP2, XRCC2, BLM, NEIL3, BRCA2, MCM10, MCM4, MCM6, CDC45, MCM7, CRY2, DDX11, NME1, PRIM2, HSPD1	1501	93	16881	2.05581	0.999962	0.345531	11.6646
GOTERM_MF_DIRECT	GO:0042826~histone deacetylase binding	18	1.05945	0.00825898	HSP90AB1, KAT2A, KAT2B, NACC2, TFAP4, HIST1H1B, MAGEA1, SIX3, LEF1, CDC20, FOXP3, TCF21, CCND1, MYOCD, DNMT3B, TOP2A, KPNA2, KLF4	1501	102	16881	1.98468	0.999986	0.35993	12.7138
GOTERM_MF_DIRECT	GO:0019901~protein kinase binding	48	2.82519	0.0106688	E2F1, HSP90AB1, CKS1B, SNAP91, DBF4B, PRC1, PPP1R12B, FOXM1, BORA, PPP1R12C, TRIB3, NBEA, AURKA, CHEK2, KCNA5, CCNE1, CDKN2A, OSR1, ANK2, MAPT, PIWIL1, FBXO5, CCNA2, GHR, KIF14, SASH1, KAT2B, ACTA2, TPX2, NPR1, NR4A3, RACGAP1, TNNI3, CDC25C, CEP152, CENPJ, CDC25A, THY1, CDC25B, CCNB1, CCND1, RCC2, TOM1L2, PLK1, NME1, ZBTB4, CKS2, KIF20A	1501	376	16881	1.43572	0.999999	0.425853	16.127
GOTERM_MF_DIRECT	GO:0005178~integrin binding	18	1.05945	0.0109725	TLN1, TNXB, ICAM5, EGFL6, FCER2, LTBP4, COL3A1, ITGA2, ESM1, MMP14, COL5A1, THY1, FBLN1, ADAMTS8, WISP1, FAP, ANGPTL3, JAM3	1501	105	16881	1.92797	1	0.422828	16.5482
GOTERM_MF_DIRECT	GO:0005251~delayed rectifier potassium channel activity	9	0.529723	0.0121252	KCND3, KCNS1, KCNQ4, KCNS2, KCNA2, KCNB1, KCNE2, KCNA5, KCNG3	1501	36	16881	2.81163	1	0.443452	18.1286
GOTERM_MF_DIRECT	GO:0005249~voltage-gated potassium channel activity	12	0.706298	0.0121528	KCNMA1, HCN1, KCND3, KCNS1, KCNQ4, KCNT2, KCNAB1, KCNA2, KCNB1, KCNE2, KCNJ11, CNGA1	1501	58	16881	2.32686	1	0.432826	18.1661
GOTERM_MF_DIRECT	GO:0048407~platelet-derived growth factor binding	5	0.294291	0.0123122	COL4A1, COL3A1, COL1A2, COL1A1, COL5A1	1501	11	16881	5.11205	1	0.426171	18.3824
GOTERM_MF_DIRECT	GO:0004114~3',5'-cyclic-nucleotide phosphodiesterase activity	7	0.412007	0.013132	PDE7B, PDE1B, PDE2A, PDE1C, PDE1A, PDE5A, RUNX1	1501	23	16881	3.42285	1	0.436469	19.4861
GOTERM_MF_DIRECT	GO:0008574~ATP-dependent microtubule motor activity, plus-end-directed	6	0.353149	0.0137427	KIF14, KIF4B, KIF4A, KIF5A, KIF18A, KIF18B	1501	17	16881	3.96935	1	0.441012	20.2991
GOTERM_MF_DIRECT	GO:0005102~receptor binding	45	2.64862	0.0137725	PVR, CXCL1, NXPH3, CADM3, NRG4, PPY, NXPH4, CADM2, BLK, SLC6A3, IGFBP6, CNTFR, KCNA5, TNFSF12, CXCL12, LIF, PGR, RSPO1, SMARCD3, ITGB8, APOF, RSPO2, SERPINE1, ANGPTL1, LGI1, APLN, ANGPT2, NRG2, ECI2, AR, BMX, SIX3, CD276, EPHX2, NRXN1, INHA, ADIPOQ, LAMA2, AMH, UCN2, NPY, GFRA1, RIPK2, IGFBP1, F2R	1501	353	16881	1.43369	1	0.431774	20.3386
GOTERM_MF_DIRECT	GO:0003779~actin binding	37	2.17775	0.0140707	MARCKSL1, CALD1, ANLN, TPM2, FXYD5, TPM1, DAAM2, MYOT, VILL, CORO2B, SORBS1, GSN, DMD, SNTB1, CNN1, LMOD1, KCNMA1, DIXDC1, FSCN1, SPTBN4, KIF18A, SYNPO2, MYOZ2, TNNI3, PALLD, FMN2, MYO18B, SYNE1, TNS1, SMTN, NEB, TAGLN, LRRK2, KLHL33, MYLK, TMOD1, SNTG2	1501	278	16881	1.49684	1	0.429119	20.7327
GOTERM_MF_DIRECT	GO:0016301~kinase activity	33	1.94232	0.0141497	CKS1B, DTYMK, PKMYT1, TRIB3, PINK1, PRKDC, CHEK1, CKB, PRKAR2B, CCNE1, CDKN2A, CKMT2, BUB1, MASTL, PRKAA2, PRKACB, CDC7, CNKSR2, MAGI2, PDK4, SKP2, ATR, CDKN3, ALK, CDK2, RPS6KA6, CKM, PLK1, AKAP6, RIPK2, LRRK2, PLAU, MYLK	1501	241	16881	1.53998	1	0.421686	20.8367
GOTERM_MF_DIRECT	GO:0004714~transmembrane receptor protein tyrosine kinase activity	9	0.529723	0.0167367	NTRK3, MUSK, MET, ROR1, KIT, ALK, DDR2, EPHB4, ROS1	1501	38	16881	2.66365	1	0.467724	24.1748
GOTERM_MF_DIRECT	GO:0008301~DNA binding, bending	6	0.353149	0.0176646	HHEX, HMGB3, LEF1, HMGA2, TOP2A, FOXD1	1501	18	16881	3.74883	1	0.476842	25.3396
GOTERM_MF_DIRECT	GO:0001077~transcriptional activator activity, RNA polymerase II core promoter proximal region sequence-specific binding	32	1.88346	0.0178984	HLF, TFAP4, MITF, MYBL2, MEIS1, WT1, PGR, TCF21, MYOCD, TEF, FOXD1, ETV4, PITX1, PHOX2B, AR, FOXL2, SSBP2, OTX1, PTF1A, SOX12, SIX2, LEF1, NPAS4, NR4A3, HMGA2, MIXL1, HOXC11, HOXC13, SIX1, FOXC2, PBX1, KLF4	1501	236	16881	1.52495	1	0.47231	25.6303
GOTERM_MF_DIRECT	GO:0005179~hormone activity	16	0.94173	0.018376	TG, VIP, PPY, STC2, KL, NMB, GAST, INHA, ADIPOQ, C1QTNF9, AMH, INHBA, FNDC5, UCN2, INHBE, APLN	1501	94	16881	1.9143	1	0.472513	26.2211
GOTERM_MF_DIRECT	GO:0043138~3'-5' DNA helicase activity	4	0.235433	0.018649	GINS1, GINS2, CDC45, GINS4	1501	7	16881	6.42657	1	0.469	26.5568
GOTERM_MF_DIRECT	GO:0004117~calmodulin-dependent cyclic-nucleotide phosphodiesterase activity	3	0.176574	0.0222719	PDE1B, PDE1C, PDE1A	1501	3	16881	11.2465	1	0.522354	30.8782
GOTERM_MF_DIRECT	GO:0015459~potassium channel regulator activity	9	0.529723	0.0224918	KCNS1, ABCC9, KCNAB1, DPP10, KCNE2, DPP6, FLNA, KCNMB1, KCNMB2	1501	40	16881	2.53046	1	0.517366	31.1327
GOTERM_MF_DIRECT	GO:0005041~low-density lipoprotein receptor activity	5	0.294291	0.0231143	OLR1, CXCL16, LRP8, STAB2, VLDLR	1501	13	16881	4.32558	1	0.518804	31.8482
GOTERM_MF_DIRECT	GO:0008092~cytoskeletal protein binding	10	0.588582	0.0238105	FRMD3, SLC8A1, DES, SORBS1, ALDOB, LDB3, EPB41L4A, PDLIM3, FLNC, TPM1	1501	48	16881	2.34302	1	0.521285	32.6403
GOTERM_MF_DIRECT	GO:0050840~extracellular matrix binding	7	0.412007	0.0238356	BGN, SPARCL1, DCN, SPARC, COL11A1, SSC5D, SPP1	1501	26	16881	3.0279	1	0.513758	32.6687
GOTERM_MF_DIRECT	GO:0030506~ankyrin binding	6	0.353149	0.0275649	SLC8A1, RHCG, SPTBN4, RHBG, FLNC, KCNJ11	1501	20	16881	3.37395	1	0.558374	36.7644
GOTERM_MF_DIRECT	GO:0003689~DNA clamp loader activity	4	0.235433	0.0278917	RFC3, RFC4, CHTF18, DSCC1	1501	8	16881	5.62325	1	0.554928	37.1119
GOTERM_MF_DIRECT	GO:0005516~calmodulin binding	26	1.53031	0.0287713	SLC8A3, ARPP21, WFS1, MARCKSL1, CALD1, IQGAP3, ITPKB, SYT7, SMTNL1, ATP2B3, PDE1B, PDE1C, PCP4, PDE1A, SNTB1, CNN1, ASPM, SLC8A1, SLC8A2, RGS2, RYR3, MYH11, MAP6, VAMP2, CACNA1C, MYLK	1501	189	16881	1.54714	1	0.558696	38.0385
GOTERM_MF_DIRECT	GO:0002020~protease binding	16	0.94173	0.033012	ADAMTSL4, SLC6A3, ELANE, STIM1, BRCA2, CST2, PINK1, CST1, KIT, ECM1, TIMP1, TNFRSF10A, CST4, FAP, SERPINE1, CCBE1	1501	101	16881	1.78162	1	0.602055	42.3284
GOTERM_MF_DIRECT	GO:0008144~drug binding	13	0.765156	0.03517	HSP90AB1, GLRB, CYP2C9, SLC6A3, FSCN1, ATP1A2, CYP4B1, UGT1A8, P2RX1, PDE2A, CHRM2, CNR1, TOP2A	1501	76	16881	1.92374	1	0.618296	44.4027
GOTERM_MF_DIRECT	GO:0004860~protein kinase inhibitor activity	10	0.588582	0.0380706	BGN, PODN, PODNL1, SOCS2, RTN4R, TRIB3, RTN4RL2, DCN, LRRC15, CHAD	1501	52	16881	2.16279	1	0.640711	47.0807
GOTERM_MF_DIRECT	GO:0004115~3',5'-cyclic-AMP phosphodiesterase activity	5	0.294291	0.0382763	PDE7B, PDE1B, PDE2A, PDE1A, PDE3A	1501	15	16881	3.74883	1	0.63559	47.2659
GOTERM_MF_DIRECT	GO:0008179~adenylate cyclase binding	4	0.235433	0.0391219	ADCY5, ADCYAP1R1, AKAP12, AKAP6	1501	9	16881	4.99845	1	0.636783	48.0211
GOTERM_MF_DIRECT	GO:0048495~Roundabout binding	4	0.235433	0.0391219	OGN, TGFB1I1, SLIT2, SLIT3	1501	9	16881	4.99845	1	0.636783	48.0211
GOTERM_MF_DIRECT	GO:0042393~histone binding	18	1.05945	0.0417512	CKS1B, HIST1H3J, TONSL, ATAD2, LEF1, MCM2, RCC1, NCAPD2, UHRF1, HJURP, HIST1H4B, CKS2, H2AFX, ASF1B, DNAJC2, APBB1, CHAF1B, HIST1H3I	1501	122	16881	1.65932	1	0.654321	50.3046
GOTERM_MF_DIRECT	GO:0043515~kinetochore binding	3	0.176574	0.0419288	CENPE, SPDL1, CENPH	1501	4	16881	8.43488	1	0.649175	50.4555
GOTERM_MF_DIRECT	GO:0031852~mu-type opioid receptor binding	3	0.176574	0.0419288	GNAO1, WLS, FLNA	1501	4	16881	8.43488	1	0.649175	50.4555
GOTERM_MF_DIRECT	GO:0035173~histone kinase activity	3	0.176574	0.0419288	CCNB1, CDK1, CDK2	1501	4	16881	8.43488	1	0.649175	50.4555
GOTERM_MF_DIRECT	GO:0000062~fatty-acyl-CoA binding	7	0.412007	0.0454533	ECI2, ALDH6A1, ACADSB, ACADM, ACADS, ACBD7, ACADL	1501	30	16881	2.62418	1	0.672831	53.3606
GOTERM_MF_DIRECT	GO:0003684~damaged DNA binding	11	0.64744	0.0500936	CRY2, POLD1, MSH5, NEIL3, PCNA, RAD18, H2AFX, FANCG, POLQ, BRCA1, FEN1	1501	63	16881	1.96368	1	0.702597	56.9422
GOTERM_MF_DIRECT	GO:0000900~translation repressor activity, nucleic acid binding	4	0.235433	0.0522797	CPEB2, CPEB3, ZNF540, CPEB1	1501	10	16881	4.4986	1	0.712113	58.5384
GOTERM_MF_DIRECT	GO:0003690~double-stranded DNA binding	13	0.765156	0.0535676	RAD51D, HLF, RAD51AP1, XRCC2, HMGB3, DDX11, NEIL3, MTERF3, MND1, AFF3, PRKDC, ZBTB16, FEN1	1501	81	16881	1.80499	1	0.714948	59.4526
GOTERM_MF_DIRECT	GO:0043015~gamma-tubulin binding	6	0.353149	0.0563479	RAD51D, DIXDC1, NME1, MZT1, BRCA2, RACGAP1	1501	24	16881	2.81163	1	0.7275	61.3621
GOTERM_MF_DIRECT	GO:0005215~transporter activity	26	1.53031	0.0565837	ABCA8, RBP7, SLC13A5, ABCA9, AQP9, TCOF1, RBP2, AQP4, SEC14L5, SYPL2, ABCA6, CLVS2, ABCA13, SLC12A9, SLC25A4, CPNE7, NUP155, SLCO1B3, ABCC9, PTGDS, SLCO1B1, CPNE1, SLC5A6, SLC5A7, PMP2, KIF20A	1501	202	16881	1.44757	1	0.723159	61.5201
GOTERM_MF_DIRECT	GO:0005044~scavenger receptor activity	9	0.529723	0.0591799	SBSPON, CXCL16, ENDOU, COLEC12, SSC4D, STAB2, LOXL2, SSC5D, SCARA5	1501	48	16881	2.10872	1	0.733766	63.2201
GOTERM_MF_DIRECT	GO:0005200~structural constituent of cytoskeleton	16	0.94173	0.0624004	TLN1, SPTBN4, EPB41L4A, TPM1, BICD1, VILL, KRT9, FRMD3, DES, KRT17, ANK2, SORBS2, DMD, MAPT, SYNM, AGRN	1501	110	16881	1.63585	1	0.747307	65.2308
GOTERM_MF_DIRECT	GO:0008009~chemokine activity	9	0.529723	0.0654696	CXCL1, CCL14, PPBP, CXCL5, CXCL3, CXCL16, CXCL8, CXCL6, CXCL12	1501	49	16881	2.06568	1	0.759008	67.0507
GOTERM_MF_DIRECT	GO:0005432~calcium:sodium antiporter activity	3	0.176574	0.0658118	SLC8A3, SLC8A1, SLC8A2	1501	5	16881	6.7479	1	0.755534	67.2479
GOTERM_MF_DIRECT	GO:0035174~histone serine kinase activity	3	0.176574	0.0658118	AURKA, PRKAA2, AURKB	1501	5	16881	6.7479	1	0.755534	67.2479
GOTERM_MF_DIRECT	GO:0019863~IgE binding	3	0.176574	0.0658118	FCER1A, FCER2, MS4A2	1501	5	16881	6.7479	1	0.755534	67.2479
GOTERM_MF_DIRECT	GO:0009008~DNA-methyltransferase activity	3	0.176574	0.0658118	HENMT1, DNMT1, DNMT3B	1501	5	16881	6.7479	1	0.755534	67.2479
GOTERM_MF_DIRECT	GO:0051010~microtubule plus-end binding	4	0.235433	0.0672675	KIF2C, CKAP5, KIF18A, STIM1	1501	11	16881	4.08964	1	0.758072	68.0748
GOTERM_MF_DIRECT	GO:0070679~inositol 1,4,5 trisphosphate binding	4	0.235433	0.0672675	TRPC1, PLCL1, TRPC4, ITPR1	1501	11	16881	4.08964	1	0.758072	68.0748
GOTERM_MF_DIRECT	GO:0015278~calcium-release channel activity	4	0.235433	0.0672675	JPH2, RYR3, ITPR1, TRPM2	1501	11	16881	4.08964	1	0.758072	68.0748
GOTERM_MF_DIRECT	GO:0004872~receptor activity	27	1.58917	0.0720929	PVR, CADM3, PLXNA1, CADM2, NPY2R, ADCYAP1R1, PAQR4, SLC1A5, TNFRSF11B, ITGAX, ITGB8, KRT1, STRA6, RTN4RL2, AMHR2, RTN4R, ACKR1, PKHD1L1, NRXN1, TNFRSF10A, CEL, LYVE1, TNFRSF10B, ANTXR2, TREM1, UNC13C, GFRA2	1501	217	16881	1.39933	1	0.777328	70.6775
GOTERM_MF_DIRECT	GO:0051539~4 iron, 4 sulfur cluster binding	8	0.470865	0.0748732	DNA2, DDX11, ACO2, POLD1, PRIM2, ETFDH, BRIP1, PPAT	1501	42	16881	2.14219	1	0.785473	72.0853
GOTERM_MF_DIRECT	GO:0004869~cysteine-type endopeptidase inhibitor activity	7	0.412007	0.0763569	CST4, BIRC7, CST2, CST1, BIRC5, PTTG1, AHSG	1501	34	16881	2.31546	1	0.787391	72.8104
GOTERM_MF_DIRECT	GO:0051018~protein kinase A binding	5	0.294291	0.0820529	SPHKAP, DACT3, AKAP12, AKAP6, LRRK2	1501	19	16881	2.95961	1	0.806995	75.4329
GOTERM_MF_DIRECT	GO:0015279~store-operated calcium channel activity	4	0.235433	0.0839604	TRPC1, TRPC4, ZP3, STIM1	1501	12	16881	3.74883	1	0.810104	76.2567
GOTERM_MF_DIRECT	GO:0005088~Ras guanyl-nucleotide exchange factor activity	16	0.94173	0.0846765	FGF19, CSF2, NRG4, KL, SPTBN4, BTC, GRIN2A, FGF10, KIT, NCAM1, GFRA1, IL5RA, FGF2, NRG2, GFRA2, FGF4	1501	115	16881	1.56473	1	0.80849	76.5592
GOTERM_MF_DIRECT	GO:0042056~chemoattractant activity	6	0.353149	0.0860882	SAA2, SAA1, SAA4, FGF10, CXCL12, FGF2	1501	27	16881	2.49922	1	0.809597	77.1449
GOTERM_MF_DIRECT	GO:0005246~calcium channel regulator activity	6	0.353149	0.0860882	NPY, HPCAL4, NPY2R, PLN, STIM1, NRXN1	1501	27	16881	2.49922	1	0.809597	77.1449
GOTERM_MF_DIRECT	GO:0005496~steroid binding	6	0.353149	0.0860882	PGR, AR, UGT1A8, PDIA2, NR3C2, GPER1	1501	27	16881	2.49922	1	0.809597	77.1449
GOTERM_MF_DIRECT	GO:0016887~ATPase activity	23	1.35374	0.0894999	ABCA8, DDX39A, KIF14, KIF23, KIFC1, ABCA9, KIF24, BLM, KIF15, ATAD2, CENPE, DNAH2, ATP1A2, ABCA6, KIF1C, DNA2, KIF2C, RFC3, STARD9, RUVBL1, HSPD1, ABCA13, KIF20A	1501	183	16881	1.41349	1	0.818077	78.5044
GOTERM_MF_DIRECT	GO:0010997~anaphase-promoting complex binding	3	0.176574	0.0930155	CLSPN, PLK1, CDC20	1501	6	16881	5.62325	1	0.82637	79.8255
GOTERM_MF_DIRECT	GO:0004111~creatine kinase activity	3	0.176574	0.0930155	CKM, CKMT2, CKB	1501	6	16881	5.62325	1	0.82637	79.8255
GOTERM_MF_DIRECT	GO:0004035~alkaline phosphatase activity	3	0.176574	0.0930155	CILP2, CILP, ALPP	1501	6	16881	5.62325	1	0.82637	79.8255
GOTERM_MF_DIRECT	GO:0008131~primary amine oxidase activity	3	0.176574	0.0930155	MAOA, MAOB, AOC3	1501	6	16881	5.62325	1	0.82637	79.8255
GOTERM_MF_DIRECT	GO:1990226~histone methyltransferase binding	3	0.176574	0.0930155	HSP90AB1, CBX3, NOP56	1501	6	16881	5.62325	1	0.82637	79.8255
GOTERM_MF_DIRECT	GO:0042923~neuropeptide binding	5	0.294291	0.0956749	GALR1, SSTR1, NPBWR1, ADCYAP1R1, PTGDR2	1501	20	16881	2.81163	1	0.831321	80.7738
GOTERM_MF_DIRECT	GO:0046934~phosphatidylinositol-4,5-bisphosphate 3-kinase activity	10	0.588582	0.0960689	FGF19, NRG4, KL, GAB1, BTC, FGF10, KIT, NRG2, FGF2, FGF4	1501	62	16881	1.81395	1	0.828686	80.9107
GOTERM_MF_DIRECT	GO:0017048~Rho GTPase binding	6	0.353149	0.0975147	IQGAP3, CIT, LRRK2, ECT2, DAAM2, FLNA	1501	28	16881	2.40996	1	0.829538	81.4052
