# Supplementary material for: Transcriptome Based System Biology Exploration Reveals Homogeneous Tumorigenicity of Alimentary Tract Malignancy
Source: Front Oncol. 2021 Jan 22;10:580276. doi: 10.3389/fonc.2020.580276 (PMC7862768; doi:10.3389/fonc.2020.580276)
Supplement: Supplementary file 7 [file Table_6.xls]

## Sheet: Sheet1
Category	Term	Count	%	PValue	Genes	List Total	Pop Hits	Pop Total	Fold Enrichment	Bonferroni	Benjamini	FDR
KEGG_PATHWAY	hsa04110:Cell cycle	42	2.47204	2.19e-13	E2F1, E2F3, DBF4, PKMYT1, TTK, PRKDC, CHEK1, CHEK2, PTTG1, CCNE1, CDC45, MCM7, CDKN2A, BUB1, ORC6, CCNA1, CCNA2, ORC1, TFDP1, CDC7, CDK1, CDC6, RBL1, SKP2, CDC20, MCM2, ATR, MCM3, CDC25C, MCM4, MCM5, CDK2, CDC25A, MCM6, CDC25B, CCNB1, CCND1, MAD2L1, CCNB2, PLK1, PCNA, BUB1B	655	124	6879	3.55723	6.03e-11	6.03e-11	2.89e-10
KEGG_PATHWAY	hsa03030:DNA replication	16	0.94173	3.33e-07	LIG1, MCM2, RNASEH2A, MCM3, MCM4, MCM5, MCM6, DNA2, RFC3, RFC4, MCM7, POLE2, POLD1, PRIM2, PCNA, FEN1	655	36	6879	4.66768	9.15e-05	4.58e-05	0.000439
KEGG_PATHWAY	hsa04512:ECM-receptor interaction	22	1.29488	4.54e-05	IBSP, COL4A1, TNXB, COL3A1, ITGA11, ITGA2, COL5A3, COL5A2, COL5A1, CHAD, HMMR, LAMA2, ITGB8, COL27A1, ITGA8, ITGA7, COL1A2, COL1A1, AGRN, THBS2, COL11A1, SPP1	655	87	6879	2.65575	0.0123985	0.00415003	0.0598016
KEGG_PATHWAY	hsa04974:Protein digestion and absorption	22	1.29488	5.44e-05	SLC8A3, SLC8A1, COL4A1, SLC8A2, ATP1B2, COL3A1, COL22A1, PRSS1, SLC7A9, ATP1A2, COL5A3, COL5A2, COL5A1, SLC1A5, COL7A1, COL27A1, COL1A2, COL12A1, COL1A1, CPB1, COL11A1, COL10A1	655	88	6879	2.62557	0.0148439	0.00373182	0.071681
KEGG_PATHWAY	hsa04020:Calcium signaling pathway	35	2.06004	5.85e-05	SLC8A3, TACR2, TACR1, ITPKB, AGTR1, ATP2B3, PDE1B, PDE1C, PDE1A, PLCD4, CHRNA7, PLCD1, PRKACB, SLC8A1, SLC8A2, PTGER3, SLC25A4, GRIN2A, STIM1, PTGFR, NTSR1, ITPR1, GNAL, P2RX1, CHRM2, RYR3, PLN, ATP2A1, AVPR1B, P2RX2, CACNA1H, ADRA1A, CACNA1C, MYLK, F2R	655	179	6879	2.05352	0.0159553	0.00321162	0.0770889
KEGG_PATHWAY	hsa04115:p53 signaling pathway	18	1.05945	0.000123	BID, CDK1, RPRM, CHEK1, ATR, CHEK2, PMAIP1, CCNG2, GTSE1, CDK2, CCNB1, CCNE1, CCND1, CDKN2A, CCNB2, BBC3, RRM2, SERPINE1	655	67	6879	2.82151	0.0333199	0.00563203	0.162352
KEGG_PATHWAY	hsa04914:Progesterone-mediated oocyte maturation	21	1.23602	0.000142	HSP90AB1, CDK1, CPEB2, CPEB3, ADCY5, PKMYT1, CPEB1, CDC25C, CDC25A, CDK2, CDC25B, PGR, CCNB1, RPS6KA6, CCNB2, MAD2L1, PLK1, BUB1, PRKACB, CCNA1, CCNA2	655	87	6879	2.53504	0.0382846	0.00556115	0.186997
KEGG_PATHWAY	hsa04114:Oocyte meiosis	23	1.35374	0.000636	CDK1, AR, CPEB2, CPEB3, ADCY5, PKMYT1, AURKA, CDC20, CPEB1, PTTG1, CDC25C, CDK2, ITPR1, PGR, CCNB1, CCNE1, RPS6KA6, CCNB2, MAD2L1, PLK1, BUB1, FBXO5, PRKACB	655	111	6879	2.17615	0.160477	0.0216278	0.835196
KEGG_PATHWAY	hsa05414:Dilated cardiomyopathy	19	1.1183	0.000747	CACNG8, ADCY5, CACNG7, ITGA11, CACNB2, ITGA2, TPM2, TNNI3, TPM1, DES, ITGB8, DMD, ITGA8, PLN, ITGA7, SGCD, PRKACB, CACNA1C, SGCA	655	84	6879	2.37552	0.185669	0.0225625	0.979955
KEGG_PATHWAY	hsa04080:Neuroactive ligand-receptor interaction	44	2.58976	0.000771	F2RL2, THRB, TACR2, ADCYAP1R1, GRIK3, LEPR, TACR1, NPY2R, PTH1R, GRIK5, PRSS1, GRIN3B, VIPR2, AGTR1, KISS1R, MC1R, GALR1, CNR1, CHRNA7, NPFFR1, GLP2R, CHRNA1, CHRNA3, GHR, GABRD, GLRB, PTGER3, NPBWR1, GRIN2A, GRIA3, GRIA4, NTSR1, PTGFR, P2RX1, GRIA2, SSTR1, CHRM2, GRIA1, P2RY14, AVPR1B, P2RX2, ADRA1A, CTSG, F2R	655	277	6879	1.66823	0.191195	0.0209962	1.01228
KEGG_PATHWAY	hsa04270:Vascular smooth muscle contraction	23	1.35374	0.00132502	KCNMA1, ACTA2, CALD1, PPP1R12B, ADCY5, PPP1R12C, MRVI1, NPR1, KCNMB1, ITPR1, KCNMB2, MYL9, AGTR1, ACTG2, AVPR1B, ADRA1A, PLA2G2C, PRKACB, CACNA1C, MYLK, PPP1R14A, PLA2G5, PLA2G4D	655	117	6879	2.06455	0.30554	0.032604	1.73308
KEGG_PATHWAY	hsa05410:Hypertrophic cardiomyopathy (HCM)	17	1.00059	0.00233425	CACNG8, CACNG7, ITGA11, CACNB2, ITGA2, TPM2, TNNI3, TPM1, DES, ITGB8, DMD, ITGA8, ITGA7, SGCD, PRKAA2, CACNA1C, SGCA	655	78	6879	2.28896	0.474113	0.0521469	3.03445
KEGG_PATHWAY	hsa03460:Fanconi anemia pathway	13	0.765156	0.0034173	BLM, EME1, BRCA2, BRIP1, RMI2, ATR, BRCA1, FANCI, FANCD2, FANCG, FANCA, UBE2T, FANCB	655	53	6879	2.57603	0.609906	0.0698533	4.41329
KEGG_PATHWAY	hsa04022:cGMP-PKG signaling pathway	26	1.53031	0.00729292	SLC8A3, KCNMA1, SLC8A1, SLC8A2, SLC25A4, ATP1B2, ADCY5, MRVI1, NPR1, PDE3A, ATP1A2, KCNMB1, CNGA1, ITPR1, MYL9, KCNMB2, AGTR1, ATP2B3, PDE2A, RGS2, PLN, ATP2A1, PDE5A, ADRA1A, CACNA1C, MYLK	655	158	6879	1.72822	0.866399	0.133921	9.20026
KEGG_PATHWAY	hsa04713:Circadian entrainment	18	1.05945	0.00753472	GNAO1, ADCYAP1R1, ADCY5, GRIN2A, GRIA3, GRIA4, ITPR1, RPS6KA5, GNGT1, GRIA2, GRIA1, RYR3, CACNA1H, PER1, PRKACB, PER3, CACNA1C, GNG7	655	95	6879	1.98991	0.875056	0.129476	9.49145
KEGG_PATHWAY	hsa05412:Arrhythmogenic right ventricular cardiomyopathy (ARVC)	14	0.824014	0.00939579	CACNG8, CACNG7, ITGA11, CACNB2, ITGA2, LEF1, DES, ITGB8, DMD, ITGA8, ITGA7, SGCD, CACNA1C, SGCA	655	67	6879	2.19451	0.925433	0.149774	11.7039
